# Supplementary material for: Museomics Clarifies the Classification of Aloidendron (Asphodelaceae), the Iconic African Tree Aloes
Source: Front Plant Sci. 2019 Oct 15;10:1227. doi: 10.3389/fpls.2019.01227 (PMC6803536; doi:10.3389/fpls.2019.01227)
Supplement: Supplementary File S1 — Alignments of ITS and plastid sequence data of Aloidendron and related genera analysed in this study. [file DataSheet_1.fasta]

### Supplementary material of
### "Museomics clarifies the classification of Aloidendron (Asphodelaceae), the iconic African tree aloes"
### P. Malakasi, S. Bellot, R. Dee & O. M. Grace
### Frontiers in Plant Science, August 2019
### Below are the alignments used to make the trees presented in the article, in fasta format
### Please contact the authors (o.grace@kew.org) if you need more information/data

### ITS

>Aloe_gariepensis_A35
ggggtcgcgatccga-tggcgcgctgcgcccttcggtgtgggttcttatcatctctgtca
tgtacccggcatcgggatggtttttcacggcgtccggcgctcgggagctagtccgtccac
cactcaccgtgccaagcccggccggcgaccgacacttcgacccaccgcaccgcaaggcac
ggagggccaatctccgcatccgccgcccgccgccataagagcacggggtgctcagggcga
ggtaggcggagcgacgcgaggcgtgacgcccaggca------------------------
------------------------ggcgtgccctcggccgggtggcctcgggcgcaactt
gcgttcaaaaactcgatggttcgcgggattctgcaattcacaccaagtatcgcatttcgc
tacgttcttcatcgatgcgagagccgagatatccgttgccgagagtcataaagtttatat
attgtccggtaaaggagggcggggcggacgctcca------agccgtatagctaggagca
ccgtcgcctccctccgaccgatgtgttccttggcgcccatcgcgcc----------gggt
catgtttcgccgctcatcccgacaccggtcccgagggatggcatatcggggcgataggcg
tcgcgccaaagcgatgctcgggcgctaattgtaaagagatcaatggttcgcggtcgtcct
tt------------
>Aloidendron_barberae_AT9
-gggtcgcgatccgattggcgcgcagcgcccttcggtttgggttcttatcatctcggtca
catacccggcatcgggatggcttttcacggcgtccggcgctcgggagctagtccgtccac
cactcgccgtgccacgcccggccggcgaccgacacttcgacccaccgcacaacggggcac
ggagggacaatctccgcatccgccgcccgccgccgcgggagcacggtgtgctcagggcga
ggtaggcggagcgacgcgaggcgtgacgcccaggca------------------------
------------------------ggcgtgccctcggccgggtggcctcgggcgcaactt
gcgttcaaaaactcgatggttcgcgggattctgcaattcacaccaagtatcgcatttcgc
tacgttcttcatcgatgcgagagccgagatatccgttgccgagagtcataaagttcgtat
agtgtccggtgaaggagggcggggcggacgctcca------agccgtatggctaggagca
ccgccgtctccctccgaccgatgtgttccttggcgcccatcgcgcc----gggggggggt
catgtctcgccgctcgtcccgacacccttcccgagggatggcatatcggggcgataggcg
tcgcaccgaagcgatgctcgggtgctcgttgtaaatagatcaatggttcgcggtcgtcct
ttcgggtctcgaca
>Aloidendron_dichotomum_AT6
ggggtcgcgatccga-tggcgcgcagcgcccttcggtttgggttcttatcatctcggtca
cacgcccggcatcgggatggcttttcacggcgtccggcgctcgggagctagtccgtccac
cactcgccgtgccacgcccggccggcgaccgacacttcgacccaccgcaccgcgaggcac
ggagggccaatctccgcatccgccgcccgccgccgcaggagcacggtgtgctcagggcga
ggtaggcggagcgacgtgaggcgtgacgcccaggcaggcgtgccctcggcctggtgggcg
tgccctcggcctgtcggcctggtgggcgtgccctcggcctggtggcctcgggcgcaactt
gcgttcaaaaactcgatggttcacgggattctgcaattcacaccaagtatcgcatttcgc
tacgttcttcatcgatgcgagagccgagatatccgttgccgagagtcataaagttcatac
agtgtccggtaaaggagggcggggcggacgctccaagccgtagccgtataggtaggagca
ccgtcgcctccctccgaccgatgtgttccttggcgcccatcgcgcc----------gggt
catgtttcgccgctcgtcccgacacccttcccgagggatggcatatcggggtgataggcg
tcgcaccgaagcgatgctcgggcgctcgttgtaaagatatcaatggttcgcggtcgtcct
ttactccctct---
>Aloidendron_sabaeum_AT8
ggggtcgcgatccga-tggcgcgctgcgcccttcggtttgggttcttatcatctctgtca
tgtacccggcatcgggatggtttttcacggcgtccggcgctcgggagctagtccgtccac
cactcaccgtgccacgcccggccggcgaccgacacttcgacccaccgcactgcaaggcac
ggagggccaatctccgcatccgccgcccgccgccgcaagagcacggggtgctcagggcga
ggtaggcggagcgacgcgaggcgtgacgcccaggca------------------------
------------------------ggcgtgccctcggccgggtggcctcgggcgcaactt
gcgttcaaaaactcgatggttcgcgggattctgcaattcacaccaagtatcgcatttcgc
tacgttcttcatcgatgcgagagccgagatatccgttgccgagagtcataaagtttatat
agtgtccggtaaaggagggcggggcgtacgctcca------agccgaatagctaggagca
ccgccgcctccctccgaccgctgtgttccttggcgcccatcgcgcc----------gggt
catgtttcgccgctcatcccgacaccgttcccgagggatggcatatcggggcgataggcg
tcgcgccgaagcgatgctcgggcgctcattgtaaagagatcaatggttcgcggtcgtcct
ttcgggtctcgaca
>Aloidendron_sabaeum_A268
ggggtcgcgatccga-tggcgcgctgcgcccttcggtttgggttcttatcatctctgtca
tgtacccggcatcgggatggtttttcacggcgtccggcgctcgggagctagtccgtccac
cactcaccgtgccacgcccggccggcgaccgacacttcgacccaccgcaccgcaaggcac
ggagggccaatctccgcatccgccgcccgccgccgtaagagcacggggtgctcagggcga
ggtaggcggagcgacgcgaggcgtgacgcccaggca------------------------
------------------------ggcgtgccctcggccgggtggcctcgggcgcaactt
gcgttcaaaaactcgatggttcgcgggattctgcaattcacaccaagtatcgcatttcgc
tacgttcttcatcgatgcgagagccgagatatccgttgccgagagtcataaagtttatat
agtgtccggtaaaggagggcggggcgtacgctcca------agccgaatagctaggagca
ccgccgcctccctccgaccgctgtgttccttggcgcccatcgcgcc----------gggt
catgtttcgccgctcatcccgacaccgttcccgagggatggcatatcggggcgataggcg
tcgcgccgaagcgatgctcgggcgctcattgtaaagagatcaatggttcgcggtcgtcct
ttcgggtctcgaca
>Aloestrela_suzannae_AT1
-gggtcgcgatccgatcggcgcgcagcgcccttcggtttgggttcttatcatctcggtca
catgcccggcatcgggatggcttctcacggcgtccggcgctcgggagctagtccgtccac
cactcgccgtgccacgcccggccggcgaccgacacttcgacccaccgcacaacggggcac
ggagggccaatctccgcatccgccgcccgccgccgcgggagcacggtgtgctctgggcga
ggtaggcggagcgacgcgaggcgtgacgcccaggca------------------------
------------------------ggcgtgccctcggccgggtggcctcgggcgcaactt
gcgttcaaaaactcgatggttcgcgggattctgcaattcacaccaagtatcgcatttcgc
tacgttcttcatcgatgcgagagccgagatatccgttgccgggagtcatagagttcgtat
agtgtccggtgaaggagggcgggg----cgctcca------cgccgtacggctaggagca
ccgccgtctccctccgaccgatgtgttccttggcgcccatcgcgcc---ggggggggggt
catgtttcgccgctcgtcccgacacccttcccgagggacggcgtatcggggcgatcggcg
tcgcaccgaagcgatgctcgggtgctcgttgtaaagagatcaatggttcgcggtcgtcct
ttcgggtctcgaca
>Aloidendron_pillansii_AT4
ggggtcgcgatccga-tggcgcgcagcgcccttcggtttgggttcttatcaactcggtca
cacacccggcatcgggatggcttttcacggcgtccggcgctcgggagctagtccgtccac
cactcgccgtgccacgcccggccggcgaccgacacttcgacccaccgcaccgcgaggcac
ggagggccaatctccgcatccgccgcccgccgccgcaggagcacggtgtgctcagggcga
ggtaggcggagcgacgcgaggcgtgacgcccaggca------------------------
------------------------ggcgtgccctcggcctggtggcctcgggcgcaactt
gcgttcaaaaactcgatggttcacgggattctgcaattcacaccaagtatcgcatttcgc
tacgttcttcatcgatgcgagagccgagatatccgttgccgagagtcataaagttcatat
agtgtccggtaaaggagggcggggcggacgctcca------agccgtataggtaggagca
ccgtcgcctccctccgaccgatgtgttccttggcgcccatcgcgcc----------gggt
catgtttcgccgctcgtcccgacacccttcccgagggatggcatatcggggcgataggcg
tcgcaccgaagcgatgctcgggcgctcgttgtaaagatatcaacggttcgcggtcgtcct
ttcgggtctcgaca
>Bulbine_frutescens_A260
-------------------------gcgcccttcggtttgggttcttatcatctcggcca
tgtatccgacgtcgagcatggtttccgcggcgtccggcgctcgggagcatgtccgtccac
cactcgccgcgccaggctcgaccgacgaccgacacttcgacccaccgcgccgggaggcac
ggagggccaatctccgcatccgccgccgaccac------ggcacgtagtgcccggagttg
ggttggcggagcgacgcgaggcgtgacgcccaggca------------------------
------------------------ggcgtgccctcggccgggtggcctcgggcgcaactt
gcgttcaaagactcgatggttcgcgggattctgcaattcacaccaagtatcgcatttcgc
tacgttcttcatcgatgcgagagccgagatatccgttgccgagagtcataaaattagtat
agtgtacggttgcgaaggtcgaggcgga--------------------------------
------------------------------------------------------------
------------------------------------------------------------
------------------------------------------------------------
--------------
>Aloidendron_eminens_AT11
ggggtcgcgttccga-cggcgcgcagcgccctccggtttgggttcttatcatctcggtca
catgcccggcatcgggatggcttttcacggcgtccggcgctcgggagctagtccgtccac
cactcgccgtgccacgcccggccggcgaccgacacttcgacccaccgcaccgcgaggcac
ggagggccaatctccgcatccgccgcccgccgccgcaggagcacggtgtgctcagggcga
ggtagggggagcgacgcgaggcgtgacgcccaggca------------------------
------------------------ggcgtgccctcggccgggtggcctcgggcgcaactt
gcgttcaaaaactcgatggttcgcgggattctgcaattcacaccaagtatcgcatttcgc
tacgttcttcatcgatgcgagagccgagatatccgttgccgagagtcataaagttcgtat
agtgtccggtgaaggagggcggggcggacgctccg------ggccgtacggctaggagca
ccgccgtctccctccgaccgatgtgttccttggcgcccatcgcgcc-------------t
catgttacgccgctcgtcccgacacccttcccgagggatggcatatcggggcgataggcg
tcgcaccgaagcgatgctccggcgctcactgtaaagagatcaacggttcgcggtcgtcct
ttcgggtctcgaca
>Aloe_camperi_A254
ggggtcgcgatccga-tggcgcgctgcgcccttcggtgtgggttcttatcatctctgtca
tgtacccggcatcgggatggtttttcacggcgtccggcgctcgggagctagtccgtccac
cactcaccgtgccaagcccggccggcgaccgacacttcgacccaccgcaccgcaaggcac
ggagggccaatctccgcatccgccgcccgccgccataagagcacggggtgctcagggcga
ggtaggcggagcgacgcgaggcgtgacgcccaggca------------------------
------------------------ggcgtgccctcggccgggtggcctcgggcgcaactt
gcgttcaaaaactcgatggttcgcgggattctgcaattcacaccaagtatcgcatttcgc
tacgttcttcatcgatgcgagagccgagatatccgttgccgagagtcataaagtttatat
attgtccggtaaaggagggcggggcggacgctcca------agccgtatagctaggagca
ccgtcgcctccctccgaccgatgtgttccttggcgcccatcgcgcc----------gggt
catgtttcgccgctcatcccgacaccggtcccgagggatggcatatcggggcgataggcg
tcgcgccaaagcgatgctcgggcgctaattgtaaagagatcaatggttcgcggtcgtcct
tt------------
>Aloe_officinalis_A262
ggggtcgcgatccga-tggcgcgctgcgcccttcggtgtgggttcttatcatctctgtca
tgtacccggcatcgggatggtttttcacggcgtccggcgctcgggagctagtccgtccac
cactcaccgtgccaagcccggccggcgaccgacacttcgacccaccgcaccgcaaggcac
ggagggccaatctccgcatccgccgcccgccgccataagagcacggggtgctcagggcga
ggtaggcggagcgacgcgaggcgtgacgcccaggca------------------------
------------------------ggcgtgccctcggccgggtggcctcgggcgcaactt
gcgttcaaaaactcgatggttcgcgggattctgcaattcacaccaagtatcgcatttcgc
tacgttcttcatcgatgcgagagccgagatatccgttgccgagagtcataaagtttatat
agtgtccggtaaaggagggcggggcggacgctcca------agccgtatagctaggagca
ccgccgcctccctccgaccgatgtgttccttggcgcccatcgcgcc----------gggt
catgtttcgccgctcatcccgacaccggtcccgagggatggcatatcggggcgataggcg
tcgcgccgaagcgatgctcgggcgctaattgtaaagagatcaatggttcgcggtcgtcct
tt------------
>Aloidendron_barberae_AT7
-gggtcgcgatccgattggcgcgcagcgcccttcggtttgggttcttatcatctcggtca
catacccggcatcgggatggcttttcacggcgtccggcgctcgggagctagtccgtccac
cactcgccgtgccacgcccggccggcgaccgacacttcgacccaccgcacaacggggcac
ggagggacaatctccgcatccgccgcccgccgccgcgggagcacggtgtgctcagggcga
ggtaggcggagcgacgcgaggcgtgacgcccaggca------------------------
------------------------ggcgtgccctcggccgggtggcctcgggcgcaactt
gcgttcaaaaactcgatggttcgcgggattctgcaattcacaccaagtatcgcatttcgc
tacgttcttcatcgatgcgagagccgagatatccgttgccgagagtcataaagttcgtat
agtgtccggtgaaggagggcggggcggacgctcca------agccgtatggctaggagca
ccgccgtctccctccgaccgatgtgttccttggcgcccatcgcgcc----gggggggggt
catgtctcgccgctcgtcccgacacccttcccgagggatggcatatcggggcgataggcg
tcgcaccgaagcgatgctcgggtgctcgttgtaaatagatcaatggttcgcggtcgtcct
ttcgggtctcgaca
>Aloidendron_barberae_A10
-gggtcgcgatccgattggcgcgcagcgcccttcggtttgggttcttatcatctcggtca
catacccggcatcgggatggcttttcacggcgtccggcgctcgggagctagtccgtccac
cactcgccgtgccacgcccggccggcgaccgacacttcgacccaccgcacaacggggcac
ggagggacaatctccgcatccgccgcccgccgccgcgggagcacggtgtgctcagggcga
ggtaggcggagcgacgcgaggcgtgacgcccaggca------------------------
------------------------ggcgtgccctcggccgggtggcctcgggcgcaactt
gcgttcaaaaactcgatggttcgcgggattctgcaattcacaccaagtatcgcatttcgc
tacgttcttcatcgatgcgagagccgagatatccgttgccgagagtcataaagttcgtat
agtgtccggtgaaggagggcggggcggacgctcca------agccgtatggctaggagca
ccgccgtctccctccgaccgatgtgttccttggcgcccatcgcgcc----gggggggggt
catgtctcgccgctcgtcccgacacccttcccgagggatggcatatcggggcgataggcg
tcgcaccgaagcgatgctcgggtgctcgttgtaaatagatcaatggttcgcggtcgtcct
ttcgggtctcgaca
>Aloidendron_ramosissimum_AT5
------------------------------------------------------------
------------------------------------------------------------
------------------------------------------------------------
-gagggccaatctccgcatccgccgcccgccgccgcaggagcacggtgtgctcagggcga
ggcgtacggagcgacgtgaggcgtgacgcccaggca------------------------
------------------------ggcgtgccctcggcctggtggcctcgggcgcaactt
gcgttcaaaaactcgatggttcacgggattctgcaattcacaccaagtatcgcatttcgc
tacgttcttcatcgatgcgagagccgagatatccgttgccgagagtcataaagttcatat
agtgtccggtaaaggagggcggggc-----------------------------------
------------------------------------------------------------
------------------------------------------------------------
------------------------------------------------------------
--------------
>Aloe_castellorum_A255
ggggtcgcgatccga-tggcgcgctgcgcccttcggtgtgggttcttatcatctctgtca
tgtacccggcatcgggatggtttttcacggcgtccggcgctcgggagctagtccgtccac
cactcaccgtgccaagcccggccggcgaccgacacttcgacccaccgcaccgcaaggcac
ggagggccaatctccgcatccgccgcccgccgccataagagcacggggtgctcagggcga
ggtaggcggagcgacgcgaggcgtgacgcccaggca------------------------
------------------------ggcgtgccctcggccgggtggcctcgggcgcaactt
gcgttcaaaaactcgatggttcgcgggattctgcaattcacaccaagtatcgcatttcgc
tacgttcttcatcgatgcgagagccgagatatccgttgccgagagtcataaagtttatat
agtgtccggtaaaggagggcggggcggacgctcca------agccgtatagctaggagca
ccgtcgcctccctccgaccgatgtgttccttggcgcccatcgcgcc----------gggt
catgtttcgccgctcatcccgacaccggtcccgagggatggcatatcggggcgataggcg
tcgcgccaaagcgatgctcgggcgctaattgtaaagagatcaatggttcgcggtcgtcct
tt------------
>Aloidendron_dichotomum_AT10
ggggtcgcgatccga-tggcgcgcagcgcccttcggtttgggttcttatcatctcggtca
cacacccggcatcgggatggcttttcacggcgtccggcgctcgggagctagtccgtccac
cactcgccgtgccacgcccggccggcgaccgacacttcgacccaccgcaccgcgaggcac
ggagggccaatctccgcatccgccgcccgccgccgcaggagcacggtgtgctcagggcga
ggtaggcggagcgacgtgaggcgtgacgcccaggca------------------------
------------------------ggcgtgccctcggcctggtggcctcgggcgcaactt
gcgttcaaaaactcgatggttcacgggattctgcaattcacaccaagtatcgcatttcgc
tacgttcttcatcgatgcgagagccgagatatccgttgccgagagtcataaagttcatat
agtgtccggtaaaggagggcggggcggatgctcca------agccgtataggtaggagca
ccgtcgcctccctccgaccgatgtgttccttggcgcccatcgcgcc----------gggt
catgtttcgccgctcgtcccgacacccttcccgagggatggcatatcggggtgataggcg
tcgcaccgaagcgatgctcgggcgctcgttgtaaagatatcaatggttcgcggtcgtcct
ttcgggtctcgaca
>Aloidendron_pillansii_AT12
ggggtcgcgatccga-tggcgcgcagcgcccttcggtttgggttcttatcatctcggtca
cacgcccggcatcgggatggcttttcacggcgtccggcgctcgggagctagtccgtccac
cactcgccgtgccacgcccggccggcgaccgacacttcgacccaccgcaccgcgaggcac
ggagggccaatctccgcatccgccgcccgccgccgcaggagcacggtgtgctcagggcga
ggtaggcggagcgacgtgaggcgtgacgcccaggca------------------------
------------------------ggcgtgccctcggcctggtggcctcgggcgcaactt
gcgttcaaaaactcgatggttcacgggattctgcaattcacaccaagtatcgcatttcgc
tacgttcttcatcgatgcgagagccgagatatccgttgccgagagtcataaagttcatat
agtgtccggtaaaggagggcggggcggatgctcca------agccgtataggtaggagcg
ccgtcgcctccctccgaccgatgtgttccttggcgcccatcgcgcc----------gggt
catgtttcgccgctcgtcccgacacccttcccgagggatggcatatcggggcgataggcg
tcgcaccgaagcgatgctcgggcgctcgttgtaaagatatcaatggttcgcggtcgtcct
ttcgggtctcgaca
>Aloe_arborescens_A8
ggggtcgcgatccga-tggcgcgctgcgcccttcggtttgggttcttatcatctcggtca
tgtacccggcatcgggatggtttttcacggcgtccggcgctcgggagctagtccgtccac
cactcaccgtgccacgcccggccggcgaccgacacttcgacccaccgcaccgcaaggcac
ggagggccaatctccgcatccgccgcccgccgccgtaagagcacggggtgctcagggcga
ggtaggcggagcgacgcgaggcgtgacgcccaggca------------------------
------------------------ggcgtgccctcggccgggtggcctcgggcgcaactt
gcgttcaaaaactcgatggttcgcgggattctgcaattcacaccaagtatcgcatttcgc
tacgttcttcatcgatgcgagagccgagatatccgttgccgagagtcataaagtttatat
agtgtccggtaaaggagggcggtgcaaacgctcca------agccgtatagctaggagca
ccgccgcctccctccgaccgttgtgttccttggcgcccatcgcgcc----------gggt
catgtttcgccgctcatcccgacaccgatcccgagggatggcatatcggggcgataggcg
tcgcgccgaagcgatgctcgggcgctcattgtaaagagatcaatggttcgcggtcgtcct
ttcgggtctcgaca
>Aloe_broomii_A13
ggggtcgcgatccga-tggcgcgcggcgcccttcggtttgggttcttatcatctctgtca
tgtacccggcatcgggatggtttttcacggcgtccggcgctcgggagctagtccgtccac
cactcaccgtgccacgcccggccggcgaccgacacttcgacccaccgcaccgcaaggcac
ggagggccaatctccgcatccgccgcccgccgccgtaagagcacggggtgctcagggcga
ggtaggcggagcgacgcgaggcgtgacgcccaggca------------------------
------------------------ggcgtgccctcggccgggtggcctcgggcgcaactt
gcgttcaaaaactcgatggttcgcgggattctgcaattcacaccaagtatcgcatttcgc
tacgttcttcatcgatgcgagagccgagatatccgttgccgagagtcataaagtttatat
agtgtccggtaaaggagggcggggcggacgctcca------agccgtatagctaggagca
ccgccgcctccctccgaccgctgtgttccttggcgcccatcgcgcc----gggggggggt
catgtttcgccgctcatcccgacgccggtcccgagggatggcatatcggggcgataggcg
tcgcgccgaagcgatgctcgggcgctcattgtaaagagatcaatggttcgcggtcgtcct
ttcgggtctcgaca
>Aloe_thraskii_A83
ggggtcgcgatccga-tggcgcgctgcgcccttcggtttgggttcttatcatctctgtca
tgtacccggcatcgggatggtttttcacggcgtccggcgctcgggagctagtccgtccac
cactcaccgtgccacgcccggccggcgaccgacacttcgacccaccgcaccgcaaggcac
ggagggccaatctccgcatccgccgcccgccgccgtaagagcacggggtgctcagggcga
ggtaggcggagcgacgcgaggcgtgacgcccaggca------------------------
------------------------ggcgtgccctcggccgggtggcctcgggcgcaactt
gcgttcaaaaactcgatggttcgcgggattctgcaattcacaccaagtatcgcatttcgc
tacgttcttcatcgatgcgagagccgagatatccgttgccgagagtcataaagtttatat
agtgtccggtaaaggagggcggggcggacgctcca------agccgtatagctaggggca
ccgccgcctccctccgaccgctgtgttccttggcgcccatcgcgcc----------gggt
catgtttcgccgctcatcccgacaccggtcccgagggatggcatatcggggcgataggcg
tcgcgccaaagcgatgctcgggcgctaattgtaaagagatcaatggttcgcggtcgtcct
tt------------
>Aloestrela_suzannae_A272
-gggtcgcgatccgattggcgcgcagcgcccttcggtttgggttcttatcatctcggtca
catgcccggcatcgggatggcttttcacggcgtccggcgctcgggagctagtccgtccac
cactcgccgtgccacgcccggccggcgaccgacacttcgacccaccgcacaacggggcac
ggagggccaatctccgcatccgccgcccgccgccgcgggagcacggtgtgctctgggcga
ggtaggcggagcgacgcgaggcgtgacgcccaggca------------------------
------------------------ggcgtgccctcggccgggtggcctcgggcgcaactt
gcgttcaaaaactcgatggttcgcgggattctgcaattcacaccaagtatcgcatttcgc
tacgttcttcatcgatgcgagagccgagatatccgttgccgagagtcataaagttcgtat
agtgtccggtgaaggagggcggggcggacgctcca------cgccgtacggctaggagca
ccgccgtctccctccgaccgatgtgttccttggcgcccatcgcgcc----gggggggggt
catgtttcgccgctcgtcccgacacccttcccgagggacggcgtatcggggcgatcggcg
tcgcaccgaagcgatgctcgggtgctcgttgtaaagagatcaatggttcgcggtcgtcct
ttcgggtctcgaca
>Aloidendron_eminens_AT2
ggggtcgcgttccga-cggcgcgcagcgccctccggtttgggttcttatcatctcggtca
catgcccggcatcgggatggcttttcacggcgtccggcgctcgggagctagtccgtccac
cactcgccgtgccacgcccggccggcgaccgacacttcgacccaccgcaccgcgaggcac
ggagggccaatctccgcatccgccgcccgccgccgcaggagcacggtgtgctcagggcga
ggtagggggagcgacgcgaggcgtgacgcccaggca------------------------
------------------------ggcgtgccctcggccgggtggcctcgggcgcaactt
gcgttcaaaaactcgatggttcgcgggattctgcaattcacaccaagtatcgcatttcgc
tacgttcttcatcgatgcgagagccgagatatccgttgccgagagtcataaagttcgtat
agtgtccggtgaa----ggcggggcggacgctccg------ggccgtacggctaggagca
ccgccgtctccctccgaccgatgtgttccttggcgcccatcgcgccgggggggggggggt
catgttacgccgctcgtcccgacacccttcccgagggatggcatatcggggcgataggcg
tcgcaccgaagcgatgctccggcgctcactgtaaagagatcaacggttcgcggtcgtcct
ttcgggtctcgaca
>Aloe_elegans_A258
ggggtcgcgatccga-tggcgcgctgcgcccttcggtgtgggttcttatcatctctgtca
tgtacccggcatcgggatggtttttcacggcgtccggcgctcgggagctagtccgtccac
cactcaccgtgccaagcccggccggcgaccgacacttcgacccaccgcaccgcaaggcac
ggagggccaatctccgcatccgccgtccgccgccataagagcacggggtgctcagggcga
ggtaggcggagcgacgcgaggcgtgacgcccaggca------------------------
------------------------ggcgtgccctcggccgggtggcctcgggcgcaactt
gcgttcaaaaactcgatggttcgcgggattctgcaattcacaccaagtatcgcatttcgc
tacgttcttcatcgatgcgagagccgagatatccgttgccgagagtcataaagtttatat
attgtccggtaaaggagggcggggcggacgctcca------agccgtatagctaggagca
ccgtcgcctccctccgaccgatgtgttccttggcgcccatcgcgcc----------gggt
catgtttcgccgctcatcccgacaccggtcccgagggatggcatatcggggcgataggcg
tcgcgccaaagcgatgctcgggcgctaattgtaaagagatcaatggttcgcggtcgtcct
tt------------
>Aloe_greatheadii_A37
ggggtcgcgatccga-tggcgcgctgcgcccttcggtgtgggttcttatcatctctgtca
tgtacccggcatcgggatggtttttcacggcgtccggcgctcgggagctagtccgtccac
cactcaccgtgccaagcccggccggcgaccgacacttcgacccaccgcaccgcaaggcac
ggagggccaatctccgcatccgccgtccgccgccataagagcacggggtgctcagggcga
ggtaggcggagcgacgcgaggcgtgacgcccaggca------------------------
------------------------ggcgtgccctcggccgggtggcctcgggcgcaactt
gcgttcaaaaactcgatggttcgcgggattctgcaattcacaccaagtatcgcatttcgc
tacgttcttcatcgatgcgagagccgagatatccgttgccgagagtcataaagtttatat
attgtccggtaaaggagggcggggcggacgctcca------agccgtatagctaggagca
ccgtcgcctccctccgaccgatgtgttccttggcgcccatcgcgcc----------gggt
catgtttcgccgctcatcccgacaccggtcccgagggatggcatatcggggcgataggcg
tcgcgccaaagcgatgctcgggcgctaattgtaaagagatcaatggttcgcggtcgtcct
tt------------
>Aloe_acutissima_A252
ggggtcgcgatccga-tggcgcgcggcgcccttcggtttgggttcttatcatctctgtca
tgtacccggcatcgggatggtttttcacggcgtccggcgctcgggagctagtccgtccac
cactcaccgtgccacgcccggccggcgaccgacacttcgacccaccgcaccgcaaggcac
ggagggccaatctccgcatccgccgcccgccgccgtaagagcacgaggtgctcagggcga
ggtaggcggagcgacgcgaggcgtgacgcccaggca------------------------
------------------------ggcgtgccctcggccgggtggcctcgggcgcaactt
gcgttcaaaaactcgatggttcgcgggattctgcaattcacaccaagtatcgcatttcgc
tacgttcttcatcgatgcgagagccgagatatccgttgccgagagtcataaagtttatat
agtgtccggtaaaggagggcggggcggacgctcca------agccgtatagctaggagca
ccgtcgcctccctccgaccgctgtgttccttggcgcccatcgcgcc----------gggt
catgtttcgccgctcatcccgacgccggtcccgagggatggcatatcggggcgataggcg
tcgcgccgaagcgatgctcgggcgctcattgtaaagagatcaatggttcgcggtcgtcct
ttcgggtctcgaca


### Plastid loci, concatenated coding loci and then non-coding loci
### Coding: 1-75043; Non-coding:75044-148678

>Aloidendron_eminens_AT11
TCAATATTTTTTTGCATTTTTTTTCAAAGGAAAGAAACCGTGAAGCTGAAATAACTCACTCAGAACACCTTTTAAAAGATTACGCGGTACGATTAGGTCGAATAAGCCCTTATGGAATAAATACTCAGCCGCTTGTGAACCATCGGGTACTGTTTTATTCAATGTTTGTTCAATTACTCTTTTACCTGCAAAAGCAATGTAGGCATTAGGTTCAGCAATAATGACATCTCCCAACATACCAAAACTGGCAGTTACTCCACCAGTTGTAGGAGATGTAAGGATTGATACATAGAATAACCTTTTATTTGATTGATAATTATATAAAGCAGAAGATATTTTAGCCATTTGCATCAAGCTCAAACTTCCTTCTTGCATACGTGCTCCTCCAGAAGCACACACAATAATAACAGGTAGAGATCGATTAGTAGCATATTCGATCAAACGGGTGATTTTCTCGCCTACTACGGATCCCATACTACCTCCCATGAACTGAAAATCCATAACCCCAATTGCTATGGGAATACCGTTTAGTTGACCTATGCCTGTTTGAACAGCTTCAGTTAAACCTGTCCTTCTTTGATAAGAATCGATACGATCTCTATAAGGTTCCTCCTCTGAATGAAATTCAATGGGGTCCGTCGAGACCATATCTTCATTCAGAGGATCCCAAGTGCCCGGATCAATCAAAAGTTCGATTCTATCTGAACTACTCATTTTTAAATGATACCCACACTGTTCACAAATATTCATTTTTGACCTAAAAAATTTTTTATAATTTAATCCATAACAATTTTCGCACTGAACCCATAAATTTCTGTATTTTTGATTTATATCAAAATCATTAGATCTTCCTCTTATATTGAAATCGTGGCTGTTACCACCAGTTCTTACGCTAGAATTATCGCTTTGACTACCACTTATGCCTTCAGTACAAATGAAACTAGAAATGTAACTGTCACCGTAATTATCGGTACCACCGAAAATGTAACTATGAATACTGACTTCAAAACGAAGATAACTATCAATGCAACTATTAATGTGATTATTCCAACTAGATTGAGTATCGTACATATAATGATAATAGTAGTGATTGTTACTCTTAGACCTACTATTCAAATAACTGGAAAAAAAACTTTCTAGTTCACTCAGAAAAAAACTATCATTGTCAATCTCAAAAATTTGATTTTCAATATCAAAATATACAGAATAACTGTCACCATTACTATCCCTAA------CTAAAAAAGTGTTATCAGAGATCAAACCCCAAATATCCCTGATATCGAATAAATTATCAACATTACTGAAGCTATAACTACCACTATCACTCCAACTAGGAATGTTTTTCTCCGTATCATTTAGAGTGGGTTCTTCACTTCCACCGGTCTGTCCAATAGCATTAAGATTATCCATTGATTTACTTATCCCACACTTATGTTCTAACTTTTCCTTAGACAACATCGAATTGAACCACCATTTTTTCATATGGCAACTCTTCGAGCTGACGAAATTAGTAAGATTATCCGTGAACGTATTGAACAATATAATAGAGAAGTCAAGATTGTGAATACCGGTACCGTACTTCAAGTAGGCGACGGTATTGCTCGTATTCATGGCCTTGATGAAGTAATGGCAGGTGAATTAGTAGAATTTGAAGAGGGTACAATAGGTATTGCTCTCAATTTGGAATCAAACAATGTTGGCGTTGTATTAATGGGTGATGGTTTGATGATACAAGAGGGGAGTTCTGTAAAAGCAACAGGAAGAATTGCTCAGATACCTGTGAGCGAGGCTTATTTGGGTCGTGTTATAAATG---------------CTCTGGCTAAACCTATTGATGGGAGAGGTGAAATTTCTGCTTCTGAATCTCGGTTAATTGAATCTCCCGCCCCAGGTATTATTTCGAGACGCTCTGTATATGAGCCTCTTCAAACAGGGCTTATTGCTATTGATTCAATGATCCCTATAGGGCGCGGT---CAGCGAGAATTAATTATTGGGGACAGACAGACTGGCAAAACAGCAGTAGCCACAGATACGATTCTCAATCAAAAAGGGAAAAATGTAATCTGTGTTTATGTAGCTATTGGTCAAAAAGCATCTTCTGTGGCTCAGGTAGTGACTACTTTCCAGGAGCGAGGGGCAATGGAATACACTATTGTGGTAGCCGAAACGGCGGACTCACCTGCTACATTACAATACCTTGCTCCTTATACGGGAGCGGCTTTGGCTGAATATTTTATGTATCGTGAACGACATACTTTAATAATTTATGATGATCTCTCCAAACAAGCACAAGCTTATCGCCAAATGTCTCTTCTATTAAGAAGACCCCCTGGTCGTGAAGCTTACCCAGGAGATGTTTTTTATTTGCATTCACGCCTTTTGGAAAGAGCCGCTAAATCAGGTTCCAGTTTAGGTGAAGGGAGTATGACTGCTTTACCAATAGTTGAGACTCAATCGGGAGATGTTTCGGCTTATATTCCTACTAATGTCATTTCCATTACAGATGGACAAATATTCTTATCCGCGGATCTATTCAATGCGGGAATCCGGCCCGCTATTAATGTAGGTATTTCTGTTTCCAGAGTGGGATCCGCAGCTCAAATTAAAGCCATGAAACAGGTCGCCGGCAAATTAAAATTAGAACTAGCTCAATTCGCAGAGTTAGAAGCCTTTGCACAATTCGCTTCTGATCTCGATAAAGCTACCCAGAATCAATTGGCAAGAGGTCAACGATTACGCGAGTTGCTTAAACAATCCCAATCAGACCCTCTTACGGTGGAAGAACAGATAGCTACTATTTATACTG------------------------GAGCGAATGGGTATCTTGATTCGTTAGAAATTGGACAGGTAAAGAAATTTCTCGTTCAGTTACGTACCTATTTAAAAAAGAATAAACCTCAATTCCAAGAAATTCTATCTTCTACCAAGACATTCACCAAGGAAGCGGAAACCCTTTTGAAGGAAGCTATTCAGGAACAGATCGAACAGTTTTTACTTGAGGAACAAGCATAATCATTTCTTCAATTTGCTCTCCTCTTCTAAGTTCATAGCTTTCGCGGTAGCTTCATCGATGTTACCCACCAAATAAAAGGCCTGCTCAGGAAGACCATCTAATTCTCCGGAAAGGATCAGTTGAAACCCCCTAATGGTTTCTGCGAGACCAACATATTTCCCCGGAGAACCGGTAAAGACTTCTGCCACGAAGAAGGGTTGTGATAAGAAACGTTCCATTTTTCGTGCTCTTGCAACAGTTAAACGATCTTCTTCAGATAATTCGTCCAACCCCAG------------GATAGCTATAATGTCCTGAAGTTCTTTGTAACGTTGTAAGGTTTCCTTAACTCTTTGCGCAGTTTCATAATGTTCTTCGCCAACGATCCGAGGTTGTAACATAGTTGACGTTGAATCTAAAGGATCCACTGCTGGATAAATACCTTTGGCAGCTAATCCTCTTGAGAGTACGGTAGTAGCATCTAAATGTGCAAATGTCGTGGCAGGAGCGGGGTCGGTCAAATCATCCGCAGGTACATAAACTGCTTGGATCGAAGTTATAGATCCCTCTTTGGTGGAAGTAATTCTTTCTTGCAAAGAACCCATTTCTGTACTAAGGGTAGGTTGATAACCCACTGCGGAAGGCATTCGCCCTAATAAGGCGGATACTTCTGATCCCGCTTGGACGAAACGAAATATATTGTCGATAAATAAAAGCACGTCTTGTTCATTAACATCCCGGAAATATTCCGCCATGGTTAGTGCAGTCAAACCAACTCTCATACGAGCTCCCGGCGGTTCATTCATTTGACCATAGACTAGAGCTACTTTTGATTCTGCAATATTTTTTTCATTAATCACCCCGGATTCTTTCATTTCCATGTAGAGATCATTTCCTTCACGAGTACGTTCACCTACTCCGCCAAATACGGATACGCCTCCATGAGCTTTGGCAATGTTGTTGATCAATTCCATGATAAGTACAGTTTTCCCCACGCCGGCTCCCCCAAATAGTCCGATTTTTCCTCCACGGCGATACGGAGCTAAAAGATCCACTACTTTAATCCCTGTTTCAAAGATGGATAATTTCGTATCTAACTGTATAAAGGCAGGCGCAGATCTATGAATAGGAGATGTTGTACGAGTATCTACAGGACCTAAATTATCAACAGGCTCTCCAAGAACATTGAAAATTCGTCCAAGAGTAGCTCCGCCGACTGGAACACTTAGAGGGGCTCCCGTGTTAATCACTTCCATTCCTCTCGTCAGACCATCTGTAGCACTCATAGCTACAGCCCTAACTCGATTATTTCCTAATAATTGTTGTACCTCACAAGTCACATTAATTTGCTGACCGACAGTATCTCGACCCTTAACTACCAAAGCGTTATAAATATTAGGCATCTTGCCCGGTGGAAAAACAACATCTAGTACTGGGCCAATAATTTGAGCGATACGACCTAGGTTTTTTTCTTCAAGTGTGGAAACCGCAGGACCAGAAGTAGTAGGATTGATTTTCATATGAACTTAAATCTTTGTGTACTGACTCCTAATCGAATTATTTGGGATTCAGAAGTGAAAGAAATCATTTTATCTACGAATAGCGGCCAAATTGGCGTATTACCAAACCACGCCCCTATTGCCACAGCGGTAGATATAGGTCTTTTGAGAATACGCCTCAACGACCAATGGTTAACGGTGGCTCTGATGGGTGGTTTCGCTCGAGTAAGTAATAATGAGATCACCATTTTAGGAAATGATGCGGAGATGAGTACTGACATTAATCCGGAAGAAGCTCAACAAGCTCTTGAAATAGCTGAAGCTAACTTGAGTGGAGCTCAGGGTAAGAGACAAGCAATTGAGGCGAATCTAGCTCTCAGACGAGCTAGGACACGAGTAGAGGCTTTGAATGTTATTTCAAACTAGATGAAAAATGTAACCGATTCTTTCGTTTCCTTAGGCCACTGGCCATCCGCCGGGAGTTTCGGGTTTAATACCGATATTTTAGCAACAAATCCAATAAATCTAAGTGTAGTGCTTGGTGTATTAATTTTTTTTGGAAAGGGAGTGTGTGCGAGTTGTAATCAGTTATTTCTTCCATGGCCCCGAGAATTCCAATATTAGCACTGATAGTACGGAAGTGTAACTCGCTATTCAA---------------ACAACTACTTAGATTTCTTAGAGCCCCCTGTAAGGCTTGTTGGAAAATTTCTTGTCGGACTTGATTAATCGCTCTTTGTTGTTCAAAATGAAAGGTTTCATTTTTGTAATTTTCTAATTGTTCCAAACTATAAGAAGTAGCATTAATTAAATTGACTTTTTCTCGTTCTATCTCAGAGTATCCATTCATTCGATACTCATCCGCTTCCATTTCCACTTTCTGTAAACGAGCCCGGGCTCTTTCGAGCTGTTCAATGGCCCCTCTACGTAATTCTTCGGAATTTCGAATAGTACTCAAAATCCTCTGTTTTCGATTATCTAATAAATCATTTAATGAATCCACTTATTTCTGCCGCTTCCGTTATTGCTGCTGGATTGGCCGTAGGGCTTGCTTCTATTGGACCTGGAGTTGGTCAAGGTACTGCTGCAGGCCAAGCCGTAGAAGGTATTGCGAGACAACCAGAAGCAGAAGGTAAAATACGAGGTACTTTATTGCTTAGTCTAGCTTTTATGGAAGCTTTAACAATTTATGGACTGGTCGTGGCATTAGCGCTTTTATTTGCGAATCCTTTTGTTTAAATGAATGTTATACCATGTTCCATTAAAACACTCAAAGGGTTATACGATATATCAGGTGTAGAAGTAGGCCAACATTTATATTGGCAAATAGGAGGTTTACAAATTCATGCCCAAGTACTTATCACTTCTTTGGTTGTAATTGCTATCTTATTAGGTTCAGTCATCATAGCTGTTCGGGATCCACAA---------------------------ACCATTCCGACCGACGGTCAGAATTTCTTCGAATATGTGCTTGAATTTATTCGAGACTTGAGCAAAACTCAGATTGGAGAAGAATATGGTCCTTGGGTTCCCTTTATTGGAACTATGTTCCTATTTATTTTTGTTTCTAATTGGTCAGGTGCCCTTTTACCTTGGAAAATCATAGAGTTGCCTC------------------------ATGGGGAGTTAGCCGCCCCCACGAATGATATAAATACTACTGTTGCTTTAGCTTTACCCACGTCAGTGGCATATTTTTATGCAGGTCTTACAAAAAAAGGATTGGGTTATTTCGGAAAATACATTCAACCAACTCCAATCCTTTTACCAATTAATATTCTAGAAGATTTCACAAAACCTTTATCTCTTAGTTTTCGACTTTTCGGGAATATATTGGCTGATGAATTAGTAGTTGTTGTTCTTGTTTCTTTAGTACCTTCAGTAGTTCCTATACCTGTCATGTTTCTTGGATTATTTACAAGTGGTATTCAAGCTCTTATTTTTGCAACTTTAGCCGCGGCTTATATAGGGGAATCCATGGAGGGTCATCATTGAATGATATTTGCGACTTTAGAACATATACTAACTCATCTCTCTTTTTCGATCATTTCCATTGTGATTACGATTCATTTGACGACCCTATTAGTCCAGGAAATCATAGGGTTACGCGATTCGTCGGAAAAGGGAATGATAGCTACTTTTTTCTCTATAACAGGATTATTAGTTACTCGTTGGATTTCTTCGAGACATTTTCCATTAAGTAATTTATATGAGTCATTAATCTTCCTTTCGTGGAGTTTTTCCATTATTCATATGATTTCCAAGATATGGAATCATAAAAATGATTTAAGTGCAATAACCGCCCCAAGTGCTATTTTTACCCAAGGTTTCGTCACATCAGGTCTTTCAAGTGAAATGCATCAATCGGCAAGATTAGTACCTGCTCTACAGTCTCAGTGGTTAATGATGCACGTAAGTATGATGTTATTGAGCTATGCAGCTCTTTTATGCGGGTCCTTATTATCAGTCGCTTTTCTAGTCATTACGTTTCGAAAAAACATCGATATTTTTTGTAAAAGCAAAAATTTCTTGATCTTTATTAAGTCATTTTTCTTTGGCAAGATTGAACACTTGAATGAAAAAAGAAGTGTGTTTAAACACACTTCTTTTCTTTCATTTGGAAATTATTACAAATATCAATTAACTCAGCGTTTGGATTATTGGAGTTATCGTGTCATTAGTTTAGGGTTTACCTTTTTAACTATAGGTATTCTTTCTGGAGCAGTATGGGCCAACGAAGCCTGGGGATCTTATTGGAACTGGGACCCCAAGGAAACTTGGGC------ATTTATTACTTGGACCATTTTCGCGATTTATTCACATACTAGAACAAATCCAAATTTTCAAGGTAGAAATTCGGCACTTGTGGCTTCTATAGGATTTCTTATAATTTGGATATGTTATTTTGGGATCAATCTATTAGGAATAGGTCTACATAGTTATGGTTCATTCACATTGACACCTAATTAAATGAAAAAAAAGAAAGTATTGACTTCCCTCCCGTATCTTGCATCTATAGTATTTTTGCCCTGGTGGGTCTCTCTCTCATTTCAAAAAAGTCTGGAACCTTGGATTATTAATTGGTGGAATACTAGGAAATCTGAAACTTTTTTGAATGATATTCAAGAAAAAAATTTTCTAGAAAAATTTCTAGAATTAGAAGAACTATTCTTGTTGGACGAAATGATAAAGGAATACCCGGAGACACATATACAAAAGCTTCGTATAGGAATACACAAGGAAACGATACAATTGGTCAAAACACATAATGAATATCATCTCCATATCGTTTTGCATTTGTCGACAAATATAATATCTTTTGCTATTCTAAGTGGTTATTTTTTTCTAGGTAATGAAGAACTTGTCATTCTTAATTCTTGGGTTCAGGAATTCTTTTATAACTTAAGTGACACAATAAAAGCTTTTTCGATTCTTTTAGTTACTGATTTATGGATCGGATTTCACTCTACCCACGGTTGGGAACTAATGATTGGTTCGATCTACAATGATTTTGGATTGGCGCATAACGATCAAATTATATCTAGTCTTGTTTCCACTTTTCCAGTTATTCTAGATACAATTGTGAAATATTGGATTTTCCGTTTTTTAAATCGCGTGTCTCCTTCACTTGTAGTCATTTATCATTCAATGAATGAATGAAGCGTGAGGGAATGCTAGACGTTTGGTAATTTCTCCTCCGACCAAAATGAAAGATCCCATTGAAGCGGCTAATCCCATGCATATTGTATGTACGTCGGGGGGAACAAATTGCATAGTATCATAAATGGCTATTCCTGGTATTACCCATCCGCCGGGGGAGTTTATAAACAAATAAATATCCTTAGTATTATCTTCTATACTGAGATATACCATGAGACCAACAAGTTGATTTGAGATCTCGCTATCAACCTCTTGTCCTAAAAAAAGTAATCTTTCTCGATAAAGTCGGTT---TATGAGATCTCTAGTATTTTGATTTTCAACCGCTACAAGATCAACAATGCCATGAGCTTGGGCTTCTGTTGCTGACATAAAAACATCCCTTTCCATGTCTTCGGATATAACCCATAAAGGGTTGCCCGTTCTTTGTACATAAACCTTTGTGAGGGTTTCGCGAAGTTTCAGTAGTTCTTCCGCTTCCAGGATAAATTCCCCTGCTTGTGCCTCATAAAAAGAACTAGCAGGTTGATGAATCATAACCCTAATCGTTCGATTTTTTGTTGCGAAGTTTATAAATTATGCGTCCCCTGGTTGAATCATACCGACTT--TTTTCGATTTTTACTCTATCTCTCGGCAATATCCATATAGAACTGCGCCGGATCCTACCTGAAATATAACCTAGAATTAGATCTTCATTATCTAAGCCGGGAACATGCCGTTGGGAAGTGATTCAGTAATTAAACCTTCATGAATCCATTTTTGTTCTTTCATTCATGAATGATTCACTAGGTCATTAATACGGATAATATCCAAATACCAAATACGTTCTCTATGTGATCCATG------TAAAGTAAAAGGAGTTGTTTTTGGGAAGATCAAAGAAAGAACCTGTTCTTCTTCCGTAAAGAATTCTTCTAATAACCCCGAACCTAATCTTCGCAAAAAAGCACGTACTGTACTTTTATGTTTACGAGCCAAAGTTCTAGCACACGAAAGTCGAAGTATATACTTTATTCGATATAAATCCTGTTTTTTTGAGGATCCGCTGTGATAATGAGAAAGATTTCTACATATCCGACCAAATCGATCAATAATATCAGAATCTGATAAATCGGCCCAGATCGGCTTACTAATAGGATGGCCTGATACGGTACAAAATTTAGCTTTAGACAAGGATTCAATAAGAAGAATAACTGGGACTATGGTATCAAATTTCTTAGTAACGGTATCTATTAGAAATGAATTCTCTAACATTTGATTCCTTACCGCCAAAGAATTTATTAGTAGA--------------CTTGAAAGATAACCTA----------------GAAAATAGAAGGAATAGTTTGATAAATGATTTATATGAATTCTGTACGGTCGAGACCAAAAGTGAAAATAATATTGCCAGAAATTGACAAAATGGGATTTCCATTTCTTCATCAGAAAATGAGTCCCCCTTGAAGCAAGAATTGCCTTTCTTTGATATCGAACATAATGCATGAAAGGATTTTTGAAGAACCATCGAGTTCTATGAAAATAGTTACGACATACTACGAAAAAATGTTCTATTCGAAGATGTTCTATTTTTCTATAGAAATGGGTTCGTTCAAGAAAAGTTGCAGAAGATGTTAATCGTAAATAATAAGATTGTTTACGAAAAAAAATGAATAAAAATTCACATTCAAAAGCATAAGAATTGTATAGTAACCGAAATAGTCTTTTATTTTCTTTTGAAAAAACATAAATAGATTTGTTCTGAGTAATGAGAAGACTATTACAATTATGATATTCATGAAGAAAGAATCGCAATAAATGCAAAAAAGGAACATCTTGAATCCGGCATTGAAGGATTTGAAGCAAGATTTCCATATGGATGGGATGAGGTATTAGTATATCTGAAACATAATTTAAATGTGATAATTTGTCCTCTAAAAAGGGAAAAATTGAATGAATAGATCGTAAATTATGATATTTTGGTA------TTTCTTCACAAAAAGATACTAATCGGAGCGAGAATGGAATTTCTACAAGAATTGTAAAACTTTCTGATAGAATTTGAGAATAAAAATGAGAATAAAAAAACGTGTTGTGCCCAAGGAATCTATTTTGGTTAGAATCATTAACTGAAGAAATCAAATAATTCTGTTGATAGATTCGAGTAATTAAACGTTTTACAAGTGCTAAACTAGATTTATTGTCATAACCAAGAATTTCCACGGGTTCGTAAAAAATCGAACTATTTAAACCATGATCATGAGCAAGTGCATAAATATACTCTTGAAAGAGAAGCGGATATAGAAAGTGTTGTTGCCGAGATCTATCTTTTTCTAAATATCGTTGTAATTCTTCCATATGATAATTGATACGACAGAAGTACAAGCTATCAATTCTTTTTCTAGATTGGAATCCTTAAAAGAAGTCTATGGACTCATATGGATCTTTGTTCCCATTTTTACCCTTATATTGGGAATCACAATAGGGGTACTAGTAATTGTGTGGTTAGAAAGAGAAATATCTGCAGCAATACAACAACGTATTGGTCCTGAATATGCGGGCCCGTTGGGAATTCTTCAAGCTCTAGCAGACGGGATCAAATTACTTTTTAAAGAGGACCTTCTCCCATCTAGAGGAGATATTCGTTTGTTTAGCGTGGGGCCTTCCATAGCGGTGATATCAATTCTACTAAGTTATTTAGTAATTCCTTTTGGGTATCGTCTTGTTTTAGCTGATCTCAGTATAGGTGTTTTTTTATGGATCTCCATTTCAAGTATTGCTCCCATTGGACTTCTTATGTCAGGATACGGATCGAATAATAAATATTCTTTTTCAGGTGGTCTACGAGCTGCTGCTCAATCTATTAGTTATGAAATACCATTAAGTCTATGTGTGTTATCAATATCTATTATCTAACAGTCCAAGTACAGTTGATATAGTTGAGGCACAGTCAAAATATGGTTTTTGGGGGTGGAATCTGTGGCGTCAACCTATCGGGTTTGTAGTTTTTCTAATTTCTTCTCTAGCAGAATGTGAGAGATTACCCTTTGATCTACCAGAAGCAGAGGAAGAATTAGTAGCAGGTTATCAAACCGAATATTCGGGCATCAAATACGCTTTATTTTACCTTGCTTCTTACCTAAATTTATTAGTTTCTTCATTATTTATAACAGTTCTTTACTTAGGTGGGTGGAATTTCTCTATTCCGTACATATCCATTCCGGAACTTTTTGGAATAAATAAAATGGATGAAGTTTTTGGAAT---------------GACAATTGGTATCTTTATCACATTAGCTAAAGCTTATTTGTTTCTGTTCATTCCTATCACAGCAAGATGGACTTTACCTAGGATGAGAATAGACCAGCTATTAAATCTTGGATGGAAATTTCTTTTACCTATTTCTCTAGGTAATCTATTATTGACAACTTCTTCCCAACTTGTTTCACTATATCCTTCGTATACGTCAGGAGTCCATTGATGAAAAGGGGCTGGGGAAAGCTTGAACCCAATTCCTACAGTGATGGATATAAGCGCAATTGAAATTCCTGGGGAGTTATACATTTGTGTATTGATAAGACCATTCACTATTTCTTGAAGCTCGATCTCCCCCCCAGATAAACCATATAGCCAAGAGAAACCATGAACCAGAATAGAAGAGCTTGCCCCACCCATGAGTAAATATTTCGTAGTAGCCTCATTAGACCGTACATCTCTCTTGGTATATCCAGATAATAGGTAGGAACATAAACTGAAACATTCTGGAGCTACAAAGATAGTTATTAAATCGTTAGCACCACATAAAAACATTCCTCCTAGAGTAGCTGTTAATACGAATAACAGAAACTCTGTTATAGCCATTTCTGT---------ACATTCAATGTACTCTACGGATAGAGGAATACATAGAGTTGAACATAGTAAAATAAGAAATTGAAAGATTTCGTTGAAATTGTTCGTTTGGAAATTTCCCGAAAAGCTAATTATAGGTTCTTCTTTCCATCGGAACAATAGGGCCGTTATGCTCATTACTAAACTTGTTGAAGAGATGAAATAGAACCAAGGTCTATCTTTTTGATCAGAGGTTGAATCGATCATCAGAAGAAGAATTAGGCCAAAAATTAGGATACATTCTGGGAAAATGAAACTTCCATGGAAGAGAAGCAAATGAAACGCTTTCATAAAAATTCTCGTAGAATCGAGAATGAAGTTTTCATTCTGTACATGCCAGATCATTCTCCCACTCCAGTCGTTGCTTTTCTTTCTGTTACTTCGAAAGTAGCTGCTTCAGCTTCAGCCACGCGAATTTTCGACATTCCTTTTTATTTCTCATCAAACGAATGGCATCTTCTTTTGGAAATCCTAGCTATTCT-------------TAGCATGATATTGGGGAATCTCATTGCTATTACTCAAACAAGCATGAAACGTATGCTTGCATATTCGTCCATCGGTCAAATCGGATATGTAATTATTGGAATAATTGTTGGAGACTCAAATGATGGATATGCAAGCATGATAACTTATATGCTGTTCTATATCTCCATGAATCTAGGAACTTTTGCTCGCATTGTATCCTTTGGTCTACGTACCGGAACTGATAACATTCGAGATTATGCAGGATTATACACGAAAGATCCTTTTTTGGCTCTCTCTTTAGCCCTATGTCTCTTATCCCTAGGAGGTCTTCCTCCACTCGCAGGTTTTTTCGGAAAACTCCATCTATTCTGGTGTGGATGGCAGGCAGGCCTATATTTCTTGGTTTCAATAGGACTCCT--------TTGTTTCCATCTACTATTATCTAAAAATAATAAAGTTATTAATGACTGGACGAAACCAAGAAATAACCCCTCACGTGCGAAATTATAGAAGATCTCCCTTAAGATCAAACAATTCCATTGAATGGAGTGGAGTATGACTGTATGTGTGATAGCATCTACTATACCAGGAATATCAATGAACCCAATTCTTGCAATTGCTCAGGATACCCTCTTTTAGATGTTTTTGCTTCACGAATATGATATTTTTTGGGCATTTCTGATAATATCGGGTGTTATTCCTATCTTGGCATTTGTCATTTCCGGAGTTTTAGCCCCGGTTAGTGAAGGACCAGAGAAGCTTTCTAGTTATGAATCGGGTATAGAACCCATGGGAGACGCTTGGTTACAATTCCGAATCCGTTATTACATGTTTGCTCTAGTTTTTGTTATTTTTGATGTTGAAACGGTCTTTCTTTATCCATGGGCAATGAGTTTCGATGTATTGGGTGTATCCGTATTTATAGAAGCTTTCATTTTCGTGCTTATCCTAATTGTTGGTTCAGTTTATGCATGGCGAAAAGGAGCATTGGAATGGTCTTAGATCACGAGTTATTTCCCTTGGTTAACAATACTTGTAGTTTTGCCGATATTTGGGGGTTCCTCAATTTTCTTTCTCCCTCATAGGGGGAATAAGGTATTTAGGTGGTATACTTTATTTATATGCTTATTAGAACTCCTTCTAACAACCTATGTGTTCTGTTATCATTTCCAATTGGACGATCCATTAATTCAATTGGAAGAGGATTTGAAATGGATAAATATTTTCAACTTTCATTGGAGACTGGGAATTGATGGACTTTCCATAGGACCCATTTTACTGACAGGATTTATCACTACTTTAGCTACTTTAGCAGCTTGGCCTGTTACTCGAAATTCGAGATTGTTCTATTTCCTGATGTTAGGAATGTATAGTGGCCAGATAGGATTATTTTCTTCTCAAGACCTTTTACTTTTTTTCATCATGTGGGAGTTAGAATGAATTCCTGTTTACTTACTTTTATCCATGTGGGGAGGAAAGAAACGTTTGTATTCGGCTACAAAGTTTATTTTGTACACTGCGGGGGGTTCTATTTTTCTCTTAATAGGAGTTTTAGGTATGGGTTTATACGGTTCTAATGAACCAACATTGGATTTTGAAAGATTAGCCAATCAGTCATATCCTGTGACATTGGAAATTTTATTATATTTGGGCTTCCTTATTGCTTATGCTGTCAAATCGCCGATTATACCCCTACACACATGGCTACCAGATACCCATGGAGAAGCACATTACAGTACATGTATGCTTCTAGCTGGAATATTATTAAAAATGGGAGCATACGGATTGATTCGGATAAATATGGAATTATTACCACACGCTCATTCCATATTTTCTCCTTGGTTGGTGATAGTAGGAACAATGCAAATAATCTATGCAGCTTCAACTTCTCTTGGTCAACG---------------------------CAATTTAAAAAAGAGAATAGCCTATTCTTCCGTATCTCACATGGGTTTCATAATTATAGGAATTGGTTCTATAACTGATATGGGACTCAACGGAGCCATTTTACAAATACTCTCTCATGGATTTCTCGGTGCTGCACTTTTTTTCTT---------------------------GGTAGGAACGAGTTGTGATAGAATACGTCTTGTTTCTCTCGATGAAATGGGGGGGATATCCATCCCAATACCAAAAATATTTACCATGTTTAGTAGTTTCTCGATGGCTTCTCTTGCATTGCCGGGAATGAGTGTTTTTGTTGCGGAATTAGTAGTATTTTTGGGAATAATTACGAGTCCAAAATATCTTTTAATGCAAAAAATTCCAATTACCCTTGTAATGGCAATTGGAATGATATTAACTCCTATTTATTTATTATCTATGTTACGTCAGATGTTCTATGGATACAAACTATTCCATGTTCCAAACTTGAATTTTGTAGATTCTGGACCACGAGAATTATTTGTTTCGATCTGTATCTTTCTACCCGTAATAGGGATTGGTATTTATCCGGATTTCGTTCTCTCGCTATCAGTTGATAAAGTACAAGCTATCCTATCAAATTCTTTTTGTAGATAGTTAATTATTCAACAAATTCGATTGATTGATACGAGTTGATTTTCTGTTACGATGGATCGACGAAACAATAGCTAGCCCAATAGCTGCTTCCGCGGCCGCAATGGCTATAACAAAGATTGAGAAAATGTTTCCTTTTAATTGGCGACTATCAAATATATCAGAAAAGGTTACGAGATTCATATTAACCGAGTTTAGTATAAGCTCAAGACACATAAGTGCTCTAACCATGTTTCGACTTGTGATCAATCCATAGATACCGATAGAAAATAAATAGACACTCAAAAAAAGTACATGTTCAAACATCATNNNNNNNNNNNNNNNNNNNNNNNNNNNNNNNNNNNNNNNNNNNNNNNNNNNNNNNNNNNNNNNNNNNNNNNNNNNNNNNNNNNNNNNNNNNNNNNNNNNNNNNNNNNNNNNNNNNNNNNNNNNNNNNNNNNNNNNNNNNNNNNNNNNNNNNNNNNNNNNNNNNNNNNNNNNNNNNNNNNNNNNNNNNNNNNNNNNNNNNNNNNNNNNNNNNNNNNNNNNNNNNNNNNNNNNNNNNNNNNNNNNNNNNNNNNNNNNNNNNNNNNNNNNNNNNNNNNNNNNNNNNNNNNNNNNNNNNNNNNNNNNNNNNNNNNNNNNNNNNNNNNNNNNNNNNNNNNNNNNNNNNNNNNNNNNNNNNNNNNNNNNNNNNNNNNNNNNNNNNNNNNNNNNNNNNNNNNNNNNNNNNNNNNNNNNNNNNNNNNNNNNNNNNNNNNNNNNNNNNNNNNNNNNNNNNNNNNNNNNNNNNNNNNNNNNNNNNNNNNNNNNNNNNNNNNNNNNNNNNNNNNNNNNNNNNNNNNNNNNNNNNNNNNNNNNNNNNNNNNNNNNNNNNNNNNNNNNNNNNNNNNNNNNNNNNNNNNNNNNNNNNNNNNNNNNNNNNNNNNNNNNNNNNNNNNNNNNNNNNNNNNNNNNNNNNNNNNNNNNNNNNNNNNNNNNNNNNNNNNNNNNNNNNNNNNNNNNNNNNNNNNNNNNNNNNNNNNNNNNNNNNNNNNNNNNNNNNNNNNNNNNNNNNNNNNNNNNNNNNNNNNNNNNNNNNNNNNNNNNNNNNNNNNNNNNNNNNNNNNNNNNNNNNNNNNNNNNNNNNNNNNNNNNNNNNNNNNNNNNNNNNNNNNNNNNNNNNNNNNNNNNNNNNNNNNNNNNNNNNNNNNNNNNNNNNNNNNNNNNNNNNNNNNNNNNNNNNNNNNNNNNNNNNNNNNNNNNNNNNNNNNNNNNNNNNNNNNNNNNNNNNNNNNNNNNNNNNNNNNNNNNNNNNNNNNNNNNNNNNNNNNNNNNNNNNNNNNNNNNNNNNNNNNNNNNNNNNNNNNNNNNNNNNNNNNNNNNNNNNNNNNNNNNNNNNNNNNNNNNNNNNNNNNNNNNNNNNNNNNNNNNNNNNNNNNNNNNNNNNNNNNNNNNNNNNNNNNNNNNNNNNNNNNNNNNNNNNNNNNNNNNNNNNNNNNNNNNNNNNNNNNNNNNNNNNNNNNNNNNNNNNNNNNNNNNNNNNNNNNNNNNNNNNNNNNNNNNNNNNNNNNNNNNNNNNNNNNNNNNNNNNNNNNNNNNNNNNNNNNNNNNNNNNNNNNNNNNNNNNNNNNNNNNNNNNNNNNNNNNNNNNNNNNNNNNNNNNNNNNNNNNNNNNNNNNNNNNNNNNNNNNNNNNNNNNNNNNNNNNNNNNNNNNNNNNNNNNNNNNNNNNNNNNNNNNNNNNNNNNNNNNNNNNNNNNNNNNNNNNNNNNNNNNNNNNNNNNNNNNNNNNNNNNNNNNNNNNNNNNNNNNNNNNNNNNNNNNNNNNNNNNNNNNNNNNNNNNNNNNNNNNNNNNNNNNNNNNNNNNNNNNNNNNNNNNNNNNNNNNNNNNNNNNNNNNNNNNNNNNNNNNNNNNNNNNNNNNNNNNNNNNNNNNNNNNNNNNNNNNNNNNNNNNNNNNNNNNNNNNNNNNNNNNNNNNNNNNNNNNNNNNNNNNNNNNNNNNNNNNNNNNNNNNNNNNNNNNNNNNNNNNNNNNNNNNNNNNNNNNNNNNNNNNNNNNNNNNNNNNNNNNNNNNNNNNNNNNNNNNNNNNNNNNNNNNNNNNNNNNNNNNNNNNNNNNNNNNNNNNNNNNNNNNNNNNNNNNNNNNNNNNNNNNNNNNNNNNNNNNNNNNNNNNNNNNNNNNNNNNNNNNNNNNNNNNNNNNNNNNNNNNNNNNNNNNNNNNNNNNNNNNNNNNNNNNNNNNNNNNNNNNNNNNNNNNNNNNNNNNNNNNNNNNNNNNNNNNNNNNNNNNNNNNNNNNNNNNNNNNNNNNNNNNNNNNNNNNNNNNNNNNNNNNNNNNNNNNNNNNNNNNNNNNNNNNNNNNNNNNNNNNNNNNNNNNNNNNNNNNNNNNNNNNNNNNNNNNNNNNNNNNNNNNNNNNNNNNNNNNNNNNNNNNNNNNNNNNNNNNNNNNNNNNNNNNNNNNNNNNNNNNNNNNNNNNNNNNNNNNNNNNNNNNNNNNNNNNNNNNNNNNNNNNNNNNNNNNNNNNNNNNNNNNNNNNNNNNNNNNNNNNNNNNNNNNNNNNNNNNNNNNNNNNNNNNNNNNNNNNNNNNNNNNNNNNNNNNNNNNNNNNNNNNNNNNNNNNNNNNNNNNNNNNNNNNNTTATTGACGAGCCATAGTAATTGCGCCTATCAAAGAAACTAAAAGAATTATAGAAATGAGTTCAAACGGAAGATAAAAATCTGTTGATAAATGAATTCCAATTTGTTGAACGTTACTTAGAAGGTCCTGCTCTATAATTTGGTTTGATCTCGTAGTCCAAACAATTCCGTACCATGACGTGTCTGGGATAGTAGTAATTAGTGAAAAAAGAATACTTGTACAAACCAGTAAAGTGATCCCATCTCCAACAGTCCAAAGATAGGAAATATTGGAATATTCTGAACCATTCATGAACATAACAGCAAATATGATTAAGACATTTATGGCTCCCACATAAATAAGGAGTTGTGCGGCAGCTACAAAATAGGAGTTTGATGGAATATAGAATAAGGATATACAAACAAGAACTAATCCCAAGGAAAAGGCAGAATAAATTGGATTAGTAACTAATACTACTCCTAGACCTCCTAATATAAGAAATGATCCCAGAAATACTACAAGTATATCATGTATTGGTCCAGGTAAATCCATTCAACGATCAACCTCTCCCATAATAATATCTATACTACCTAATATCGTCATAATATCAGCCAATTTCATTCTTTTAACTAGTTGAGGGAGGATTTGCAAA------------------------------------------TTGATGAAACCGGGTGGACGAATTTTCCATCTCCAGGGGAAAACACTACTATCTCCTATTAAATAAATTCCTAATTCTCCCTTTGGGGCTTCCACTCTCACATAAAGTTCTTGTTTTGATAATTCAAAATTGGGTGA---AAGTTTTTTAGTGATAAATCTATATTCCAAATTA---------------------------------TTCCATTCGGAATTTTTTGCTCTAT------CAAAACGTCGGACTTCTAAATTCTCATAGGGTCCCCCAGGAATTCCTTCCAGAGCCTGTTGAATAATTTTTATGGATTCCTTCATTTCACCGATTCGCACTAAATAACGAGCTAGGGAATCTCCTTCTTTTTGCCATTGAACTTCCCAATCGAATTTTTTGTAACACTCATACTGATCAACTTTACGAAGATCCCATTGGATTCCGGAAGCTCGTAACATCGGTCCTGATAAACCCCAATTTATTGCTTCCTCTCCACCAATAATCCCCACTCCTTCAACTCGTTCCAAAAAAATGGGATTCCGCGTAATAAGTTTTTCATATTCAACAATCTCTGTTAAAAAATAA---TCGCAGAAATCCAAACATTTATCTATCCAGCCATAAGGTAAATCAGCAGCGACTCCCCCGATACGGAAATAATTATGCATCATTCGCATACCTGTAGCGGCTTCGAATAGATCATATAACAATTCCCTTTCTCTGAAAATATAGAAAAAGGGAGTCTGCGCACCGATATCCGCCATAAAAGGCCCAAGCCATAATAAATGAGAAGCTATACGACTCAGTTCCAGCATAATTACTCTAATGTAACTGGCTCTTTTAGGTACTTG---------------------------------AACACTTTCCAATCGTTCTGGTGCATTCACTGTTATTGCTTCTGTGAACATAGTGGCTAAATAATCCCATCGTGTTACATAAGGCAAATATTGTATAATTGTTCGATTTTCCGCTATTTTTTCCATCCCTCTGTGTAAATAACCTAATATGGGTTCACAGTCAATAACATCTTCCCCATCCAGAGTAACAATCAGTCGAAGAACCCCATGCATTGATGGGTGGTGAGGACCCATATTAACTACCATAAGATCTTTTCTTGTAGTCGGTACAGCCATATGTTTCCCATGGTGACTGGGTTCTTAAATTATGGCCAACAAACAATACGAGCCGCAAGATACATTGGTCAAGGTTTCATAATTACCTTATCCCATACAAATCGTTTACCCGTAACTATTCAATATCCTTATGAAAAATCGATTATATCAGAGCGTTTCCGTGGTCGAATTCATTTCGAATTTGATAAATGTATTGCTTGTGAAGTATGTGTTCGTGTATGTCCCATAGATCTACCTGTTGTTGATTGGAGATTTGAAAAAGATATTAAAAAGAAACAATTGCTTAATTATAGTATTGATTTTGGGGTCTGTATATTTTGTGGTAATTGTGTCGAGTATTGTCCAACAAACTGTTTATCAATGACTGAAGAATATGAACTTTCTACTTATGATCGTCACGAATTGAATTATAATCAAATTGCTTTGGGCCGGTTACCAATGTCAGTAGTTGGAGATTACTCAATTCAAACAGTTATGAATTCAACTCAAATCAAAATGAACAAAGATAAACCTCTTGATTCAAGAACGATTACCAATTACTAATCAATGAGCATCTTGTATTTCATAGAAATTGGGGGTAATATAGTCCTTACGTAAGGGCCAACCTATCCAACTTTCAGGCATCAAGATACGTTTAAGGCGTGGATGATTATCATAAGAGATTCCCAACATATCATAAGATTCCC---------------------GTTCTTGAAAATCGGCACTTTTCCAAATCCAGAAAACTGATGGGATTCTAGGATTACTCCTAGGGGCAAATACTTTTATGCATACCTCTTCTGGTTTATCTATACCATACCGGATTTTCGTAAGATGATACACACTAGCTAAAAATCCGCCTGGTGCTACATCATAGGCACACTGGGAGCATAAATAATTGTAACCGTATACATATGAAATGACAGCAATGGA------------------GTCCCAATCTTCGGTTTTCATTTGTAAAGTCTCTACTCCTCGGCAATCGAAACCCAAAGATCTATGAATTAGTTCATGCTTGACTAACCAATCAGATAAACGAACCTGCATCTAATTCGTGTGAGGATACTGAACTTGACTTTTGGATTTGAAAAATGTTTCAAAAGGTATCTCTGAAGTAGATGGCGATTGATAGAGTAATCCTTGATCGTAATTTCCAGTATGAGTACTACGTCGAACATAAAACTTGTGATTAGTAGTAAAACATCGATTTTCCTGTTGAGACAAAGTTCTATCTTCAAAGATTTCTCGAGATATCTTCTTACGAAGTTTCGTTATAGCGTCTATAACTGCTTCGGGTTTAGGCGGGCAGCCCGGTAAATAGACATCCACAGGAATTAGCTTATCGACTCCCCGAACAGTACTATAAGAATCAGTACTGAACATCCCTCCTGTA------------------------------------------------ATAGTACAAGCCCCCATAGCAATGACATATTTTGGTTCAGGCATTTGTTCATATAATCTCACTAAAGAAGGAGCCATTTTCATTGTGACTGTCCCGGCTGTTAAAATTAGGTCTGCTTGCCTAGGACTCGATCTTGGTACTAATCCATAACGATCAAAGTCGAATCGCGAACCTATTAATGAAGCAAATTCAATGAAACAACAACTGGTACCATAGAGAAGAGGCCATAAACTGGAGAGTCTTGACCAATTCGAAAGATCATTCGATGTAGTTGAAATAACTGAATTGGGGGTTGTTTGGTCAAGTAACGGAAAATGAAGCAAATTCATATGCAAAATAGAAATACTTTTTCTTGGGTAAAGGAACAGATGACTCGATCTATTTCTGTATCGATCATGATATATGGAATAACTCGAACATCTATTTCAAATGCGTATCCCATTTTTGCGCAGCAAGGTTATGAAAATCCACGAGAAGCAACTGGGCGAATTGTATGTGCCAATTGCCATTTAGCTAATAAGCCTGTGGATATTGAAGTTCCACAAGCTGTACTTCCTGATACTGTATTTGAAGCAGTTGTTCGAATTCCTTATGATATGCAACTGAAACAAGTCCTTGCTAATGGTAAAAAGGGGGCTTTAAATGTGGGGGCTGTTCTAATTTTACCCGAGGGATTCGAATTAGCCCCCCCCGAGCGTATTTCTCCCGAGGTGAAAGAAAAGATGGGAAATCTTTCTTTTCAAAGTTATCGTCCGAATCAAAGAAATATTCTTGTGATAGGTCCTGTTCCAGGCCAGAAATATAGTGAAATCATCTTTCCTATTCTTTCCCCCGACCCTGCTACGAAAAAAGACGTTCACTTCTTAAAATATCCCATATATGTAGGTGGGAACAGGGGAAGGGGTCAGATTTATCCTGATGGAAGCAAGAGTAACAATACAGTCTATAATGCTACATCCGCAGGTATAGTAAGCAGAATAGTACGTAAAGAAAAGGGAGGATATGAAATAACCATAGTTGATGCATCGGATGGACGCCAAGTAGTTGATATTATACCTCCAGGACCAGAACTTCTTGTTTCAGAGGGTGAATCCATCAAGCTTGACCAACCATTAACAAGCAATCCTAATGTGGGGGGTTTTGGTCAGGGAGATGCAGAAATAGTGCTTCAAGATCCATTACGCGTCCAAGGCCTTTTGTTCTTCTTGGCATCCGTTATTTTGGCACAAATCTTTTTGGTTCTTAAAAAGAAACAATTTGAAAAGGTTCAATTATACGAAATGAATTTCTAGTATCTCAATAAAGTATATGATTGGTTCGAGGAACGTCTCGAGATTCAAGCGATTGCAGATGATATAACTAGTAAATATGTTCCTCCTCATGTCAACATATTTTATTGTCTAGGGGGGATCACACTTACTTGTTTTTTAG------------------------TACAAGTAGCTACGGGTTTTGCTATGACTTTTTACTATCGTCCAACCGTTACAGAGGCTTTTTCCTCTGTTCAATACATAATGACTGAGGCTAACTTTGGTTGGTTAATCCGATCAGTTCATCGATGGTCAGCAAGTATGATGGTTCTAATGATGATTTTGCACGT-ATTTCGTGTGTATCTTACAGGTGGGTTTAAAAAACCCCGCGAATTAACTTGGGTTACAGGTGTGGTTCTGGCCGTATTGACTGCATCTTTTGGTGTAACTGGTTATTCCTTACCTTGGGACCAAATTGGTTATTGGGCAGTAAAAATCGTGACAGGCGTGCCTGAAGCTATTCCTGTAATAGGATCTCCTTTGGTAGAGTTATTACGTGGAAGTGCGAGTGTGGGCCAATCTACCCTGACCCGTTTTTATAGTTTACATACTTTTGTATTGCCTCTTCTTACTGCCGTATTTATGTTAATGCACTTCCCAATGATACGTAAGCAAGGTATTTCGGGTCCTTTATAGATGTCCGGTTCCCTCGGGGGATGGATCCATAAGAATTCACCTATCCCAATAACAAAGAAACCTGACTTGAATGATCCTGTATTAAGAGCTAAATTGGCTAAAGGGATGGGGCATAATTATTATGGAGAACCCGCATGGCCCAATGATCTTTTATATATTTTTCCAGTAGTAATTCTAGGTACTATTGCATGTAATGTAGGCTTAGCAGTTCTAGAACCATCAATGATTGGTGAACCGGCGGATCCATTTGCAACTCCTTTGGAAATATTACCTGAATGGTACTTTTTTCCCGTATTTCAAATACTCCGCACAGTACCTAATAAG---TTATTGGGTGTTCTTTTAATGGTTTCAGTACCAACAGGATTGTTGACAGTACCCTTTTTGGAGAATGTTAATAAATTCCAAAATCCATTTCGTCGTCCAGTAGCTACAACAGTCTTTTTGATTGGTACCGCAGTAGCTCTTTGGTTAGGTATTGGAGCAACATTACCTATTGAGAAATCTCTAACTTTAGGTCTTTTTTAAATGATTGAAGTTTTCCTCTTTGGAATCGTCTTAGGTCTAATTCCTATTACTTTAGCAGGATTATTTGTAACTGCATATTTACAATACAGACGCGGTGATCAGTTGGACCTTTGAATGCCTACTATAACTAGTTACTTCGGTTTTCTATTGGCTGCTTCAACTATAACCCCAGCTCTATTGATTGGTTTGAACAAGATACGACTTATTTGAATGGATATAGTAAGTCTCGCTTGGGCTGCTTTAATGGTAGTTTTTACATTTTCCCTTTCGCTTGTAGTATGGGGAAGGAGTGGACTCTAGATGATTATTCGTTCACCGGAACCCGAAGTGAAAATTGTTGTAGATAGGGATCCTATAAAAACGTCTTTCGAGGAATGGGCCAGACCCGGCCATTTCTCAAGAACAATAGCTAAGGGTCCTGATACTACCACTTGGATCTGGAACCTACATGCTGATGCTCACGATTTCGATAGTCATACCAGTGATTTGGAGGAGATCTCTCGAAAAGTATTTAGTGCTCATTTCGGTCAACTCTCCATTATCTTTCTTTGGCTGAGTGGCATGTACTTCCATGGCGCTCGTTTTTCCAATTATGAAGCATGGCTGAGTGATCCTATTCACATTGGGCCTAGTGCGCAAGTAGTTTGGCCAATAGTAGGTCAA------------------GAAATATTGAATGGCGATGTGGGCGGCGGTTTCCGAGGAATACAAATAACCTCCGGTTTTTTTCAGCTTTGGCGAGCATCTGGAATAACTAGTGAATTACAACTCTATTGTACCGCAATTGGTGCATTGGTCTTTGCATTGTTAATGCTTTTTGCTGGTTGGTTCCATTATCACAAAGCCGCTCCAAAATTGGCTTGGTTCCAAGATGTAGAATCCATGTTGAATCACCACTTAGCAGGGTTACTAGGACTTGGGTCTCTTTCTTGGGCGGGACACCAAATCCATGTATCTTTACCAATTAACCAATTTCTCGATGCAGGAGTTGATCCTAAGGAGATCCCGCTTCCTCATGAATTTATCTTGAATCGGGATCTTTTGGCTCAACTTTATCCCAGTTTTGCCGAGGGAGCAACCCCCTTTTTCACCTTGAATTGGTCAAAATACGCGGATTTTTTGACTTTTCGTGGAGGATTAGATCCAATAACAGGAGGTCTATGGCTGAGCGATATTGCACATCATCATTTAGCTATTGCAATTCTTTTCTTGATCGCTGGTCATATGTATAGGACCAACTGGGGTA------------------------------------------TTGGTCATGGGCTTAAAGACATTTTAGAGGCTCATAAAGGTCCATTTACAGGCCAAGGTCATAAGGGTCTCTATGAAATCTTAACAACGTCATGGCATGCTCAATTATCTCTTAATCTAGCTATGTTAGGCTCTTCAACTATTGTTGTAGCTCACCATATGTATTCCATGCCCCCCTACCCATACCTAGCTATTGACTATGGTACACAACTTTCGTTGTTTACACATCACATGTGGATCGGTGGATTTCTAATAGTTGGTGCTGCTGCACATGCA---------------------GCCATTTTTATGGTAAGAGACTACGATCCAACTACTCGATACAACGATTTATTAGATCGTGTCCTTAGGCACCGTGATGCAATCATATCACACCTTAACTGGGCATGTATATTTCTAGGTTTTCACAGTTTTGGTTTGTATATTCATAATGATACAATGAGTGCTTTAGGACGTCCCCAAGATATGTTTTCAGATACCGCTATACAATTACAACCCATCTTTGCTCAATGGGTACAAAACACCCATGCTTTAGCACCTGGCGTAACAGCTCCCGGTGCAACAACAAGTACTAGCTTAACTTGGGGAGGTGGTGAGTTAGTAGCAGTAGGCGGCAAAGTAGCTTTGTTACCTATTCCATTAGGAACTGCAGATTTTTTGGTCCATCACATTCATGCATTTACGATCCATGTAACTGTATTGATACTACTGAAAGGTGTTCTATTTGCTCGTAGTTCCCGTTTGATACCTGATAAA------------------GCAAATCTTGGTTTTCGTTTCCCTTGTGACGGACCTGGAAGAGGGGGGACATGTCAAGTATCCGCCTGGGATCATGTCTTCTTAGGTCTATTCTGGATGTACAATGCAATTTCGGTAGTCATTTTCCATTTTAGTTGGAAAATGCAATCGGATGTTTGGGGTACTATAAGCGATCAAGGGGTGGTAACTCATATCACAGGAGGAAACTTTGCACAGAGTTCCATTACTATTAATGGGTGGCTCCGGGATTTCTTATGGGCACAGGCATCTCAGGTAATTCAGTCTTATGGTTCCTCATTATCTGCATACGGTCTTTTTTTCTTAGGTGCTCATTTTGTATGGGCTTTTAGTTTAATGTTTCTATTCAGCGGCCGTGGTTATTGGCAAGAACTCATTGAATCCATCGTTTGGGCTCATAACAAATTAAAAGTTGCTCCTGCTACTCAGCCTAGAGCCTTGAGCATTGTACAGGGACGTGCTGTAGGAGTAACTCATTACCTTCTGGGTGGAATTGCCACAACATGGGCATTCTTCTTAGCAAGAATTATTGCAGTAGGATAATTAACCAAATTTTCCTGATGTAGAGGCAATCAAGAAAGCTGCATAAGTAAATATATAACCTACAGAAAAGTGTGCTAATCCAACCAATCTTGCTTGTACAATGGAAAGAGCCACTGGCTTATCTCTCCATCGAATCAAATTAGCCAAAGGTGTGCGTTCATGAGCCCATGCTAAAGTTTCAATTAATTCCTGCCAATATCCCCGCCAGGAAATTAAGAACATAAATCCAGTGGCCCAAACAAGATGTCCAAATAAAAACATCCACGCCCATACTGATAAACTATTCATACCAAAAGGGTTATATCCATTGATAAGCTGTGAAGAGTTTAACCATAGATAATCTCTTAACCACCCCATCAAATAAGTGGAAGATTCATTAAATTGTGAAACGTTGCCCTGCCATAATGTGATATGTTTCCAATGCCAATAAAAAGTGACCCATCCAATAGTATTTAACATCCAGAAAACTGCCAAATAAAATGCGTCCCAAGCAGAAATATCACAAGTACCCCCACGTCCTGGGCCGTCGCAAGGAAAACTATAACCGAAATCCTTTTTATCTGGCATTAATTTGGAACCGCGTGCATCTAAAGCACCTTTTACTAAAATCAATGTAGTTGTATGCAAACCTAGAGCAATTGCATGATGAACCAAGAAATCTCCCGGACCTATTGTTAAGAAGAGTGAATTATTATTCTCATTAATAGCATTTAACCAACCGGGTAACCATATGCTTCGACCTGCATTGAATGCGGGTCCAGTTGTTGAAGATAAGAGTACATCAAACCCATATAAAGTCTTACCATGAGCGGATTGTATCCATTGGGCAAATATAGGTTCGATCAAGATTTGTTTTTCCGGAGTACCAAAAGCGAGCATGACGTCGTTATGAACATAAAGACCTAAGGTATGGAACCCTAGAAAGAGGCTGGCCCAACTTAAATGAGATATGATAGCTTCCTTATGGTCTAACATTCTTGCCAATACATTATCCTCATTGTGTTCCGGATTATAATCTCTAATGAAGAATATAGCTCCATGAGCAAAGGCTCCTGTCATGATGAACCCTGCGATGTATTGGTGATGAGTATATAATGCAGCTTGAGTAGTAAAGTCTTGTGCTATGAATGCATAAGCAGGTAAAGAGTACATGTGTTGAGCTACTAAGGAAGTAATAACCCCTAAAGAGGCTAGAGCAAGACCTAATTGAAAATGAATCGAATTATTGATTGTGTCATAAAGACCCTTATGCCCACGTCCTAATCGACCCCCCGGAGGAGTATGTGCTTCTAAAAGATCTTTGATACTATGCCCAATCCCGAAGTTAGTTCTATACATATGACCAGCAATGAGAAAAAGAAATGCAATAGCTAAATGATGATGAGCAATATCGGTCAGCCATAAGCTTTGCGTTTGTGGATGGAATCCCCCAAGAAGGGTTAGAATGGCA---------GTTCCCGCCCCTTGGGAGGTACCAAATAAATGACTACTGGAATCAGGGTTTTGGGCATAAAGATTCCACTGACCCGTAAGAAGCGGTTCCAACCCTTGGGGATGCGGTAATACGTCTAAGAAATTATTCCATCTGACGTACTCTCCCCTGGCTCCGGGAATAGCGACATGAACTAAATGCCCTGTCCAAGCCAAGGAACTTACTCCAAAAAGTCCTGACAAATGATGATTGAGACGAGATTCGGCATTTTTGAACCACGAAACGCTTGGTTTCCATTTGGGTTGTAGGTGTAACCAACTCGCTATTAAGGATATAGCAGAAAGAAATAATAGAA------AAAGAGCTCCAGTATAAAGATCTTCATTGGTGCGTAATCCGATTGTATACCACCACTGATAAACACCGGAATAAGCGATATTTACTGGGCCAGTAGCACCTCCTCGAGTAAAGGCTTCTACAGCTGGTTGACCAAAATGAGGATCC------------CAAATTGCATGAGCAATAGGTCTTACATGTAAAGGGTCCTGTATCCATGACTCAAAATTTCCTTGCCAAGCTACATGAAACAGATTTCCGGACGTCCACAGAAAGATTATTGCTAATTGCCCAAAATGAGAAGCAAAAATATTCTGATAAAGACGTTCCTCAGTAATATCATCATGACTCTCAAAGTCATGTGCGGTAGCAATACCAAACCAAATACGACGAGTAGTGGGGTCCTGTGCTAAACCTTGGCTAAACCTTGGAAATCTTAATGCCATATGTCACATTCAGTAAAAATTTATGATACATGTATAGGGTGTACTCAATGTGTACGAGCCTGCCCCACAGATGTATTGGAAATGATACCTTGGGACGGATGTAAAGCTAAGCAAATTGCTTCCGCACCAAGAACCGAGGACTGTGTAGGTTGTAAAAGATGTGAATCCGCCTGTCCAACAGACTTTTTGAGTGTCCGTGTTTATTTATGGCATGAAACAACTCGCAGCATGGGTCTATCTTATTAAATGACAGATCTTAACTTACCCTCTATTTTTGTCCCTTTAGTGGGCCTAGTATTTCCGGCGATTGCAATGTCTTCTTTATTTCTTCATGTCCAAAAAAATAAGATTGTCTAGATGCGAGATATAAAAACATATCTCTCTACAGCACCCGTACTAACTACTCTATGGTTTGGGTCTTTAGCGGGTCTATTGATAGAAATGAATCGTTTATTCCCAGATGCTTTGTCATTCCCTTTTTTTTAGTTATCCATTTGTAGATGGAACTTCAACAGCAGCTAGGTCTAGAGGGAAGTTGTGAGCATTACGTTCATGCATTACTTCCATACCAAGGTTAGCACGGTTGATGATATCAGCCCAAGTGTTAA------TAACACGACCCTGACTATCAACTACAGATTGGTTGAAATTGAAACCATTTAGGTTGAAAGCCATAGTACTAATACCTAAAGCGGTGAACCAGATACCTACTACAGGCCAAGCAGCCAAGAAAAAATGTAAGGAACGAGAATTGTTGAAACTAGCATATTGGAAGATCAATCGGCCAAAATAACCATGGGCAGCTACGATATTATAAGTTTCTTCCTCTTG------------------------ACCGAATCTGTAACCTTCATTAGCAGATTCGTTTTCAGTAGTTTCCCTGATTAAACTAGAGGTTACCAAGGAACCATGCATAGCACTAAATAGGGAGCCGCCGAATACACCAGCTACGCCTAACATGTGAAATGGATGCATAAGGATGTTGTGCTCCGCCTGGAATACAATCATGAAGTTGAAAGTACCAGATATTCCTAAAGGCATACCATCAGAGAAACTTCCTTGACCAATAGGATAGATCAAGAAAACAGCAGTAGCTGCTGCAACAGGAGCCGAATATGCAACAGCAATCCAAGGACGCATACCCAGACGGAAACTAAGTTCCCATTCACGACCCATGTAACAAGCTACACCAAGTAAGAAATGTAGAACGATTAGCTCATAAGGACCGCCATTGTATAACCATTCATCAACGGATGCTGCTTCCCATATAGGGTAAAAATGCAAACCGATAGCTGCCGAAGTAGGAATAATGGCACCGGAGATAATATTGTTTCCATAAAGTAAAGA---------------------------CCCAGAAACAGGTTCACGAATACCATCAATATCCACTGGAGGAGCGGCAATGAAGGCGATAATAAATACAGAAGTTGCGGTCAATAAGGTAGGGATCATCAAAACACCGAACCATCCAATGTAAAGACGGTTTTCAGTGCTGGTTATCCAGTTACAGAAACGACCCCATAGGCTTGTACTTTCGCGTCTCTCTAAAATTGCAGTCATATGGGTTTGCCTTGGTATCGTGTTCATACTGTCGTATTGAATGATCCCGGTCGATTGCTTGCTGTCCATATAATGCATACGGCTCTAGTTTCTGGTTGGGCCGGTTCGATGGCTCTATACGAATTAGCGGTTTTTGATCCTTCTGACCCCGTTCTTGATCCAATGTGGAGACAAGGTATGTTCGTTATACCC------------------TTCATGACTCGTTTAGGAATAACCAATTCGTGGGGTGGTTGGAGTATTTCGGGAGGAACTATAACGAATCCAGGTATTTGGAGTTATGAAGGCGTGGCAGGGGCGCATATTTTGTTTTCTGGCTTGTGCTTTTTGGCGGCCATTTGGCATTGGGTGTATTGGGACCTAGAAATATTCTCTGATGAACGTACGGGAAAACCCTCTTTGGATTTGCCTAAGATC------------TTTGGAATTCATTTATTTCTCTCGGGATTGGGTTGCTTTGGCTTTGGCGCATTTCATGTAACAGGCTTATATGGTCCTGGAATATGGGTGTCCGATCCTTATGGACTAACGGGAAAAGTACAATCTGTAAGTCCAGCGTGGGGCGCGGAAGGTTTTGACCCTTTTGTTCCGGGAGGAATCGCTTCTCATCATATTGCAGCGGGTACACTGGGCATATTAGCGGGCCTATTCCATCTTAGTGTCCGTCCGCCTCAACGTCTATACAAAGGATTACGTATGGGCAATATTGAAACTGTACTTTCTAGTAGTATCGCTGCTGTTTTTTTTGCAGCTTTTGTTGTTGCTGGAACTATGTGGTATGGTTCAGCAACTACCCCAATCGAGTTATTTGGTCCCACTCGTTATCAGTGGGATCAGGGATACTTCCAGCAAGAAATATATCGAAGAGTTGGTGCTGGACTAGCCGAAAATCTGAGTTTATCGGAAGCTTGGTCTAAAATTCCCGAAAAATTAGCTTTTTATGATTACATTGGTAATAATCCGGCAAAAGGGGGATTATTCAGAGCGGGATCAATGGACAGCGGGGATGGAATAGCTGTTGGATGGTTAGGACATCCCGTCTTTAGAGATAAAGAAGGGCGCGAGCTTTTTGTACGTCGTATGCCTACTTTTTTTGAAACATTCCCCGTAGTTTTGGTAGATGGAGACGGAATTGTGAGGGCGGATGTTCCTTTTCGAAGAGCAGAATCAAAGTATAGTGTTGAACAAGTAGGTGTAACCGTTGAGTTCTATGGTGGGGGACTCAATGGAGTCAGTTATAGTGATCCCTCTACTGTGAAAAAATATGCTAGACGCGCACAATTAGGTGAAATTTTTGAATTAGACCGGGCTACTTTGAAATCTGATGGTGTTTTTCGTAGCAGTCCAAGAGGTTGGTTCACTTTTGGGCATGCCTCGTTTGCTTTGCTCTTCTTTTTCGGACACATTTGGCATGGCGCTAGAACCTTGTTCAGAGATGTTTTTGCTGGTATTGATCCAGATTTGGATGCTCAAGTAGAATTTGGAGCATTCCAAAAACTTGGAGATCCAACTACAAGGAGACAAGTCGTTTGAATGAAAACCTTATATTCCCTGAGGAGGTTCTACCCCGTGGAAACGCTCTTTAATGGAACTTTAGCTTTAGCTGGTCGTGACCAAGAAACCACCGGTTTCGCTTGGTGGGCCGGGAATGCCAGACTTATCAATTTGTCCGGTAAACTACTTGGGGCTCACGTAGCCCATGCCGGATTAATTGTATTCTGGGCCGGCGCAATGAACCTATTTGAAGTGGCTCATTTCGTACCAGAGAAACCCATGTATGAACAAGGATTGATTTTACTTCCGCACCTAGCTACTTTAGGTTGGGGGGTAGGTCCGGGGGGGGAAGTTATAGACACCTTTCCATACTTTGTATCTGGAGTACTTCATTTAATTTCCTCTGCTGTCTTAGGCTTTGGCGGTATTTATCATGCGCTTCTTGGACCTGAGACTCTTGAGGAATCCTTTCCATTCTTCGGTTATGTATGGAAAGATAGAAATAAAATGACTACAATTTTGGGTATTCACTTAATTTTGTTAGGTATAGGCGCTTTTCTTCTAGTACTGAAGGCTCTTTATTTTGGGGGCGTATATGATACCTGGGCCCCCGGGGGAGGAGATGTAAGAAAAATTACCAACCTGACCCTTAGCCCAAGTGTTATTTTTGGTTA---------------------------------TTTACTAAAATCTCCTTTTGGGGGAGAAGGATGGATTGTTAGTGTGGACGATTTAGAAGATATAATTGGAGGACACGTATGGTTAGGTTCCATTTGTATATTTGGTGGAATTTGGCATATCTTAACCAAACCCTTCGCGTGGGCTCGCCGTGCATTTGTATGGTCTGGAGAAGCTTACTTGTCTTATAGTTTAGCTGCTTTATCTGTCTTTGGTTTCATCGCTTGTTGTTTCGTTTGGTTCAATAATACCGCTTATCCTAGTGAGTTTTACGGACCTACCGGACCAGAAGCTTCTCAAGCTCAAGCATTTACTTTTCTAGTTAGAGATCAACGTCTTGGGGCCAACGTGGGATCCGCCCAAGGACCTACTGGTTTAGGTAAATATCTAATGCGTTCCCCTACTGGAGAGGTTATTTTTGGAGGAGAAACTATGCGTTTTTGGGATCTCCGTGCTCCTTGGTTAGAACCTCTAAGGGGTCCAAATGGTTTGGACTTGAGTAGGCTGAAAAAAGATATACAACCTTGGCAAGAACGACGTTCGGCAGAATATATGACTCATGCTCCTTTAGGTTCTTTAAATTCTGTAGGTGGTGTAGCTACCGAGATCAATGCAGTCAATTATGTCTCTCCTAGAAGTTGGTTAGCTACCTCTCATTTTGTTCTAGGATTCTTCCTATTTGTGGGTCATTTGTGGCATGCGGGAAGGGCCCGTGCAGCTGCAGCAGGATTTGAAAAAGGAATCGACCGTGATTTGGAACCTGTTCTTTCCATGACCCCTCTTAACTGAATGACTATAGCTATTGGTAAATTTGCCAAAGAAGAAAAAGATTTATTTGATATTATGGATGATTGGTTACGGAGGGACCGTTTCGTTTTTGTAGGCTGGTCTGGCCTATTGCTCTTTCCTTGCGCTTATTTCGCTTTAGGAGGCTGGTTCACGGGTACAACTTTTGTAACTTCATGGTATACCCATGGATTGGCCAGTTCCTATTTGGAAGGCTGTAATTTCTTAACCGCTGCAGTTTCTACCCCCGCGAATAGTTTAGCACATTCCTTGTTGCTACTATGGGGCCCTGAAGCACAAGGAGATTTTACTCGTTGGTGTCAATTAGGGGGGCTGTGGACTTTTGTTGCTCTCCACGGTGTTTTCGGACTAATAGGTTTCATGTTACGCCAATTCGAACTTGCTCGCTCTGTTCAACTGCGACCTTATAATGCAATTGCATTTTCTGGTCCAATTGCTGTTTTTGTTTCTGTATTCCTGATTTATCCATTGGGTCAATCTGGTTGGTTTTTTGCACCCAGTTTTGGTGTAGCAGCTATATTTCGATTCATCCTCTTCTTCCAAGGGTTTCATAATTGGACGTTGAACCCATTTCATATGATGGGAGTTGCCGGAGTATTGGGTGCTGCTCTGCTATGCGCTATTCATGGTGCTACCGTAGAGAATACTTTATTCGAAGATGGTGACGGCGCAAATACATTCCGTGCTTTTAACCCAACTCAAGCTGAAGAAACTTATTCAATGGTCACTGCTAACCGCTTTTGGTCCCAAATCTTTGGGGTTGCTTTTTCCAATAAACGTTGGTTACATTTCTTTATGTTATTTGTACCAGTAACTGGTTTATGGATGAGTGCTCTTGGGGTAGTCGGTCTGGCTTTGAACCTACGTGCCTATGACTTTGTTTCCCAAGAAATCCGCGCAGCAGAGGATCCGGAATTTGAGACTTTCTACACCAAAAATATTCTCTTAAACGAAGGTATTCGTGCTTGGATGGCGGCTCAGGATCAGCCTCATGAAAACCTTATATTCCCTGAGGAGGTTCTACCCCGTGGAAACGCTCTTTAAATGTCTGGAAGCACTGGAGAACGTTCTTTTGCTGATATTATTACCAGTATTCGATACTGGGTCATTCATAGCATTACTATACCTTCCCTATTCATTGCGGG--TTGGTTATTCGTCAGTACAGGGTTAGCTTACGATGTATTTGGAAGTCCTCGGCCAAACGAATATTTCACAGAGAGCCGACAAGGGGTTCCGTTAATAACGGGCCGTTTTGATTCTTTGGAACAACTCGATGAATTTAGTAGATCCTTTTAGTTATCGTTGGATGAACTGCATTGCTGATATTGATCCCAAAAAAGAAACGGTAGGTACAGCTAGTCCGTGAACAGCTAACCATCGTACTGTAAAAATCGGATAGGTTCGATCTATGGTCATCTAACTCATTGAAATTCCATCCAATAAAACAGAAGAATTATAAATTTCCAAAATAATAGATAGGAATATCGCAAATAGAGCCATTGCGACTCCCATAAGTGGTGTAGTCCCCCAGCCCGGAGCTACTTTACCATATTCCGAATTCAATGGTTTCAATAAACTTCCTATGCCAGTTTGCTTTGGTCTAGCTCTAGAACTATCCTCAACGGTTTGTGTAGCCATTTATTCCTCACGTCCAGGATTACGGCCCGGATCGTTAGATAAGAATCCGAAGATGAAGAGAGAAACAAAAAATATCACTACTGTGTAAACGAAGAGTTTGAGAGTAAGCATATGGCCGATACTACTGGAAGGATTCCTCTTTGGCTGATAGGTACTGTAACCGGTATTCCTGTGATCGGTTTAATAGGTATTTTCTTTTACGGTTCATATTCCGGGTTAGGGTCATCTCTATAGTTATCGAAAACTTACAGCAGCTTGCCAAACAAAGGCTAAGAGAAGAAATAGTACAGGTATGACGGGCATAACATCTACGATTGGATTGAAAAGGGCATAAGCCTCGGGCAATTTGGCGAAGAAAAAACTACTCGAATAAAGGGTAGAATTAAAACAGATACAGATTGAACTAAAGAGATTAAGCATTTAATTGAAGAAATAATTGGAAAATAAAACAGCAAGTACAAAAATGAGTAATAAACCCCAGTATAGACTGGTACGATTCAATTCAACATTTTGTTCATTCGGGTTTGATTGTGTCATTTAATCATTTTGGCTGACTGTTTTTACGTAGATAATAAGTAAAAAGGCAGTAGGAACTAGAATGAACAGTGCAGTAGCAATAAGTGCGAGAATATTGACTTCCATCTAGTCCCTGTGTTCCTCGAATGGATCTCTTAATTGTTGAGAGGGTTGCCCAAAAGCGGTATATAAGGCGTACCCCGTAAAGCTTACAAGTAAACCAGATATGAAGATGGCGACTAGGGTTGCTGTTTCCATATGGAAGCATTGGTTTATACATTCCTTTTAGTCTCGACTTTAGGGATAATTTTTTTCGCTATCTTTTTTCGAGAACCACCTAAGGTTCCGACTAAAAAATGAATGACTATTGCTTTCCAATTAGCTGTTTTTGCATTAATTGTGACTTCATCAATCTTACTGATTAGTGTACCTGTTGTATTTGCTTCTTCTGAAGGTTGGTCAAGTAACAAAAATGTTGTATTTTCCGGCACATCATTATGGATTGGATTAGTCTTTCTGGTAGCTATCCTTAATTCTCTCATCTCTTGAATGAGTTGTAGGGAGGGACTTATGTCACCACAAACAGAGACTAAAGCAAGTGTTGGATTTAAAGCTGGTGTTAAAGATTACAGATTGACTTATTATACTCCTGACTACGAAACCAAAGATACTGATATCTTGGCAGCATTCCGAGTAACTCCTCAACCCGGAGTTCCCCCTGAAGAAGCAGGGGCTGCGGTAGCTGCCGAATCTTCTACTGGTACATGGACAACTGTGTGGACTGATGGACTTACCAGTCTTGATCGTTACAAAGGAAGATGCTACCACATTGAGGCCGTTGCTGGGGAAGAAAATCAATTTATTGCTTACGTGGCTTATCCTTTAGACCTTTTTGAAGAAGGTTCTGTTACTAACA------------------------------------TGTTTACTTCCATTGTAGGTAATGTATTTGGTTTCAAAGCCCTACGAGCTCTACGTCTGGAGGATCTACGAATTCCCCCTGCTTATTCCAAAACTTTCCAAGGTCCGCCCCACGGTATCCAAGTTGAAAGAGATAAATTGAACAAGTATGGTCGTCCCCTATTGGGATGTACTATTAAACCAAAATTGGGATTATCTGCAAAAAACTACGGTAGAGCGGTTTATGAATGTCTACGCGGTGGACTTGATTTTACCAAGGATGATGAAAACGTGAACTCACAACCTTTTATGCGTTGGAGAGACCGTTTCTTATTTTGTGCTGAAGCAATTTATAAAGCACAAGCCGAAACAGGTGAAATTAAAGGACATTACTTGAATGCAACCGCGGGTACATGTGAAGAAATGATCAAAAGGGCTGTATGTGCCAGAGAATTGGGAGTTCCTATTGTAATGCACGACTACTTAACTGGGGGATTCACTGCAAATACTACTTTGGCTCAGTATTGCCGCGACAATGGCCTACTTCTTCACATCCATCGTGCAATGCATGCAGTTATTGATAGACAAAAA------------AATCATGGTATGCACTTTCGTGTACTAGCTAAAGCATTACGTATGTCTGGCGGAGACCATATTCATGCCGGTACAGTAGTAGGTAAACTGGAAGGGGAACGTGAGATGACTTTAGGTTTTGTTGATTTATTACGTGATGATTTTATTGAAAAAGACCGAAGTCGCGGTATTTTTTTCACTCAAGATTGGGTTTCTATGCCAGGTGTTATTCCCGTGGCTTCAGGGGGTATTCATGTTTGGCATATGCCTGCCCTAACGGAAATCTTTGGAGATGATTCCGTACTACAGTTCGGTGGAGGAACTTTAGGACACCCTTGGGGAAATGCACCCGGTGCGGTAGCTAATCGGGTAGCGTTAGAAGCGTGTGTACAAGCTCGTAATGAGGGGCGTGATCTTGCTCGTGAAGGTAATGAAATTATCCGCGAAGCTGCCAAATGGAGCCCTGAACTAGCCGCTGCTTGTGAGGTATGGAAAGCGATCAAATTCGAATTCGAACCAGTAGATAAAATAGATAAATAGTTATAATACCTCGGGGGCTAATGAAACTATTTTAGTAAAATTCAACTGTCTTAATTCTCGAACAATCGCACCAAAAACTCGAGTTCCTTTTGGATTTCCTTCTTGATCAATGACAACCGCTGCATTGTCATCATATCGTATTATCATACCGTTGTCACGTTTGAGTTCTTTACATGTACGTACAATTACAGCTCTAATTACTTCTGATCTTTCTAGAGGCATATTGGGCACTGCTTCTTTGATTACAGCAACAATAATGTCACCAATATGAGCATATCGGTGATTACCAGCTCCTATGATTCGAATACACATCAATTCTCGAGCTCCGCTGTTATCTGCTACATTCAAAAGGGTCTGAGGTTGAATCATAACCCCAAAAGAACCAGATTTCGTAAGCAACATAGAGGAAGAATGAAGGGA---------------------------------ATATCTTGTCGAGGCAATCGTATTTGTTTCGGCAGATACGCTCTTCAAGCACTTGAACCCGCTTGGATCACAGCTAGACAAATAGAAGCAGGGCGAAGAGCAATGACACGATACGCGCGTCGCGGTGGAAAAATATGGGTGCGCATATTCCCCGACAAACCTGTTACAGTAAGACCGACGGAAACACGTATGGGTTCAGGGAAGGGATCCCCCGAATATTGGGTATTCGTTGTTAAACCAGGTCGAATACTTTATGAAATGGGCGGAGTGTCAGAAACTGTAGCCAGAACAGCTATTTCAATAGCTGCGTGCAAAATGCCTATACGAACTCAATTTGTTATTTCAAGATAGATGACCAGAGTTAGACGAGGATATATAGCTCGAAGACGTCGAACAAAAATTCGTTTATTTGCATCAACCTTTATAGGGGCTCATTCAAGACTTACACGAACCACTATTCAACAGAAAATGAGAGCTTTGGTTTCTTCTCATCGAGATAGGGGCAGACAAAAGAGGCACTTTCGTCGTTTGTGGATCACTCGGATAAATGCAGTAACTAGTAAGAATAAAGTATTCTATAGTTATAGTAGATTCATGCACAATCTGTACAAGAAGCAATTGATTCTTAATCGTAAAATACTTGCGCAAATAGCTATATCAAATAAGAATTGTCTTTACATGATTTCCAATAAGATTATCAAATAAATGAGAAAGAACTCGAATTCAGGTGGAGAAGTCAAAGTTTTAACTCAACATATATGTATGCCCGTTTTCAAAGCACGAAGAGTAATTGATCAGATTCGCGGGCGTTCTTATGAAGAAACACTTATGATACTGGAACTCATGCCTTATCGAGCATCTTATCCCATTTTAAAATTGGTTTATTCTGCAGCAGCAAATGCTAATTATAATATGGGTTTGAACGAAGCTGATTTATTCATTAGTAAGGCCGAAGTCAATGGGGGTCCTTTTGTAAAAAAGTTAAGACCTAGAGCTCGAGGGCGTAGTTATCCAGTAAAAAGACCCACTTGTCATATAACAATTGTATTAAAAGATAAATCTAAATTATTTGTAGATGAATCTAAGATTTAGATGGATGGAATCAAATATGCAGTATTTACAGAAAAAAGTATTCGGTTATTGGGGAACAATCAATATACTTCTAATGTCGAATCAGGATCAACTAGGACAGAAATAAAGCATTGGGTCGAACTCTTCTTTGGTGTCAAGGTAATAGCTATGAATAGTCATCGACTCCCGGGAAAGAGTAGAAGAATGGGACCTATTATGGGACATACAATGCATTACAGACGTATGATCATTACGCTTCAACCGGGTTATTCTATTCCACCTCTTATAGAGAAAAGAACTTAAACGGCGATACATTTATACAAAACTTCTACCCCGAGCACACGCAATGGAGCCGTAGACAGTCAAGTGAAATCCAATCCACGAAATAATTTGATCTATGGACAGCATCGTTGTGGTAAAGGTCGTAATGCTAGAGGAATCATTACCGCAAGGCATAGAGGGGGAGGTCATAAGCGTCTATACCGTAAAATCGATTTTCGACGGAATGAAAAAGACATATCTGGTAGAATCGTAACCATAGAATACGACCCTAATCGAAATGCATACATTTGTCTCATACACTATGGGGATGGTGAGAAGAGATATATTTTACATCCCAGAGGGGCTATAATTGGAGATACCACTGTTTCTGGTACAGAAGTTCCTATATCAATGGGAAATGCCCTACCTTTGAGTCTATTTACGGCGACGAAGAATAAAACTATCACTATATTTTTTCCTTTTCCTACTTCTTCTTCCAAGCGCAGGATAACCCCAAGGGGTTGTGGGTTTTTTTCTACCAATTGGGGCTCTCCCTTCACCGCCCCCATGGGGATGGTCTACAGGGTTCATAACTACTCCTCTTACTACAGGACGCTTACCTAGCCAACACTTCGATCCGGCTCTACCCAAACTTTTTTGGTTCACCCCAACATTACCCACTTGTCCGACTGTTGCTAAGCAGTTTTTGGATATCAAACGGACCTCCCCAGAAGGTAATCTTAATGTGGCCGATTTGCCCTCTTTTGCGATCAGCTTCGCTACAGCGCCTGCTGCTCTAGCGAATTGTCCACCCTTTCCAAGTGTGATTTCTATGTTATGTATGGCCGTGCCCAAGGGCATATCGGTATGGCTAAGGGTAAAGATGTCCGAGTTAGAGTTATTTTGGAATGTACCAGTTGTGTTCAAAATGGTGTCAATAAGGAATCACCGGGCATTTCTAGATATATTACTCAAAAGAATCGACACAATACACCCAGTCGATTAGATTTGAGAAAGTTTTGTCGCTATTGTCACAAGCATACGATTCATGGAGAAATCAAGAAATAGATGAAAATAAGGGCTTCGGTTCGTAAAATTTGTGAAAAGTGCCGACTGATCCGTAGGCGCGGACGGATTATAGTGATTTGTTCCAATCCGAGACATAAACAGAGACAAGGATAATTAAATAGAAAACTTATTCTTAGGTAAATTGATTGCGAAATGCTTCCGTAGAGTGTCTAATATCTGTTTTACATCTTCTATGCGAAAATATTCAATTCTCATAAGATCTTCTTGACTCTTATTCAAAAGGTCCAATAA------------------TGTATGTATATTGGACCTTTTGAGACAATTATAGGTCCTGGAAGGTAGTTCTGATTGGTCAATAAAAATACATTTCAATGGAATTCCTTTTTTGTTTTTCTTTAGATTAGTGAATCTATTTTGAAAGGTAAAAAAGGGTAGAGTAAACCTGTTTTTATTTTCCTCGAAATGAATATCCCCTTCTTCCGCATGTAAA---------AAGGGGATAAAAAAATCAATCAAATTACGAGAAGCTTCATAAAG---------------------------TGCTTCCTTAGGAGTTAAACTTCCATTCGTCCATATTTCTAGAAAAAGTATTTCTTGTTTTTCATTTCCATTCCCATAAGAATGAATACTATGATTCGCATTTCGAACAGGCATGGATACAGCATCTATAGGATAACTTCCATCTTGATAATTTTTTGTGGGGTTCATACGGTATCCGCGATCTCTCTTGATTTGTAATTCAATACGCAAATCAATTGGTTCCGTCAGGTTAGCTATATGCTGTGTTGTGTCAACTATTTCCACGGAAGGTGGTGAGATGATATCTTGAGCGGTTACGTATCTAGG---------------------ACCCCTGACGCAAATGGATGCGTCTCTAACTCCATACAGATTACTTCTCAATACAATTTCTTTCAAATTGATTAAAATTTCATGTACTGATTCCTCAATACCTACTATTGTAGAATATTCATGCGGCACCTTCTCAGACTTTGCACGTGTGATACATGTTCCTTCTATTTCTCCAAGTAAGGCCCTTCGCACGGCGATACCTATAGTATCGGCTTGACCTTTCATGAGCGGGGACAGAATGAAACGACCATAATAAAGACGCTTACTGTCTATTCTTGATTCAACACATTTCCATTGTAGTGTTCGAATGGATCCAGCTATTTCCTCTCGAACCATTCAAACTTCCTTCCTATTAATCTGGAAATTCTTCTCAGATACAAGGAAATGATTCAGTTCCAGAGCCAAAGATCGTAGTTCTCGAACGAGCAATCGAAAAGATTCTGGAGCATCCTCAGGTTTAGGTATTGTTCCTCCAATGATCATAGCACCAAGTAATTCTTGACGAGCTCTAATATGATCAGATTTATAAGTAAGCATCTCTTGTAAAATATGAGCAACACCAAATCCCTCTAGAGCCCAAACTTCCATTTCTCCTACTCGTTGTCCCCCTTGTTTGGCCCTTCCTCTAAGGGGCTGCTGTGTAACAAGTGCGTAATGTCCACTCGAACGTCCATGGATTTTATCATCAACTTGATGGATTAATTTTAGGATATAGGACTTACCTATTAGAACAGGTTGTTCAAAAGGATCCCCTGTTCTTCCATCAAATATTCTGCTTTTTCCCGGATACTCGGGTTCAAATACCCATGGATTTTTTGTTTGTTTACTAGCTTCATATAATTCAGAAAACACTAGTTTTCTCGAAGCCTCTTGCTCATATCTCTCATCAAAAGGTAC---TATTCTATAATGTCTCTTTAGCAGATCCCCCGCTAACCCGAGTGAGCATTCAAATATCTGCCCCACATTCATTCGTGAGGGTACTCCTAATGGGTTGAAGACCATATCAACAGGCGTTCCGTCTTGCAAGTAGGGCATATCTTGTCTAGACAAAATTTTAGAAATGATACCTTTATTCCCATGTCTTCCAGCTACTTTAT--------------------------------CACCTACTTTGATTTCAC-------GTTTCTGTGAAATATATACACGAATCCTTTCTGGATTATAACTGGAACCCCCCTTTTTCTGGATCCATCTCACATCAATAACTCTACCCCTTCCGCCTATAGGTAGTTTGAGAGAAGTTTCTTTTGCAGTGGATACCTGAATGCCAAGTATGGCTCGTAATAATCTATCCTCGGGGGCATACGAGGATTCGTTCGCAGTCTGAGGCGTTAATTTACCTACTAAAATATCACCGGCTTCTACCCAAGATCCCAGCATCACAATTCCATTTCTGTCTAAATTTCGGAGTAAATGAGCCTCTAAATGCGGTATTTCCTTAGTGATTCTTTCTGGACCTTGGCTTGTTACATGAGTCTGAATTTCATATTTCCGGATGTGAAAAGAAGTATAAATATCTTCATATACCAGACGTTCACTAATTAGTACTGCGTCTTCAGAATTGTAACCTTCCCATGGCATATAAGCTACTAATACGTTTTTTCCTAAAGCGAGTTCCCCACCAACCGTAGCCGCACCGTCCGCTAAAATTTGTCCCTTTTTAATGCATTGACCCTGTCGAACCTGAGGTTTTTGATGCATACAAGTATTTTTGTTGGAACGTTGATACATAACTAATGGAATGCTTATAGTGTCCCCATTACTTGAGAAAATGATCTTGTGAGTATCAGTATAAATGATCTTTCCTTCGCGTTCAGCTATAACGGAAACCCCCGAATCTAGAGCCGTTTGGCGTTCCAGCCCAGTTCCAACAATGCACTTCTCAGACCGAGAAAGAGGAACTGCTTGGCGTTGCATATTAGAACTCATTAAAGCCCGATTCGCATCATTATGCTCGATAAAAGGAATGAGGGAAGCTCCAATAGAAAAATATTGGAAAGGAAAAATGCTTCTAAAATGAATCTGCTCCCATGCAATAGTCAAGAATTCTTGGCGGTATCGAGCTGGAACAACCTGTTCTTCTTGAATACCCCGATTCAAGGCCAAAGAATTTCCTGCTGCTACCATATAATATTCATCTCTATTTGGTGATAAATAAATTATCTGTGCCTCTTTTGATCTCTCAGATATTTCATAAAATGGGCTCTCTATAGACCCCCAATGACCAATCCTTACATGAATAGCTAAGGACCCAATAAGTCCAACATTGATTCCTTCAGACGTGTCAATTGGACAAATACGTCCATAGTGGCTTGGGTGGATATCCCGTATCCGAAAACTAGCAGTTCGCCCCGTTAATCCTCCAGGACCCAAATAACTCAATTTTCGACCATGAACGGTTTGTGTTAATGGATTGGTTCGATCCAAAACTTGAGATAAAGGGTGCAGGCCAAAAAAAGATTCATACGTAGTTGTTAATGAAGTTGAAGTTACCAAATTTTGAGGGGTTGGTGTCAATTTATGCCTGATTGCTCCACATATAGTTCCTCGAATCGCATTTTCTAAACGAACAAGAGCCAATCCGAATTGATCTTGTAACAGATCTGCTACAGAACGAATACGTTTA------TTTTTCAAGTGATTCATATCATCAAGTGTACCCATTCCAAATTTCATTCCGATCAAATGATCCGCAGCAGCCAATAGATCTCGTGGTAACAAAAATGTAGTGTTCTGGGGTATATCAAGATTCAGTCTCCGGTTCATATTTCGTCGACCAACCCTTCCTAATTCACATCTTTGTTGAAAAAATTTCTTTTGTAATTCCTTACATAAGGACTCA---------------GAAAATACCGTATCCCCGCCTACACAAGCAAATTGTTGATAAAACTCCAAAATAGCATTTTCTTTTGACCCAATCTTTTTTTTCTCCTTATCATTCGAGAAAGACAAGAAAATTTCAGGGTAACAAACATTATCTAGAATTTCTCTTAGATTCAAACCCATAGCTGATGATAGAACTAGAATAGATATTTTTTGTTTCCTACTTACACGTGCCCATATCCTTGTTCTTCTATCAATTTCTAATTTCGATCTTCCTCCCCAATCTGATATTATAGTGCTGGTATAGACAGAATTTCCATTATGGTCCAATTCCGAACGGTAGTAA------------------ATACCGGGACTTTGCAATATTTGATTGATCACAATTCTGTATATTCCATTTACTATATAGGTTCCCAGGGAATTCATTAAAGGAATGTTTCCAATGAAAACGGTTTGTTGTTGCATATCTCTACCTGTTTTCCAAATTAATCCCGCGGGGACATATAATTCAGAAGAATATGTGAGTGATTCATACACAGCATCTCTTTCTTTTATCAGGGGCTCTACCAATTGATATCTTTTCACAAATAATTGAAATTCCATTTCTTGATCTCTATCTTCAATTTTTGGAAACTTATGAAATTCTTCCGACAAGCCCTGATTAATGAACCTACAAAATCCCTCAAATTGTATCTGACTAAATCCAGGTATTGCGGACATTCCCTCATTTCCATCCCGGAGCATCACATCGCAGTATACTAGGCCTTCTAATTCCTTAAGGGGCTTGTCTAAAAGATTCGCGATATAACTAGGAAGACGTTTCAAATACCACACATGAGTCACTGGACATGCGAGTTTGATGTATCCCATTTGATATCTTCGTATCCGAGAATCAACAAATTCCACCCCACATTCTTCACAAAATTTAGGGTCTTCTTTTTCAGCGCCAATCACTCGATAATTTCCACAAGAACAAATTCCACTTTTTATGGGTCCAGAGATTCTTTCACAAAATAGTCCATCTTTTTCCGGTTTATTGGTTTTATAATGAAAAGTATAGGGTTTTGTCACCTCTCCAACTATCTCTCCATTAGGTAGGATTTTGTTGGCCCAAGCCCTTATTTGTTGAGGAGACACTAATCCAATTCGAAGTTGTTGATGTTTATACCGATCGATCATTTAGATAGCATATGAGTAGGCCCGACAAAACCCCTGTATAGCTTCTTCTATTTCTCGATAAAAAGAAACATGACCAACAGTGGTTCGAATGTATATACAACGGATTTCTTTTTTCACACTTCCTACTATTAGATAGTGCCCATAAATCTCATGATA------AGTACCCAAAGATTCATATTGAACTTCGATGGGAACTTCTC---TTGAGCCAATGACGCGTTGATCTAGCCGCCACCGGAGCCAAAAAGGACTATTTAAATGGATTCGTTTCTGTCGATAAGCTCCAAGTGCATCATAGGAACT---------------ACAAAAATACAGTTCTTTCTTTTTCGTATACTGATAGTTATTATTGTCAACAGTTTTTTTTTGGTAGTTTCCGCAATTATATGGATTATACCTATTTGCACAAATACCCCGCCGATTCCCCATCGTTAATACATAAAGTCCGATAAGCATATCTTGAGTTGGTACGGAAATGGGATCTCCGATAGCTGGAGACAAGAGATTCATATGAGAAAACATAAG----------TAAATGGGCCTCCGCTTGAGCTTCCAAAGATAAGGGTACATGAA------------CAGCCATTTGATCCCCATCAAAGTCCGCATTGAAGCCGTTACAAACTAATGGGTGTAAACAAATAGCGCGTCCCTCCACTAAAATGGGTTGGAACGCCTGTATGCCCAATCTATGCAGGGTAGGTGCTCTATTCAATAATACGGGATGCCCCCGCATAACTTCTTGAAGTATTTC---------------------------CCATACAATGGGTTCTTTTTCCCGAATTTTACTTTTAGCAATCCCTATGTTAGAAGCAATATGTTGTCTGATTAGACTACGAATTACAAATGTTTGGAAAAGCTCTATTGCTATTTCTCGAGGTAATCCACATTGATGTAATGAAAGCGAAGGACCCACGACAATAACGGAACGCCCCGAATAATCGACCCGTTTACCAAGCAGAGTCTCACGAAATCTTCCCTCTTTGCCTTCAATTACATCTGAAAATGACTTGTAAACTTTATTATGACCATCCCTCATCGGTTGTCCGCGGATCCCATTATCAAGAAGTGTATCCACAGCTTCTTGTACCAATTTTTCCTGACACATTACTAATTCTCCTGGCGTAGACCTACTTGTTGCTAATAGATCGGTAAGAGTATTGTTCCGATAGATAACTCTTCTATAGAGTTCATTAATATCTGAACTCATTAGTTTACCCCCATCTATCTGAATAATGGGTCTCAATTCGGGAGGAAGCACTGGTAATAGGCACAAAACCATCCGTTCTGGTTCTACATTTGTTCGAATAAAATGTTTAGCTAATTCCATACGTCTAACCAAAAAATCCTTTCTTCTTCGAATTTTTCGATCTTCCCATTCGTTTCCAGCGGACTCCTCGTCTCCTAATTCCTTCCATTCTACCAACGAATTATCTATAATAATTCGCAAATCCAAATCGGCTAATTGTTCTCTGATAGCGCCCGCTCCTGTAGAGATTTCTCGATTTCGAAATTTCTCGAAGCCTGGGGTAGTAAAAAAAAGTGGAATGCTGTATTTCCAGGATTGGATTTCATACTCGAATGAACCTCGTAATCGTAAGAAAGTAGGTTTTTTAGCTATGGGCCTAGCAAAAGAAAAATTTAGATAATGGCGGAACGGGCCGACTTGGTCTTTCACAATAAAGCGATAGATGGAACTGCTATGAAACGACTTATTAGCAGATTAATAGATCATTTCGGAATGGCATATACATCACATATCCTGGATCAAGTGAAGACTTTGGGTTTCCAGCAAGCCACTGCTACATCTATTTCATTAGGAATTGATGATCTTTTAACAATACCTTCTAAGGGATGGTTAGTCCAAGATGCTGAACAACAAAGTTTTCTTTTGGAGAAACACCATCATTGTGGGAATGTACACGCGGTAGAAAAATTACGTCAATCCATTGAGATATGGTATGCCACAAGCGAATATTTGAGACAAGAAATGAATCCCAATTTTCGGATGACTGATCCCTCTAATCCAGTCCATCTAATGTCCTTTTCGGGAGCTAGAGGAAATGCATCTCAGGTACATCAATTAGTAGGTATGAGAGGATTAATGTCGGATCCTCAAGGACAAATGATTGATTTACCCATTCAAAGCAATTTACGCGAAGGACTTTCTTTGACAGAATATATAATTTCCTGCTACGGAGCTCGAAAAGGAGTCGTGGATACTGCTGTACGAACATCAGATGCTGGATATCTCACGCGTAGACTTGTTGAAGTAGTTCAACACATTATTGTACGTAAAACGGATTGTGGTACTATCCGAGGTATTTCCGTGAGTCCTCGAAATGGAATGACAGAAAAAATTTTTGTCCAAA------------------CCCTAATTGGTCGTGTATTAGCAGACGATATATATATGGGGATACGATGCATTGCTACTCGAAATCAAGATATTGGGATTGGGCTTGCCAATCGATTCATAACCTTTCGAGCACAACCAATATATATTCGAACCCCCTTTACTTGCAGGAATACATCTTGGATCTGTCAATTATGTTATGGCAGAAGTCCCACCCACGGG---GACCTGGTCGAATTGGGAGAAGCCGTAGGTATTATTGCGGGTCAATCGATTGGGGAACCAGGAACTCAACTAACATTAAGAACTTTTCATACGGGTGGAGTATTTACAGGCGGTACTGCCGAACATGTACGAGCTCCTTCTAATGGGAAAATCAAGTTCAATGAGTATTTGGTTCATCCTACACGTACCCGTCATGGGCATCCTGCTTTTTTATGTTCTATAGACTTGTATGTAACTATTGAGAGTCGGGATATTATACATAGTGTGAATATTCCACCAAAAAGTTTGATTTTAGTTCAAAATGATCAATATGTAGAATCTGAACAAGTGATTGCTGAGATTCGTGCCGGAACGTCCACTTTTCATTTTAAAGAGAGGGTTCGAAAACATATTTATTCTGAATCAGAGGGAGAAATGCACTGGAGTACCGATGTTTATCATGCACCTGAATATACATATAGTAATGTTCATCTATTACCAAAAACAAGTCATTTATGGATATTAGCAGGGGGTCCGTGCAGATCCAGTATAGTGTCTTTTTCGCTCCATAAGGATCAAGATCAAATGAATGTTCATTCTTTTTCTGTCAACGAAAGATATACCTCTGACCTCTCGATCACTAATGATCGAGTAAGACATGAATTGTTGGGTCCTTTTGGTAAAAAAGATAAGGAAATTCTTGACTATTCAAGACTTGATCGAATCATATCCAACGGTCATTGGAATTTTATATATCCTTCGATTCTCCAAGGGAATTCCGATTTCTTGGCGAAAAGGCGAAGAAATAGATTTATTATCCCATTACAATATGATCAAGAAGGCGAAAAAGAACTAATACCCTCTTTTGGTATTTCGATTGAAATACCCATAAATGGTATTTTACGTAGAAATAGTATTTTTGCTTATTTTGATGATCCACGATACAGAAAAAAGAGTTCGGGAATTACTAAATATGGGACCGTAGAGGTGGATTCCTTCGTAAAAAAAGAGGATTTGATTGAGTATCGAGGAGCAAAAGAATTGAGTCCGAAATACCAAAAATACCAAATGAAAGTAGATCGGTTTTTTTTTATTCCCGAAGAAGTGCATATCTTACCTGGATCCTCGTCCATAATGGTC---------------------------------------------------------------------------------------------------------------------------------------------CAGAACAATAGTATCATTGGAGTAAATACGCAACTCGCCTTAAATACAAGAAGCCGAGTAGGCGGATTAGTCCGAGTAGAGAGAAAAAAAAAAAGTATTGAACTGAAAATCTTTTCTGGAGACATTCATTTTCCCGGAGAAACAGATAAGATATCCAGACAC------------------AGTGGCATTTTGATACCGCCGGGAACAGAAAAAAAAAATTCTAAGGAATCAAAAAATTGGAAAAATTGGATCTATGTCCAACGTATCACACTCACAAAAA---------AAAAATATTTTGTCTTGGTTCGGCCCGTAGTCACATATGAAATAGCCGATGGAATAAATTTAGCAAAAGTTTTCCCTCAGGATCTCTTGCAGGAAAAAGAGAATGTCCAACTTAGAATTGTCAATTATATCCTTTATGGAAATGGAAAGTCAATTCGAGGAATTTATCACACAAGTATTCAATTAGTTCGGACTTGCTTAGTATTGAATTGGGACCAAGAAAAAAATGGTTCTATAGAAGAAATTCATTCTTCCTTTGTTGAGGTAAGGGCAAATGATCTGATTCGTGATTTCATAAGAATTGAGTTAGTCAAGTCTACGATTTCATATACCGGAAAAAGGTATGATACAGCGGGTTCAGGATTGATTCCCGATAATGGATTAGATCGTAC------TAATATTAATCCTTTTTATTCCAAAGCGAAGATTCCATTATTTATCCAGTATCAA---------------------------GGAACTATTGGTACGTTTTTGAATCGAAATAAGGAATGGCAATCTTTGAGAATTTTGTCATCATTCAATTGTTATCGAGTTGGTCCATTCAACGGTTCGAAATATAACAATGTGACAAAAG---------------------------------------------------------------------------------------------AATCGAATCCCATAACTCCACTTATGGATTTGTTGGGCCCCTTAGGTACTATTGTACCTAAAATGGTGAATTTTTATTCATCTTATCATTTAATAACTCATAATCAGATCTTGTTAAATAAATATTGGCTACTTGACAATCTTAAACAGACTTTCCAAGTACTTGAAGTATTTAAATACTGTTTAATAGATGAAAATAGGCGGCTTTATAATCCCGGTCCATGCAATAACATCATTTTGAATCCATTCCATTTGAATTGGTGCTTTCTACATCACAATTTTAGTGAGGAGACATCCACAATAATTAGTATTGGACAATTTTTTTGTGAAAA------------TATATGTCTATTTAAACATGGACCACACATCAAAAAATCTGGTCAAATTTTAATTGTTCATGTGAATTCCTTAGTTATAAGATCCGCTAAGCCCTATTTGGCCACTCTAGGAGCGACTGTTCATGGACATTATGGAGAAACCCTTTCTGAAGGAGATACGTTAGTTACATTTATATATGAAAAATCCCGATCTGGTGACATAACGCAGGGTCTTCCAAAAGTAGAACAAATCTTAGAAGTGCGTTCGATTGGTTCAATATCGATG---AACTTTGAAAGGCGATTTGAAGGTTGGAACGAACGTATACCAGGAATTCTTGGAATTCCCTGGGGATCCTTAATTGGGGCTGAGCTAACCATAGCCCAAAGTCGTATCTCTTTGGTTAATAAGATCCAAAAGGTTTATCGATCCCAGGGGGTACAGATCCATAATAGACATATAGAGATTATTGTACGGCAAGTAACATCAAAAGTGTTGGTTTCAGAAGATGGAATGTCTAATGTTTTTTCACCCGGAGAATTCATCGGATTGTTGCGAGTGGAACGAGCAGGGCGTGCTTTAGACGAAGCGATCTGTTATCGGGCAATTTTATTGGGAATAACGAGGGCATCTCTGAATACTCAAAGTTTCATATCCGAAGCAAGTTTTCAAGAAACTGCTAGAGTTTTAGCAAAAGCTGCTCTACGGGGTCGTATTGATTGGTTGAAGGGTCTGAAAGAAAATGTTGTTCTGGGGGGGATTATCCCAGTCGGTACTGGATTCAAAAAATTAGTGCATCGTTCAGGGCAAGACAAAAACATTCATTTGGAAATCAAAAAGAAAAATCTATTCGAGTTGGAAATGAGAGATATTTTGTTACACCATCGAGAATTTTTTTGTTCTTGTGTCCCAAACAATTTCCATGACACACTAGAAAAATCATTTATGTGAATGGCAAAACCCATACCAAGAATTGGTTCGCGTAGGAATGGACGTATTGGTTCACGTAAGAATGGACGTAGAATACCAAAAGGAGTTATTCATGTTCAAGCAAGTTTCCACAATACCATTGTAACTGTTACAGATGTACGAGGTCGAGTGGTTTCTTGGGCCTCCGCCGGTACTTCTGGATTCAAGGGCACAAGAAGAGGTACACCCTATGCTGCTCAAGCCGCCGCGGAAAATGCTATTCGTACAGTAATTGATCAGGGTATGCAACGAGCAGAAGTTATGATAAAAGGTCCCGGTCTCGGAAGAGATGCAGCATTACGGGCCATTCGTAGAAGTGGTATACTATTAAGTTTCGTACGTGATGTAACACCTATGCCACATAATGGATGTCGACCCCCTAAAAAAAGACGTGTGTAAATGCCAACAATTAAACAACTTATTAGAAACACAAGACAGCCAATAAGAAATATGACAAAATCCCCCGCTCTTCGGGGATGCCCTCAGCGTCGGGGAACATGTACTAGGGTGTATATGCCAACAATTAAACAACTTATTAGAAACACAAGACAGCCAATAAGAAATATGACAAAATCCCCCGCTCTTCGGGGATGCCCTCAGCGTCGGGGAACATGTACTAGGGTGTATACTATCACCCCCAAAAAACCAAACTCTGCGTTACGTAAAGTTGCCAGAGTACGATTAACCTCTGGATTTGAAATCACTGCTTATATACCTGGTATTGGCCACAATTTACAAGAACATTCTGTAGTATTAGTAAGAGGAGGAAG---------------------------------------GGTTAAAGATTTACCAGGTGTGAGATATCACATTGTTCGAGGAACTCTAGATGCTGTCGGAGTAAAGGATCGTCAACAAGGGCGTTCTAAATATGGGGTCAAAAAGCCAAAATAAATGGCAAGAAAATGTTTGATTCAGAGGGAGAAGAAGCGGCAAAAATTGGAACAGAAATATCATTTGATTCGTCGATCCTCAAAAAAAGAAATACGCGCGGTTCCGTCGTTGAGTGAAAAATGGGAAATTCATGGAAAATTGCAATCCCCACCACGTAATAGTGCACCTATACGTCTTCATCGACGCTGTTTTTTGACTGGAAGACCTAGAGCTAACTATCGAGACTTTGGACTATCCGGACACGTACTTCGAGAAATAGTTCATGCATGTTTGTTACCGGGCGCAACAAGATCTAGTTGGTAAATGGTAAAAAATTCATTCATATCAGTTATTTCACAAGAAAAGGAAAAAAATTGTGGATCTGTTGAATTTCAAGTATTCAGTTTCACCAATAAGATACGCAGACTTACTTCCCATTTGGAATTACATAAAAGAGATTTTTTATCGCAAAAGGGTCTACGAAAAATTCTGGGAAGACGTCAACGATTGCTGGATTATTTGTCAAAGAAAAATAGAGTACGCTATAAGGAATTAATTGGTCAGTTGGGTATTCGGGAGTCAAAAACTCGTTGAAGCGATCTATCGAATCGTTGCAATTGACGTTCGATCCCGAAGAGAAGGACGAGATCTTCGAAAAGTCGGTTTTTACAATCCGATAAAGAATCAAACTTATTTAAACGTTCCTGCTATTCTTTATTTCCTTGAAAAAGGTGCTCAACCTACAGGAACGGTTCATGATATTTTGAGGAAGGCAGAATTATTGAAAGTTAAAGAAAGAACTTTATACTATTTATTTCTGGTTCTAGGACCAGTAGTTCTAGGGATCGACTCGGCTCTCTCAAACTGCTTTTCATTATTAAGAAAGGGTAACAAAGATAAAATACGAGCTTGTTTTATAGCAATAGTAATTAATCGTTGTTGTTTCAAGGTCAATCTATTCACCCGTCTAGATAATATTTTTCCTTGTTCACTAATAAATCGACTAATTAAACTCATGTTTCTATAATCAATTCGATCCCCCGATTCAATTGGGGGAAAACGCCTACGAAAAGATCGCTTGGATTTACGAAAAGGTTGCTTGGATTTATCCATTTAACGACGAGATTTATTATCGTTTCTCGCATGTCTCGCGAAAGTCAGAGTAGGCGCGAATTCTCCCAATTTATGACCTACCATACGATCTGTTATATAAATAGGTAAATGTTCCTTTCCATTATGAATAGCGATTGTATGGCCAATCATTGTGGGTATAATGGTAGATGCCCGAGACCAAGTTACTATTATTTCTTTCTCCTCCCTCATGTTGAGTTTTTCCATTTTTCCCGATAAATGATTAGCTACAAAAGGATTTTTTTTTAGTGAACGTGTCACTCAACGACTTCTTATATAGCTAGAACGGCCCTCACAAATTGCGGATACTAATTTGTTAAGAATCAATCGGATTGAAGCTATAGCATCATCGTTGGCTGGAATCGAAATATCTGCAAGATCTGGGTCACAATTTGTATCAATTAAACAAATCGTCGGAATCCCTAAAATGACACATTCTCGAAGAGCTGTATATTCTTCTTGCTGATCAACGATGATTACAATATCGGGTAACCCAGTCATATATTTGATCCCACCCAGATATGTTTGCAAAGTAGATAATTTTCTCTTCAACGTTGCTGCGTCTCTTTTGGGGAGAC---------------GGTTGAGTTTCCCCATCTTTTGTTCTGCTCTTAAGTCTCTGAACTTAAGAAGTCTCGTTTCTGTAGTGGACCAATTCGTTAACATACCACCGAGCCATTTTTTATTAACATAATGACATCGAGCCCTTATTGCAGCTGATGCTATGAAATCCACTGCTTTTTTTTTTGTACCAACGATTAAGAAGTTTTTTCCTCTACTTGCTGCATCAAAAACTAAATCACAGGCTTCTGATAAAAAACGAGCAGTTCTAGTAAGATTTGTAATATGAATACCTTTACGCTTTGCAGAGATGTAAGGAGCCATTCTAGGATTCCATTTCTTAGTACCATGACCAAAATGAACTCCTGCTTCCATCATCTCTTCCAAATGGATGTTCCAATATCTTCTTGTCATATGGGACAAAAAATAAATCCACTCGGTTTCAGACTTGGTACAACCCAAAATCATCATTCCTTTTGGTTCGCACAACCAAAAAATTTTTACATAGGTCTACAAGAAGATGAGAAAATACGGAATTGTATCAAAAACTATGTACAAAAAAATAAAAAAATATCCTCAGGTTCCGAGGGAATTGCACGTATAGAAATTCAAAAAAGAATCGATTTGATCCAGGTCATA---------------ATCCATATCGGGTCTCCAAATTTATTAATAGAAGGCCGAACACGGGGGATCGAAGAATTACAGATGAATGTACAAAAAGAGTTTTGTTCCGTGAACCGAAGACTCAACATTGCTATCACAAGAATTGAAAAACCTTATGGACAACCTAATATTCTTGCCGAATATATGGCTTCACAATTAAAAAAAAGAGTTCCGTTTCGAAAGGCAATGAAAAAAGCTATTGAATTAACCGAACAAACGGATACAAAGGGAATTCAAATACAAATTTCAGGGCGTATCGACGGAAAAGAAATTGCACGTGTCGAATGGATCAGAGAGGGTAGGGTTCCTCTACAAACAATTCGTGCTAAAATTGATCATTGTTCCTATACAATTCGAACTATCTATGGAGTATTAGGCCTAAAAATTTGGATATTTGTGGACGAGGAATAATCAAGTTTGACGGGAATAATATTCTACGACTAACAACTCATTTATTTTTAAACCGATCCATTTACTATCTATTATTTGATTTACTAATCCTTTATATTGGATTGAGTCAACAG------TCAAATGG---------------------------------------------------TTTGGCAATTCCTCGTGAGGGGATGAAGCAATAGAATTTTGAATCAAAGCTTTCGATCTTTGTTTATCCTTCGTAGTAATAATATCTCGGGGTTTGCAACGAAAACTTGGTATATCCACTATACGACCATTAACTAAAATATGTCTATGGTTAACTAATTGCCTGGCTCCGGGAATAGTCGAAGCCATACCCAATCGAAAAAGAATGTTATCTAAACGCATCTCAAGTAGTTGTAGTAAAACCTGGCCTGTTGATCCTTTGGCTTTTCCGGCGATATGCACATATCTAAGTAATTGTCGCTCCGTCAGACCATAATGAAAACGCAATTTCTGTTTTTCTTCCAGACGAATACGATATTGCGATCTTTTCGCGGAACGCAATTGGTTTTTAAGATCACTTCCGGATCTAGGTCTTTTACTAGTTAATCCTGGTAAAGCCCCCAGACGGCGTATTTTTTTGAAACGAGGTCCTCGATAACGAGACATTTAACGAAAATGTGCAAAAGCTCTATTTGCCTCTGCCATTCTATGAGTCTCTTCCTTTTTGCGTACGGCATCGCCACTTCCTTTGGCAGCATCCACTAATTCGGAACTTAATTTGAAAGCCATATTTCGACCCGGGCGTTTTCGGGATGCTGCTAATAACCAACGAATGGCAAGTGCTTTTCCTTGTGTAGATCCTATTTCAATAGGAACTTGATGAGTCGATCCGCCTACACGTCTTGCTTTTACTGCTATATCGGGAGTTACTCCACGTATTGCTTGACGTAAAACAGATAGTGGATTTGTTTCTGTCTTTTGTTGAATCTTTTTCACGGCTCGATAGATAATTTGATAAGCCAATGATTTTTTTCCGTGTTTCAGAATACGGTTAACCAACATGTTAACTAATCGATTACGATAAATTGGATCGGATTTTGCAGTTTTTTCTTCTGCAGTACCTCGACGTGACATATGGGTAAAGACGTTATTGCCGATCTAATAACTTCTATAAGAAATGCTGACATGAGTAAAAAAGGAACGGTTCGGATAGCATCCACTAATATCACCGAAAACATTGTTCAAATACTCTTACGAGAGGGTTTTATTGAAAACGTTCGGAAACATCAGGAAAATAACAAATATTTCTTGGTTTCAACCTTGCGACATAGAAGGACTAGGAAAAGAATATATAGAACTATTTTAAAACGTATCAGTCGACCTGGTCTACGAATCTATTCCAACTATCCAAAAATTCCTAAGATTTTAGGTGGAATGGGAATTGTAATTCTTTCTACTTCTCGAGGCA---------------TAATGACAGATCGAGAAGCTAGACTAAAAGGAATTGGGGGAGAAATTTTGTGTTATATATGGTGA------------------------------------------------------------------------------------------------TCTCATGGAGAGTTCGATCCTGGCTCAGGATGAACGCTAGCGGCATGCTTAACACATGCAAGTCGGACGGGAAGTGGTGTTTCCAGTGGCGGACGGGTGAGTAACGCGTAAGAACCTGCCCTTGGGAGGGGAACAACAACTGGAAACGGTTGCTAATACCCCGTAGGCTGAGGAGCAAAAGGAGGAATCCGCCCGAGGAGGGGCTCGCGTCTGATTAGCTAGTTGGTGAGGCAATAGCTTACCAAGGCGATGATCAGTAGCTGGTCCGAGAGGATGATCAGCCACACTGGGACTGAGACACGGCCCAGACTCCTACGGGAGGCAGCAGTGGGGAATTTTCC---GCAATGGGCGAAAGCCTGACGGAGCAATGCCGCGTGGAGGTAGAAGGCCCACGGGTCGTGAACTTCTTTTCTCGGAGAAGAAGCAATGACGGTATCTGAGGAATAAGCATCGGCTAACTCTGTGCCAGCAGCCGCGGTAAGACAGAGGATGCAAGCGTTATCCGGAATGATTGGGCGTAAAGCGTCTGTAGGTGGCTTTTCAAGTCCGCCGTCAAATCCCAGGGCTCAACCCTGGACAGGCGGTGGAAACTACCAAGCTGGAGTACGGTAGGGGCAGAGGGAATTTCCGGTGGAGCGGTGAAATGCGTAGAGATCGGGAAGAACACCAACGGCGAAAGCACTCTGCTGGGCCGACACTGACACTGAGAGACGAAAGCTAGGGGAGCAAATGGGATTAGATACCCCAGTAGTCCTAGCCGTAAACGATGGATACTAGGCGCTGTGCGTATCGACCCGTGCAGTGCTGTAGCTAACGCGTTAAGTATCCCGCCTGGGGAGTACGTTCGCAAGAATGAAACTCAAAGGAATTGACGGGGGCCCGCACAAGCGGTGGAGCATGTGGTTTAATTCGATGCAAAGCGAAGAACCTTACCAGGGCTTGACATGCCGTGAATCCTCTTGAAAGAGAGGGGTGCCTTCGGGAACGCGGACACAGGTGGTGCATGGCTGTCGTCAGCTCGTGCCGTAAGGTGTTGGGTTAAGTCCCGCAACGAGCGCAACCCTCGTGTTTAGTTGCCACCATTGAGTTTGGAACCCTGAACAGACTGCCGGTGATAAGCCGGAGGAAGGTGAGGATGACGTCAAGTCATCATGCCCCTTATGCCCTGGGCGACACACGTGCTACAATGGCCGGGACAAAGGGTCGCGATCCCGCGAGGGTGAGCTAACTCCAAAAACCCGTCCTCAGTTCGGATTGCAGGCTGCAACTCGCCTGCATGAAGCCGGAATCGCTAGTAATCGCCGGTCAGCCATACGGCGGTGAATTCGTTCCCGGGCCTTGTACACACCGCCCGTCACACTATGGGAGCTGGCCATGCCCGAAGTCGTTACCTTAACCGCAAGGAGGGGGATGCCGAAGGCGGGGCTAGTGACTGGAGTGAAGTCGTAACAAGGTAGCCGTACTGGAAGGTGCGGCTGGATCACCTCCTTTTTCAAACGAGGAAAGGCTTACGGTGGATACCTAGGCACCCAGAGACGAGGAAGGGCGTAGCAAGCGACGAAATGCTTCGGGGAGTTGAAAATAAGCATAGATCCGGAGATTCCCGAATAGGTCAACCTTTCAAACTGCTGCTGAATCCATGGGCAGGCAAGAGACAACCTGGCGAACTGAAACATCTTAGTAGCCAGAGGAAAAGAAAGCAAAAGCGATTCCCGTAGTAGCGGCGAGCGAAATGGGAGCAGCCTAAACCGTGAAAACGGGGTTGTGGGAGAGCAATACAAGCGTCGTGCTGCTAGGCGAAGCAGTGGAGTGCTGCACCCTAGATGGCGAGAGTCCAGTAGCCGAAAGCATCACTAGCTTACGCTCTGACCCGAGTAGCATGGGGCACGTGGAATCCCGTGTGAATCAGCAAGGACCACCTTGCAAGGCTAAATACTCCTGGGTGACCGATAGCGAAGTAGTACCGTGAGGGAAAGGTGAAAAGAACCCCCATCGGGGAGTGAAATAGAACATGAAACCGTGAGCTCCCAAGCAGTGGGAGGAGAATGTGATCTCTGACCGCGTGCCTGTTGAAGAATGAGCCGGCGACTCATAGGCAGTGGCTTGGTTAAGGGAAGCCACCGGAGCCGTAGCGAAAGCGAGTCTTCATAGGGCGATTGTCACTGCTTATGGACCCGAACCTGGGTGATCTATCCATGACCAGGATGAAGCTTGGGTGAAACTAAGTGGAGGTCCGAACCGACTGATGTTGAAAAATCAGCGGATGAGTTGTGGTTAGGGGTGAAATGCCACTCGAACCCAGAGCTAGCTGGTTCTCCCCGAAATGCGTTGAGGCGCAGCAGTTGACTGGACATCTAGGGGTAAAGCACTGTTTCGGTGCGGGCCGTGAGAGCGGTACCAAATCGAGGCAAACTCTGAATACTAGATATGACCCCAAAATAACAGGGGCCAAGGTCGGCCAGTGAGACGATGGGGGATAAGCTTCATCGTCGAGAGGGAAACAGCCCGGATCACCAGCTAAGGCCCCTAAATGACCGCTCAGTGATAAAGGAGGTAGGGGTGCAGAGACAGCCAGGAGGTTTGCCTAGAAGCAGCCACCCTTGAAAGAGTGCGTAATAGCTCACTGATCGAGCGCTCTTGCGCCGAAGATGAACGGGGCTAAGCGATCTGCCGAAGCTGTGGGATGTCAAAATGCATCGGTAGGGGAGCGTTCCGCCTTAGAGGGAAGCGCCCGCGCAAGCAGGTGTGGACGAAGCGGAAGCGAGAATGTCGGCTTGAGTAACGCAAACATTGGTGAGAATCCAATGCCCCGAAAACCTAAGGGTTCCTCCGCAAGGTTCGTCCACGGAGGGTGAGTCAGGGCCTAAGATCAGGCCGAAAGGCGTAGTCGATGGACAACAGGTGAATATTCCTGTACTACCCCTTGTTGGTCCCGAGGGACGGAGGAGGCTAGGTTAGCCGAAAGATGGTTATCGGTTCAAGGACGCAAGGTGACCTTGCTTTTTCAGGGTAAGAAGGGGTAGAGGAAATGCCTCGAGCCAATGTCCGAGTACCAGGCGCTACGGCGCTGAAGTAACCCATGCCATACTCCCAGGAAAAGCTCGAACGACCTTCAACAAAAGGGTACCTGTACCCGAAACCGACACAGGTGGGTAGGTAGAGAATACCTAGGGGCGCGAGACAACTCTCTCTAAGGAACTCGGCAAAATAGCCCCGTAACTTCGGGAGAAGGGGTGCCTCCTCACAAAGGGGGCCGCAGTGACCAGGCCCGGGCGACTGTTTACCAAAAACACAGGTCTCCGCAAAGTCGTAAGACCATGTATGGGGGCTGACGCCTGCCCAGTGCCGGAAGGTCAAGGAAGTTGGTGACCTGATGACAGGGGAGCCGGCGACCGAAGCCCCGGTGAACGGCGGCCGTAA------------------------CTATAACGGTCCTAAGGTAGCGAAATTCCTTGTCGGGTAAGTTCCGACCCGCACGAAAGGCGTAACGATCTGGGCACTGTCTCGGAGAGAGGCTCGGTGAAATAGACATGTCTGTGAAGATGCGGACTACCTGCACCTGGACAGAAAGACCCTATGAAGCTTCACTGTTCCCTGGGATTGGCTTTGGGCCTTTCCTGCGCAGCTTAGGTGGAGGGCGAAGAAGGCCTCCTTCCGGGGGGGCCCGAGCCATCAGTGAGATACCACTCTGGAAGAGCTAGAATTCTAACCTTGTGTCAGGACCTACGGGCCAAGGGACAGTCTCAGGTAGACAGTTTCTATGGGGCGTAGGCCTCCCAAAAGGTAACGGAGGCGTGCAAAGGTTTCCTCGGGCCGGACGGAGATTGGCCCTCGAGTGCAAAGGCATAAGGGAGCTTGACTGCAAGACCCACCCGTCGAGCAGGGACGAAAGTCGGCCTTAGTGATCCGACGGTGCCGAGTGGAAGGGCCGTCGCTCAACGGATAAAAGTTACTCTAGGGATAACAGGCTGATCTTCCCCAAGAGTTCACATCGACGGGAAGGTTTGGCACCTCGATGTCGGCTCTTCGCCACCTGGGGCTGTAGTATGTTCCAAGGGTTGGGCTGTTCGCCCATTAAAGCGGTACGTGAGCTGGGTTCAGAACGTCGTGAGACAGTTCGGTCCATATCCGGTGCGGGCGTTAGAGCATTGAGAGGACCTTTCCCTAGTACGAGAGGACCGGGAAGGACGCACCTCTGGTGTACCAGTTATCGTGCCCACGGTAAACGCTGGGTAGCCAAGTGCGGAGCGGATAACTGCTGAAAGCATCTAAGTAGTAAGCCCACCCCAAGATGAGTGCTCTCCTTTCAAATCTCTCGGTCTGTTAGGATGCCTCAGCTGCATACATCACTGCACTTCCACTTGACACCTATCGTAATGATAAACGGCTCGTCTCGCCGTGACCTTATTCTGGCGTCGAGCTATTTTTCCGCAGGACCTCCCCTACAGTATCGTCACCGCAGTAGAGTTTAACCACCAAGTTCGGGATGGATTGGTGTGGTTCCTCTACGCCTAGGACACCAGAATAATGATTTTGAAATCTTTTCTACTAGGGAATCCATTATCCTTATGCATGAAGATAATAAATTCGGTCGTTGTGGTTGGACTCTATTATGGATTTCTGACCACATTCTCCATAGGGCCCTCTTATCTCTTCCTTCTCCGAGCTCGGGTTATGGAAGAAGGAACCGAGAAGGAGGTATCAGCAACAACTGGTTTTATTACGGGGCAGCTCATGATGTTCATATCGATCTATTATGCGCCTCTGCATCTAGCATTGGGTAGACCTCATACAATAACTGTCCTAGTTCTACCGTATCTTTTGTTTCATTTCTTCTGGAACAATCACAAAAACTTTTTTTATTATGGATCTACTACCAGAAATTCAATGCGTAATCTCAGCATTCAATGTGTATTCCTGAATAATCTAATTTTTCAATTATTCAACCATTTCATTTTACCAAGTTCAACGTTAGCCAGATTAGTCAACATTTATATGTTTCGATGCAACAACAAGATGTTATTTGTAACAAGTAG------------------TTTTGTTGGTTGGTTAATTGGTCACATTTTATTCATGAAATGGGTTGGATTGGTATTATTCTGGATACGGCAAAATCATTCGATTCGATCTAATAAGTACCTTGTGTCAGAATTGAGAAATTCTATGGCTCGAATCTTTAGTATTCTCTTATTTATCACCTGTGTCTACTATTTAGGCAGAATGCCGTCGCCTATTGTCACTAATAAACTGAAAGAAACCTCAGAAACGGAAGAAAGGGGAGAAAGAAAGGAAGAAAGCGATGTAGAAACAACTTACGAAACGAAGAAGACTAAACAGGAACAAGAGGGATCCACCGAAGAAGACAAAGATAGCCCAGTTTACGAAGATTCTTATCTTGATACCAATTGGGAATTGGGAAAACCTCTTGTAACTTTTCTTTTCGATTATCAAAGATGGAATCGCCCATTGAGATATATAAAAAATGATCGATTTGAAAATGCTGTACGAAATGAAATGTCACAATATTTTTTTTATACATGCACAAGTGATGGAAAACAAATAATATCTTTTACATATCCACCCAGTTTATCGACTTTTTCAGAAATGATAGAACGGAAAATTTCTTTGTACACGACAGAAAAAGTATCCCACGAAGACCTGTATAATTATTGGGTTTATACCAATGAACAAAAAAAAAACAACTTGAACAATGAATTGATAAGTCGAATAAAAATT------CTAGAAAAAGAGAAGGGATCTCTTGCTTTACATATGCTCGAAAAAAGGATCAAATTATGCAATGATGAGAATGAACAAGAATACTTGCCC------------CAAATGTATGATCCTTTTTTGAAAGGACCCTCTCGAGGAACAATAAAAAAAACTGATTCACGTGTAATAATGAATAATTTAATCACTTCACCAGCGTATTCCGTAGAAATGTTTTGGATAAATAAGATTTATGGTCTAT------TTCATGATGATTCTCGAGAATTTGGACATAAAAAGAATATGTTTGAC------TTTGGAGAGGAATCATTATTGAATTCGATTGGGAATTACTTAACCTCAATTGATGAATTATCTCTTGAACGCACACGAGGAACTGATTTTGAAAGTGAAGCAAAATCTTTGAAATTTGTATTCAATGTAATTACAAC---TGATCCAAATGATCTAAGAACAATTAGAAGTAAATTTACTGGATCGGAAGAAATCAGTAAAAGGGTTTCTCGATGGTCATATGAATTGACAGATTTTTGGGAAGAAGAGGAGGAAGAAGAAAATAAAGAAGAGGAAAGTAGAAATGAAATTCGTTCAAGAAAAGGCAAATGGATCGTAATTTATACTGATAACGATCAGAATACTAGTACTAATAATGCTAGTACTAATAATA---------------CTAGTGCTAATAATGCTAG---------TGCTAATAATGCTAGTA---------CGAGTGATGAAGAAAAGGAAGAAGAGATAGCTTTGATACGTTACTCACAGCAATCAGATTTTTCCCGGGATATGATCCCAGGATCCATGCGTGCTCAAAGACGTAAAATAGTTATTTGGGAACTGTTTCAAGCAAATGCGCATTCTCCACTTTTTTTGGATCGAATAGACAAAACATCTTTTTTTCCGTTTTTTGATATCTCTGAAATGATGAATTTCATTTTTCGAAATTGGGTAAGGAGAAACCCAGAATTACAAAATTCTTATTTTGAGGAGGACGAGATACAAGAAAATGAGAAAACAAACGAAGAGGAAAATGAACGAATAGCAATATCAGAAGCTTGGGATACGTTTTCATTTACTCAAGGAATAAGAGGTTTAATGCTAGTAGCTCAATCTTTTCTTAGAAAATACATTATATTACCCTTATTGATAATAGCTAAAAATATTGTTCGTATGTTATTATTGCAATTCCCCGAGTGGTACGAGGATTGGAAGGAATGGAATAGAGAAATGCATGTTAAATGTACCTATAATGGTGTTCAATTATCAGAAACAGAATTTCCCCAAGATTGGTTAATAGACGGTATTCAGATAAAGATTCTATTTCCTTTCTGTCTGAAACCTTGGCGAAGATCTAAGGTACAATCTCATCATAGAGATGATCAAATAAGGAAAGAAGAAAAAAAAGAGAATTTTTGTTTTTTAACAGTCTGGGGAAGAGAATCGGAACTACCCTTTGGATCTCCTCGAGAACGACCTTCTTTTTTTGCGCCCATTTTTAAAGAACTCGAAAAAAAATTGAGAAAAGTGAAAAGGCAATTTTCTCAAGTTATAAAAATTTTAAAAGAAAGAATAAAATGG------TTTCTAAAAGTTTCAAAAGAAAAAACAAGATGGATAGTTCTAGTTATAAACCAAATAATGAAAGAACTTGAAAAACTAAACTCTATTTTCCTATTGAAATTGAGAAAGGTGAAAGTATATGAACGGAATGAAAACGGAAAAGATTTAAAA---------------GAAAATAAAAAAAATAATAAGATTATCCACGAATCGACTGTTCGAATCCGACCCAGGAATTGGGTAAATGAAAATTATTC------ACTCATAGAAAGAAAAATGAAAGATCTTGCTAATAAGACAATCACAATTAGGACACAAATAGAAGGAATTACAAAAGACAAGAAAAAAAAAGTTCGAACTTATGATGATAAAGAATCGGAATCACGGAAAAACATTTGGCAAATATTCAAAAGAAAAAATATCCGATTAATACGTAAATCTCATTATTTTATGAAATCCTTCATTG---AAAAAATATACATGGGTATATTACTATATATCATTAAAATTCCTAGAATCAATGCACAACTTTTCTTTGAATCAACAAAAAAAATCATCAATAAATCCATTTACAACGATCAAACAAATCAAGACGAAATTGATAAAAAAGAGAAAAATACAATGAACTTTATTTTGGCTATAAGAAAGTCGTTTTCTAATACTAATATTAGTAGTAATCATAATAATTCTAATATTTATTGTGACTTATCTTTTTTGTCTCAAGCATATGTATTTTACAAATTATCCCAAAATCAATTACTTAACAAGTATCACTTGAGATCTGTACTTCAATATCACGGTACCTATCCTTTTCTTAGGGATATAATCAAGGATTATTGTATGATACGAGGAATATTTGATTCTAAATTAAAGCATAAGAAAATGCATAAGTCTGGAATGAATAATTGGAAAAACTGGTTAAGGGGGCATTATCAATACAATTTATCTCAGACCAAGTGGTCTCGTTTAGTACCGAAAAAATGGCGAAATAGAGTCAA------------TCAACGTCGTCGGATTCAAAAGAAAGACTC------------AATGAAATTGGATTTATATAAAAAAGAAAAAGACCAATTAATATTAATACATTACATGAAACAAAATTACCATGCAATGGATTTAGTAATGAGTCAAAAAGACAAATTGAAAAAACATTATGAATATGATCTTTTGTCATATAAATATATAAATTATGGAGATAGGAAAGACTCATATACCTATGGATCAACACTCCGAGTAGAGGACCGAAAAATTCCATATAATTTCAATACACCAAAACCCAAGCCGTTTCATGGATTGATAAGTATAGCTATTAGTGATTATCTAGAAAAAAGATCTATTATTGATACGGACAAAATTTTGGATAGAAAACTTTTTGATTGTAGAATTCTCCATTTTTTTCTAAAAAAAAATATCGATATTGAGGCCCGGACCAATATGCATATCGGCAAAAAGATGAAAAAAAATGCAAAAACTGAAGCTAAAAATTCTCAAAAATTTGAAAAATTAAAAAAGGGGGATCTTTTTTCTTTTACAACTCATCACAAAATCAATCCATCCCATCAAAAAAGTATTTTTTTTGATTGGATGGGAATGAATCAAGAAGGG---------TTATATCGTACCATATCAAATCTAGAACCTTGGTTTTTTCCAGAATTTGTGTTACTTTTTGATACATATAAGATGAAACCGTGGATCATACCAATCAAATTACTTATTTTTCATTTTCATAGAAATGCAAATATTAGTCAAAGTGAAAAGATCGACGT---------------AAAAAAAAAAAAAAATCTTGAATTAGAAAACTCCAACCTCCAAAAAAACAAACAACAAGACCAAGGATATCTTGTATCAGATCTAGGAAAAAAA---AAAAAAAAAGATGTTGAAGAAGATGACACGGAGACAGACATTCAAAAAAGTAGAAAAAAAAAAAAAATGAAAAGCAAGAAAGAAGCAGAACTTGACTTCTTCCTGAAAAAATATTTGCTTTTTCAATTAAGATGTTATGATTCCT------TGAATGAAAGAATAATCAATAATATCAAGGTATATTGTCTTCTACTTAGACTGATAGATCCAACAGAAATTGCTATATCCTCAATTCAAAGAGGGGAGATGCGTCTGGATGTAATGTTGATTCCGAAAGATCTAACTTTTACAGAATTGGTAAAAAAGGGAATATTTATTATAGAACCGCTTCGTCTATCTATGAAAAGAGACGGAAAACATATTATATATCAAATCATAGGTATTTCATTGGTTGATAAAGATAAACACCAA------ACTAATACTAATAGAAAATGCAGAATAAAAAATCTATATGTTGATAAGAAGAATTTTGCTGGATCCACTAGACGACACAGCAATATACTTG------------------------TGAATAGAAAAAAAAATAATTATGATTTACTTGTTCCTGAAAATATTCTATCTCCCCGACGTCGTAGAGAATTAAGAATTCTAGTTTGTTTCAATTCACGAAATTGGAATGTTGTGGATAAAAATCCAATATTTTGTAATCAAAACAACATAAAGAACTGTGAACTATTTTTGAATGAGGAAAAGCATCTAAATACAGATGCAAATAAATTCATGAAATTCAAATTGTTTCTTTGGCCGAATTATCGATTAGAGGATTTAGCTTGTATGAACCGTTATTGGTTTGATACCAACAACGGCAGTCATTTCAGTATGTCAAGAATATATATGTATCCACGATTCAGAATTAGTTAACTAAGGAATGGGAAATCTTCTTTCTCCTGTTACATGAATCAAATGTTTCATTTCATCCGGGAAAAGCCACCTCTTTCTCAACAATGTCTTTGTCATTTGATCCAATAGCGTTCCATTAGATAGGAAGAGATTTGATAAATACTGATAACTCTCGGATGGAGTATTAGAACGGAAAGATCCATTAGATAATGAACTATTGGTTCTAAGCCATCTCTGGCGATGAATCAACAATTCGAAGTGCTTTTCTTGCGTATTCTTGATGAACCAGCGTTTATATAGAGATGCAGGAAGATTTGTTTGGGAAATAATAAGCCCCTTTGGCATCTCTTCATCTGCAAAGAATTCTCGACGTGAAAACACAGAGACAAAGGGCTGATCTTTGAATAGGAAAAAGAATGGATCCGCAGGGTCCCAAATGAATTGGCTTATTCGAAAAAAGACTTGTTCTTTGGAAGATCTATCCCGTGTCTGGTACTGCATGGTTCCACTCTGCAAGAAATCCGAATCATTCTCTTGAAGCTCATCCCCTTTATGATAAAGGATCCGCTTGCCCCGAAATGACCCGGCCCAATAGGGAAATCCCAATTCAGTGGGCCTTTCGATACAATCAAATAGATTGCCGCAAGGGCGCCATATTCTAGGAGCCCAAACTATGTGATTGAATAAATCCTCCTCTATCTGTTGCGGGTCGAGGGCCCCTTCTTCAAACTCCGATTCGTATTTTTCATAGAAAAATCTCTGATCAACGATAGAAAAAGATCCATTTTGTATCATATCTAACGGATTCCTTGGTTCGGGCCGAAGAAATAATGTCGCTCGATTATTATCAAACTGACTGCAATCTTTTTCTGTCCGTGAGGATCCCGCCAGAGCACCTTCTACTTCTAATAGGCCATGAACTAGATCAGAATCATTCTCAACGAATCC------------------------ATAAGAAGTGATCCCATTTTTTTCACCGGATCCGGGTGAAGACCAAAGATCTTGAGCGACCGATCCGGCAGAACAACTCAAAAGATAAAGAAGTCTCGTTAATTTCTTCATGCTCGTTCCAAGTTCGAAGTACCATTTGTACAAATAAGAAGCTCCTTCCTTACATGATTTCTTCTTCATATAGATACATATAGGATCTATGGGGCAATTACTTAGAAGTACATTTTGTGCAACAGCCCTTCCTATCTGATAGAAAAGGATCCCATGATCCTGAACCGATCTTACCTGGGATCGCAAATCCCAAGTTTGTCTATGAAGAGCTGATCTAATTGTATTAGTTTCTATAATTGATTTCTTCTGTGTAATACTAATTGATAGGGCCTCATTGATAAGTGCTACAAGATCTCGTGCATTGGAACCCATGGTTATGGACCCGAATCCGTTAGTATGGAACATTTTCTTTTCCAAGCGAAATCCCCTAGTATATGAAAGAATGAAAAAGTGCTTTCGTTGTTGTGGAATAAGAAG------------CCTTCGTATCTTAATGCATGTATTTAATTTATTCGGAGCTATTAGAG---------------------------------------CGGGATCCACTTTTTTGGGAAGATGAGTCGAAGCAATAACAAGAATATTTCGAGTGGAACATCTTTCACAATCCCTGGAGAGATAGTTCTCTAATAGACCGAGGGATAAGTAATTCGACTCATTCACATACAGATCATGAATGTTTGGAATCCATATTATGCAAGGAGACATTGCTTTTGCTAATTCGAATTGAAGTTGAAGGGTGATATCAAATCGGTCTATTTTCGGCGTCATATACATAGTTAGCACATTCGTCATAGTTAGCAGCTCCGTA---------------------------------------------------------------------------TCAAGGTCATCATCAATATTGTCACTATCATCAATACGGATATCGTCACTATCATCAATATCGATATCATCAATAAGATAACCTTTACGCTTGTCATCCAGGAACTTGTCCGAAAATACCGTAATGAAAGGAACATAGGAGTTTGTCACTAGGTATTTGACCAAACAGGATCGTCCAGTTCCTATAGAACCTATCACTAAAATACCCCTAGAAGGGGATAGGGCTAAGCGGAGCGAAAAAGATTTTCCATGAGATGGGAAATGAAAACTATTAGCCCCACACGAGGTTTGTGAATAAGTGATTGTCTGATAATGAGCAAGGAATATCCGTCTTTCTGCTAAACAGGATCTATTGAACTCATAATGCATTAGATACTTTTTCTGAATGTCAACTAAGTATCGTAAGTAAATTGATCCCGGTTGTTCAATCATTTGATAACCAGAGTCATTCTTTGATAAAGGATCACTATGAGTCAGACTCAATAGAATTTGATCAATCCTTTTTTCTGTCATTAAGGTGGAGAACTGAACCAAGAATTCTCTTTCTTCATCATCAATCGAATCACT---GTTCGCGACCCAGGATTCTATTTTATCATCAATCCAATCACCGTTCACGTTTTTTCTTTTTCTTATCAATGAATAGATCTCTTTACTTGTACGACTTAGATGTCTCGTATTTCTCGAAAAAGTGATTCGATTGATGGGATTTGGTATGATACTTATGAGATCGATGAGATTGATAGTCAAATATTTCTTCTTAGAACCTATTGATTTGACCCCATAAGCGGGACCACCACCCAATAGCATGTTGCCACCAGAAGTGGAACCCCGTATTTCTCCCAGAGAATCTCCTAATTGTTCCAGAGCAACTAGAAAGAGATTCTTTAACCAGAAAGAATTCAGTTCAGATGTAGGATACCTATCCAGAAGTTTTCGCAACTCAATCATGTATGATGGAATCATCAAAGATTTGATCTTTTCTAACTCTGTCTGTAACTCACTAGAGGCTCGGGAAACAAAGAGAAGATGGATACGAACGAGATATCCAGCAACAAGAAGAAGGAAAAGGATTGAATAGAGGAACTCCCGAGCATTTCTTGATCTCAGATGTGCCCATATCAATGGAACGGGTGACTCATTATTTCGATGAATCATTTCTTCTGTCCTCAGAAGATTCTGTAAACACTTATTCGAAATCTCACTTATCAGAGT------------------------------------------------CCATTGTGGAAGAATCTTCTGAGGAATTGGCCATGATATATCTGATCCATACATAAGATCATGAAAAATGGATACAAATTTTTGACTGCTACTTAGTATCGG---------------------------------CAATGGGTCTGAAAAAGTATCTAAAAGGGTGAAATTTAGATATTTGCACCCTGTCGAAGTAAGGAACCATGGCATATATGTTTGGAACAGATTCCATTTTGAGAGATTTGAAAAAGCACTATCTCGTTGAAAGGTTCTATACATCTGCCCTTTCTCAACGTATTTCTTTAGACAAAGACTCCGTTTTTTCCTCTTTCCGGATGGTAAATATTTCTCAGAACATGGAGTGTGAATCAAACCCATGTTTGAATTGAAACTGAGATACTGATGCAAGTTCTTCCCTTCTGAATCAGATAGATTCATATCTGAAAGAGGCTGACAATAAGTTCTTTCAAAATTGACTATTTGTTCCTCTCTTAGAGGTGTTGCAGAAATGTCTGCGATCGAGTAAATAGCTCTACGAACGAATGGATCGGATCGAATTGGAAAATGGAAAGATTTGTACAAGTTATACGTTTCATCATCACTTTGTAGAAAATCGTTAGGTATGAATATGTCAGATACCTGTGACTCGATTGGTGAAATAGTCTCTCTCTCCAAAAAAATATGTTTTTTTTTACCGACGCACAAAGAAAATATTTTGTTGCGAATGAACAAGATATTGAGGAATTGTCCATATGTAAGATCATCATTATTGATACGGGTCTTTTCCACAGAAAAAGGGAATCTTTCGTTACAATAGAACCAGAAGTGATGTGGATCATTCAAGAATCGAAGTCGATTTGCTTTATAAAAAGAAGATATCAATGAACTTCTATGAAATGGTTTCACGGGATTCAGCCAATTGTCTCGATCGTGGGATATCATTGAGAAATAGGAATCCGTGTTATCAAAGGATTTCCTGCGATTATTTCTAGTATGGAATGAGTCAATCATCCACTTTGGTATCTTTTTGAACAAAAATGGTAATATTGTTCCTCCATCGATCAAGAATTTCGGTCTTTGGGAAGTATCATGATCATCCAATAAGAAGGGTTTCAATTTATTCAAATGAACGATTTGAACACCTATTGATTCTAACAACTGATTGCAGGGTTGATCATTCGGACCTTTCAATTCATAGATGTGGATCTCGGACCTATGAATGGGGATATTCCCGATACTCACAAAGAAAAAGGGAAGTGACTTGGAC------------------------------------------------------------AAAAAGGGAAGTGACTTGGACAAAAAGAGAAGTGACTTGGACAAAAAGAAACGAAGTGACTTAGACAAATCTTGTTTGTCGATAGCCTCGGACCAATCAATCGAATATTGATTAATACGTAATCGATCGAACACTACTTGAAATTGAAAACGGTTCTTCTGTTCAGAAACGAAATGTTCCAAATGTTCCTGGAAATTTTTGCTCCCATTGGACCATTTGTATCTATATGCATCAGGATCCCGATTCATGGATCTCTCGGTTCGAGAAATAAGAGGATCAAACCATTTCTTCTGACTCTTTTTCAAATTCGATAAATGTTGGTTGATCGTATATTTCATTATAGTTATATGATTCAGAGTATCATTTCCTATTTGATCCCTTTGAATTCCATATTCGAAGTTGCGATCGGATCTATTCATTAAAAAGAATCGATTCGATACATTTCTTATGTACCCATAGGTGCTATATTGGATTTGAATCAGATTTCGGATCAATCTATATTGATTGACTGCCTCCATGATGTTGTTGCTAGCAAATACCGCTGTTTTTAGTTTTGGATCTTCCAAATCATTCCCGCAGTAGATCCGGACCGATTTTTTTTTGATCCTTCGATAAAAAGATTCATTCTCCTCATAAAAAAGAGGAGGTAGAACCAATAAAGATTTCTTTTTCGATTCATCTCTGGAGTGGAATACCTCATTCAAGAATTTTTTTTGATCCAACCCGTAGGAATCAATAGAAAAGGCAAATCCCCTATGATACACCAGATCCGGCTCGGTTATTGATAGAGTGAATAGATCTGCCATTTCTTGAAATCTCTCTTCTGATTCAAAATCGTGGTGTAACGTGTATCCCCCTTTGTTTCGGTCATGGAATAGAGGAAATAAATCCAAAAATGGATTCTTGTTCAAGAATGAAATCTTATTGGAACTGTCCATATCTGGTTCATCCTTCGGAACCATATCACATCCTGGATCTGATGAAATAGGATGAATTGAGACGGTATTTTGTAAATACGTAATTATCTTGAATATATCAACCATTTCTTTATTTTCCGATCGCCTGGAAGGGACAAAAGAAACATCTTGTTTTTTCTTCAAAAATTTCTGATCTCTAGTAGACCTCTCAGTAGGATTCGAACCCGGATGAA---------------GTTCTGACCATCTGTCAGAGAAAAAAGAACGAATTGATCTTATAGGATTCCCAAGAAATTCTTCGATTTCTTTCGGAAGCAGATGATTATTCATCTGCTTCTCACGTTTCGTGAATAGCCGGGACATTGAGGAAGATCCAAAAAGGCATTTCGGGAATCGATCTGATTCTATCTCTGTTCGTTCCGTTTGAAGAAAGGAAGGATCCCAAAGAATCGATCTTTCTTTTAGTTGCTGAATCTCTGTTTGATCGATCAATGTGTGATATTCTGAATCCTCATTTCTAATGGAATCGAAATGATCTCTGGATTGATCAGAAGATCCTTTCGATTGGCTAGAATCCGTTACTTGAACGAAGATA------GATCTTGTGGAATCATATTGAATATTTGACAATACATTCCGTACCCTGCTAAAAAACCGATCCTTGTTTACCAACCACACATTGTCTAACCAAATCAAATTCTCTCTCGATACGTTCCTCAAAAAATCCGATTCGTGCTGATTCTTCCCCCAACTAACGAAGAGATCTTGGCAGAATTGCCATATATGAAATTGAGCACAATTTTGCAAAGAAATACCCCACTTGTTTCTCGAGAAGAGATGGGAAACATGCTCAGTATCGTTTGATTGAATAGTTGCCTCAGCTCCTTGTTGTTTGAAGAAACCCTCCCCTTCAATTGGTCTTTTTTTACGAAAAGCAGACATGAGATAACAAATCAAGTCTTTCCCTAAGATTTCGAATAGCTGTCCCGAATTCAAGTTGATTATGTTTCGCTTCTTCCTCGGAGAAAGACGATCAAACAATTCCCAATCATGGTCCTTGCGGATCGGATCATCCGTATAGGATAAAAAAAGAAACTCCAGATATTTGCTATCTTTCTCTTTGAATGAGATCTCAATTCCAGCTACGGTTTCATTAGCTATCTTACAACTAGAATCCCTCTTTTTTCCGATCCGGTTCCTCCACCACCGCGAACCCCGGTTCGATTCAGGCATGATACACTTTTTATTTATTGGGAGAACCCAAGTACTCTCTTGCGGATCCACGAAACAACTCTCAGAAATCTTTTTCTCTTTTGGAAGATACAGGAGCGAAACAATCAACCTATTGATATTGGAAGACCAAAAAGATTCTTCCAATGTCTCATTTCTGGGTCCAATGGAATTCATAGGTATAGGAAGAAGCCCCATCAAATAGAGATTTTTTCTTTCGACCATCTTTCGATTGTTAATACGAGATATAAGGACCGCTACTACAAGCAGTACTACACCTTTGATCGTGAAATATCGATTGCTTGTTGAACCCTGTGAATCACGTGAAAGTAGGATACTCCAAATTCGGGGGTCAAAGAGTTTCATAAAACG----TTCTTGGTGGAAAAAAATGTGAGTGAAAGATCCCACTGAATCGAATTTGATCCATGAATCTAAGAAATAGTGAGAATTCTTGATCTCTCTCAATATCTCTCTCAATTCGAAGATCCAGGATTTGAATGGATGTCGTTTCATACCATCTCTGTAATAGGTAAATGCCTTTTTTTCTCCTGAAGTTGTCGGAATTATTCGTAATAAAATATTGGCTATAATTGAGGAGGTCTTATCAATAAAATTTCCATTTATCCGAGATCTAGGCATATGACAGATCACGGCCATATTATTAAAAGCTTGTGGGAAGAATGGATTTCGTTCTAGTGCTCGAAAATAATATTCCAAAGCTTTTGTATGCTCTCCGTTGCTTGTGTGTATAAGGCCTATGTTATAGAGTATATAACTTCGATCATAGGGATCAATTTCTGGTCGCATAGCTTCGTAATAATTCTGTAAAGCTTCCGCATAATTTCCTTCGGATTGAGCCGACATATTCGAAACGCCTCGTGATCTTCAACCAATTATGTGCTTCAATATAATTACCTGGAGTAAGCGCTATAGCTTGTTTCCAATACTCAGCAGCTTGATCGGACCAAGCCTCCGCAATTTCAGAATCACCCTGTAGAATGGCCTGTTCTCCTCGGTTCAAAATACTTCAATTGGTACTCGCAAGAAATAGGCCAATTCCGCAGCTTTTTTTTCAATTTCTCGTGGAGTAAAATTCTCATCAGTACGAGTCAAGGGAATCGTTCCTTGGCCTCTGATTTCCATATAAAGAATACGATGAGGAAAAAGACCCTCTTTAACCTCCATTCTGATTGATTGGATATCTTTCATAAAGAAGCGAAGGAAGATGCGACGATTTATTCCGGGGAATCCCCAACGAAAAATACACATTATTCCTTCTTTTCTATCGAATCGGTCATAACCACTACCTACATTCCATGAAATTGTGCACCACAAATAGGAACTAATAAATAAACCCGCGATCCCGTAGAAAGACATCACGATCCCTTGTGGAAAAAAAATGATTTGCTGAGATGGAAATCCGGGTATCAGATTCCTACCAAGATAACTGGAAGTTCCAACTACTAAGAATCCTAATGAACCTAAAAAAAGGATACAGGCCCAGCAAAAATTACTTGCTTTTCGAGACCCTGTTATAAGTTCTATCCATATATGTTCTGATCGCCAGTTCATAAATGGGTACCTCGATTTAATTTTGCACCTA------------------TTATAAAGATATCTTATGATAAGTATATCTATTATAAATAATATTTAAGTAGTTAATAAGTGCAAGGAATGAGAACTAAATGAAGTGTATCTATTCATCTTTCTACACGAATATGTATGAGAATCCGCTTTTAAGAAATTTGATTATTATTCTCCCGTCCTTATATTCTTCTAATAACTAATACTAAAAAAAAAAAAAAAAAAAATAAGTAGTTTTTATTAAAATCAAATTAAAGAATTT--------ATTAGAAATTCGTGGCTCT-------AACT---AAACTAATTCAATCCAACAAACAGGGATTCCTAGTAAAAATGGGAATTTTTGGTAAACATAAAAATCCCTTCTATTCTATATTTTCTATTTCTTATATATTTTGATTTTCTATATAATTAAAGTGAAATATGTCGAAATTTTTTTTGATTGGA------ATAGTACCGAATCCAAAATGAATATCCGATAGCAAGTTGATCGGTTAATTCAATAAGAATTAAATGCGAATTAGCACTTGATTTAGTTGGTACCACCCAACCGAATCAAATTCAATCGTTTACTCATTTAATGAGTCAATTTTCAAGTTCAACCAATTC---TTTTCAAAAGATCAAATAAAATAGAT-GAATAAGAATTGTGAGAAAATTGTGAGTAAGTGAAGTGTGTTTCATTCCTCTATCATTATAGAAAATACAATCTAGATGAAATTATATTATCTATGGAATTCTAACTCGAACTCATTTATTATTCATTATTTCGATCTCATTGGCTGCTGTTT---TATATATATATAT---TATATAGTTTTATAT--------TATATATA-TATAGTGA--TAT----------TATTTATATCTATAGTGGCTATTTTTGTTTTATAGCCCTTCCTTTTCATGGATGAATTATGCCTATTTTCACATCTAGGATTTACATATACAACATATACCACTGTCAAGGGAAGGGGGATTTTTTCTTATTATTTAGATTTTGATATTCAAAAAAAGAAACGGATCAATTCTATTATCAATCTTGAAAACGAGGATTGGGTTGCGCCATATATATCAAAGAATATACAATAATGATGTATTTGGTGAATCAGATGCATGGTCTAATAATGAACTTAATTCGTTGATAATATTAGTTGAATATTTTTTTGAAAGATTTTTGTCAAAGGTTTCATTCACGCCTAATCCATATCGAGTAGACCTTGTTGTTGTGAGAATTCTTAATGCTCTCCTCTTATAGATAGGACTAATAAAGAACAGAGTTCTTTTTGTATCACCCGGCTCGCCCTTTATTTTTTGATCAATTTCCTTTTCTTAATTTTCCCATTTTTAACGGGAATAGATTAAATCTATTTATTGAATTCTCAAATTCAAATATTTCTTATTTTTTTTTGAAGTTTCCGATAAGAAAGA----TACTTATTAAGTGAGGCC---TTAGGTTTCGTGTCAATTGCGAAATAGCTCTTTTGTTCAAACACTTCCTACTTCCTAAAGGAAAAGTAAAAATTTCATCGTCCTAAACTAAGGACGGGAAGGAATAAAGCGAGCGAATCTACTAATTCCTCATCCTCAAATCAGTCCTTCCCGAGGTATTGTCACAACAAAAATACATAATT------ATAAAAAAAAGT------CAAATATTGATATAATTCACAGAAGCAAACGGCAACGAGTTAATAAAATAAGAGAAAAAAATAAGAGAAAAGTAAATTATGTAC---TTTATTTATATTTTCATTCTAGTATGAATATTTCAAGAATAGGTTGGATCCAACCGGCTGTACTTT----ATTAAAATAAAAATGTATTTTCTATTTTTATATTATAGGATAAATAGGAAAAAAAAGTGCACGATCTCAACGAATTCCTTCTGAATAAATTATGAAATCATATGTAAGAACCATAGCATTTCGTGATTCATTGGTAAGTCAGCTTTGATTCTCTATCAACCAATAATGTGAGACCATTAACATGGTTAAAGCTAAACTGTTTGAAGTCCGGGCACAACATGGTACTCTTTCTACCACTACGTTAGTAGTTAGTACTAAAATGGTTTAAAAAATAATAGTTGGTGATTTTTCCGATATAGAACACTCATATCGATAAAATGATTTGAGCCATTTACTAGAAAAAAAGGCAAGATGCCCTTTATAATCCAATGCCGAATCGACGACCTATGTATAAAAAAGAGGAATTTTTGGATTTGAAT------AAAAAAAGGGAAATAAAATGAAAATGA------ATATCTATTTTCAATTTATATATTTTCAGTTAAATTGAATTGAAATAAAGAACAAACAACGATAAAGAAACAACTTTGCTGACAATTATAGATTTTTTGTCGGGTCGGAAGAGTCCTACTAATATTCTGGCCTTGTATCGGTTTTGATATGTTTGAATACAAACAGAAATAAAGAGGATAGGCTCATTACATTCAAAGATATGGGCATGCCCATAAAATAAAAAATGGAGCATGAGAGCCAAATGAATCGAAAGATTCATGTTTGGTTCGGGAAGAGATCATGAAAGTTGTGAAATTAATGGTAAGATAATCTACTTTCAATAGGTTCCTCAC------ACCAAAAAAAAATGGTTAATGATACAATCAACCAATGAATTATTACTTAATTTGATTTGATCACTAAAATCTATCGAGTCGAAGTAACTAAAACTTCGAATGATAATAATAATAAATAATAATATAGATTAGGTATAACCCTATATAACTAGTATATATTTAATATATATCACATATACATTTCTTTCTTTCATAACGTAAACTGCCCACATTTTATATGAAATCGAATTCTAGAATAATTCTTTGAAAGATATACTAGAGTATGTGGATGGACTTATAAACATTACATATATCTAGTGTGACCTATCCACCATTTCGAAATATCGTCTATCTTTTCTCCTATAACCCTAGTCGTATATACATACGTATTTGTATCTATTATGTTCCCCAACCGAATGGATTCTCTTGAACCATGCATTGCCTCAATTGGGATAAGCTAAAAAAAAAAA---------------------TGTTATAATTAAGAATATTAAGATTAGTTAATTATTTAGATTTTTTGGCTCGGTTACTATTCTCGTCTTGTCTTGCATTTTTAAAAAGAGATCAAATGGAATATTGATATTATGTTGTGTGATTCCTTGGTATCT---GAAATATATGATTACTGATGAAAGTAGATGAGTTGAGAAAGAGATGGTTGAATCAAAATAATTCTTTTTTTTTTTTTT---TGAAGTTCGATTTATGTCAGAGGACAA---AAAAAAACACCATGAGGAATACATAAAAAATCGTCCCATATAGAATGAATGAAGGTTTGTGCGAGTTTTTTTTGAGAACCATTTGAATGGTTCTCAAAAAAACTCGGGATACATCTCATTACAATTCCAATTCACTTTATTTTTTTGCGTTGTATAGCGAATTCCTTCCAAAATCTTAAATAAAATTAAAAAAATCTAACTAAGACTTTGCGTTCTGTCTCAGTAATGAAAGAACTTATTTGATCTCCTGATATCAATCAAATCATAATTTTGATTCGCGTATAAAGAAAGCATTTTCCATTTTACTTATTCTTTATACTTATACCTCTTCACGGTATTCGTCCTATTTCAGTAGAATTATTTCAGTACAATGGCAGACTCGTGGATAGGGAACTATACTAGTTCCCTATCTAATTTATTGTAGAAATTCAGGGATCAATGATTGGA------------------ATTTTATACTTCACTTTAATATGGAAACGTAAGAATGGGTTTATTGTCTTCACCATTTTTTCTGTTTATTCTATTTTATACAGAAATTGAAAGGTTTTTATAGATATAGAAAGACAGAAAAAAGAAATAAAAATTTTAATGAAGGCACCAATCGTTCGAATAATAAACA---------------AGTATCTATGCATTGATTCCCCCAAAATGGGGCCAATGCTCCCATTGCGTATTGGTACTTATCGGGTATAGAATAAATCTGCTTCTCTTTGTTCTTACGAACGGAATTCTTCC---ATTATTTTCAACGGAATACAATAAACAGTAACCTTTTCTTATACAGAATCCGCGGAAAAGGTTAGGTAC---------TAGGTACATAGTATATTTCAATGCGATAAAGTTACATAGTGTCTATTTTTCTTTGATAAAGGGGTATTTGATTAGGACAAAATTGTATCCCTTAGGAACCGTACGTGCATCTTTGGATGCATACGGTTCAAAAAAATTGCGAAAAAAGAATCAATGTGTCGATTCCAATCCTATCTCTTTTTTT------TTTTTGTAACAGATTTCCGTTTTTTTAATGAAGGGTTTTTTTCTTCTATTTTTCAAAAA---------------------------------------AACATGAGTTTTCGCCCTCTTCCCT---------AAAAAAAAAAAAGAATTTACTGAACTTATTGAATTAATCTTTCATTGATGTATTGTTTAGTCGAGATTCAAATTACGATGTCATTTTCTTGTTCCCGAATAGGTCCTTTCAATTCTTTTAGGTTCATGTTCTACTCCGGGGAAAGATCTATCCGAATTCCATTTGTTCATATAGGGCAAATGATCTCAGTACCATTTCTTTTTGCTACGAC---TTTTTTTTTCAATTTGTTTCGTGCCTCCTCCAAACTATTCGATGTATTCATCATACTGGTTGGCGGGCATGGAAATTTGAGGTCGCCCCTATAATATAATTAAGTATAAGAATTGCCTATGCTACAAGTGGTAATTGTGCAT-ATATTACTATATACCAATATACCAATTTGTTTGGTATTTTTTGAACGGAGCCTGAATACTTTATTTTATTAGTTCAAGTAAACCATAAATTCTTCTAATTGATAATATTGATCCCCAATATAAATTGATCTAATTACACTTCACGCTCCGAATGATTGATTGAAAAATCAATACAATATTTTGGGGGTGAAACAGAGGATATCTCGATCGGGGGAGAAAACGGGTAAATCCCATATGACCCAATATGTCTGACAAGTCGCACTA-------------TTTTTATTTG-----AAAAAAAAAGAAGAAGACTAGGCCTTCGCCATATCGAATATGAATAATAGGTAACAATAGCATGGCACTTCAAGTTCGATATGAACAAACTATTATTGTTTTTCCTAACATGAGATTTTGTATCGAGATAGTAGTATGAAACAAAGGTTATTTCCGATTTGATCTTATGTGTCGGAAGTACATTTCAGCGTCACAAACTACTTTTCTTCCACACCAGAAGTCTCTTTCTGATATTTATGTTACGAAGAAGGAAAGAGTACGAAA---AAAAAAAAAA---TCATTTTTCCTTATTTGA--TCGTATCAAA-------AAAGTACTTTGGGATTGCTAAATCACAGACGAGATAAATATAGAAAGCAACAGAACCATCATAGTATTTTTTTCCTCCTACGATAAGAAAGGAAGGGTGGTAAATGGATCATTCAACGATCTGGATCGGATGGATTCTTTTTTTCTTCGATAGAATAGACGAGAAGGTAGGAAAAAGGAAATTCCATTGCAGAGCCGTATGCAGTGCACAAAAGACGCCTGTACGGCTGTTCAATTCTATTTGTTTTTTTTTTTTTTTTTCTTCTTGTTTTTTATCCCTT------ATTTGAGTCCAATCATGCGAAATAGAAGAACCGTTCATGCATGATGTTATATCAATATTATCCCAGGTAACTCTTTTGGAGTATCAACTAATGAGGGAAGAGTTATATAACTCACTTTTCCTCTTTATTTCACAAAGAGGAAATTAGAGATAAAATTAGGATACCGAAAGGGG------CAATTTTAAAAAGGGGTATAGGTAACTAGTCTCTATTTGTAAATAATTATTTAATTTAA------CCATAATTTGCTCTTTTCTTGTTCTATTCATATTTATTTATTTGACTTTATTTAAAATTTATTA---------TTTATTTTTTTCATCTAAATTTATTATTTATGTTGTGCCAATCCAACACAAATCCTTATTTGATTTATTTAATTAATGGAATTTGTTTTCTCAACATTCCATTCGTATTGACAATGCTGTATCGAACAAATATAATTCGATCGTAGATAAATGGATCTCTTTATTCTGATCCCCCATCGGTTTTCTTTTACTTCAGTCAAATGATTGGTTTGCGAGATTTACTGTTATACAAGATGTATTTTCTTCATGAGAATCTCAAAATTTTGAGAAAAAAGGACAGGACGGTCTGTAAATTTTGAGATTTCTACGGGGAATCCGTTGTTTTTTAATCCGATCTGATCTCTTCATTTTGCTATTTTGGTGTTTAGTTTATAATTGATCATAAAATCTTTTCTTTATATTTCTTGTTACGTCAATGTTTTAATGTTTTGACATAGTTGTACAGTGTAATTCAATTTA------------TTTTTTTTTGATCCTATCTGCATATTATATTTATCTGGGTTGCTAACTCAACGGTAGAGTACTCGGCTTTTAAGTGCGACTATGATCTTTTACACATTTGGATGAAGCAACGAATTCGTCCAGACTATTGGTAGAGTCTATAAGACCGCGACTGATCCTGAAAGGTAATGGATGGAAAAAATAGCATGTCGTAATAATAAAATAGAATTTCTTATTCTATTTTTTTTCTTTTTTAGTAGAATTTGGAATTTCTCCTTACCAGATCATTACAAAATTTTG---TTTTATTTTTGGAGAAGGACAAAGGAAATTCACATTTACTGTTTGGTCTAGTGAATAAATGGATAGAGCCTTACGGCTCCAATTCTGGTAAAAAAAAGCAACGAGCTTCTATTCTTAATTTGAATAATTCCCCGATCTAATTAGAC------GTTAAAAAAAATTAGTGCCTGATGCGGGGAAGGGTTCTCCTATTAGTGGACCTT---------TTCTTTTTTTTTT---------------------------TATTCTAACTATTCTCT-ATTATGGATTGGAAACGAATGTGTAGAAGAAACAGTATACTGATCAAAAATTTGTTCCAAAGTCAAAAGAGCGATCCGGTTGCTAAAATAAAAGATTTTTGACCCTCCGTTAATTCTAACGAGGATAACCCCTTGAATAGAAGGGGGGAGGAAA---------------------------------------------------------------AAGATCTGTTGATTGGACTCTCTGTTTCCGGAGTATATATTTTTT------TCATACATACTCTGTTCTGACCATATTGCACTATGTATAATTTGATAACTCAAGAAATGGCTACGGTTTCTGGTTCAAGTAGAAATGTAAGTCACGTGTGATTCGTTAGAACATGATTATTTTCCCTCCTCTCTAGAAATAAAGTAAAGAGGTTGAATATATTGAATGGATATTTGAATTTTTGATTCATCAATCATTAGGGTCGATGAATTAAATTAGATAGTCATATGAGTAAAATCAAACTGTTTAGAAATTTGCAGTTAAGAAGATAAAATCTCATTCCCTATGTACAAGAATATAAACGTAAGCAGTATAAACTGTTTACCC---CAAGATTGTGGGATTCTTTGACTAATTATCATATCTTGAAGCGGGTACAAAAGATCAACTGTATGGGCTTTCTACTACTATCTTGTATGTATTACCATACCGGGGATCAATCAAAAATCAGTGGACAGTTAGGAACACTAAGGTACACAAAAGATTCGTAATGAAG---ATGT------------AAAGGTATAAAAAAAAGTCTTTTTTTGCATACATTTTTAGATAAAACGAATCATAATGCGGACTTTAAGTTGGTAGAAATGACCAAGCAGTACTTCCCCACGATTCCGATCTCGAGTATGCTCCTATTCACTGATTAAAGAAATGACTATCAAAAACGAATTCATTCTTTATTGATTTTTATTTTCAGAGTACCCCTTTTCTCTGAGAAAGAAGAACAGGAACAAAAGAAATGGAATG---AAAAATAGAA----TAAGAAAAATGAATAAATACTAAATAAAA-----TTATTTATTATTTCTTTTCCCCATCCACATCTAATCTATACATATGGAATTCTTATCATGAATTTTGAATCAATGTCCAATTCTTTCTAATTCTTTCTTTTATAGTCATTGATAGAACATATTTATTGATATAACGAGTATTTTATTGAAGGATTAAGTTATTACCGAACAAAGAGAAATTGAAATTCTATAACGAATAAGATCAATTCGGAAGCACCTTTTTTCTTTTTAGCAAACAGAATTTCATTGGTCTAATTTTTGACTCTCCGGTGTATATTTACAATCCAAAGATGACAATAATACCCAATAAGTCCTTACATTTTTTTGTGGCCATAGAGGAGCCGTATGAAGCTGAGGTCTCATGTACGGTTTTGGAATAGCGGTGGGAACAGTGATGTTATTATCGACTATCATGAACAGGATCTATATAGATACGTAGATCCATACATCTCGATCGGAAAAGAATCAATAGAAAAAGAAAGAATCGGAATTGATCGGCATCTTTCTCGAAACAAACAAAAAGGAAAAGAAAGATGAAAGATAAATCATGGATCAACTAAACCCTCTCGAGGGCTTGCTTAAGAATAAGAAAGAGGAATCTTATGGAAATATCATGGAATAAGGTTTGATCCTATTCATGGGGATTCCGTAAATATCCCATTCAAAAAATAGAAAGTTCGAAACAATTGGGACTTTTTCGGAGATTGGATGCAGTTACTA---GTCAGAGTCGAAAAGAGGATTCCTCACTTCTTTCTCTCATTCAAAACCGTGCATGAGACTTTCATCTCGCACGGCTCCTAAGTGATAAAAGAAAGAAGAACTCATCTTCTTTCTTTTTTGATTACCTTCCTCGCGTATGTATAAGACCGAATCCATTCGATTTCTAAAAAGGATTACTAATCCTTAACTTTTCGAGGAATCCTTCATCAGTGGTTGTGAATGACTGACTTTTTCAATCTTTCGACCTTGGTTCCGTAGGAGCAAGTCAGAAAGATTGAGAAATAGAACCATCTGATTTGATTCGTTCTCAATAGCCATGAGATGATCATCTTAGGGCGATCCTTTTGTCAACGGATGCCCCTATTACACTCGTAGTCTCTGAAGGATGAGAACCAACTATGTAGCATCTACATCGATAATTCAAGTATTGTATACGTCATTAGTCCGATCCTTTGTAGGAACTACCCGTAATAACGAACTTGCAAAATGGATCTGTTTATCATAAAGAGATTCGTTGTTCCTGACCCTGCTTCACCTTAATTGTTATTTGAACAAAAAGATCACAAAAAATTTT------GGTTGATGTCTTGGTCCGAGTGGGGATAGCATTTCTCTTCTGCATGTCTATGGAGTTTTGAAAAATCCAAATATCTCAGAGATAGATATAGAGGTAGGAATTTGTCGAGCGAACCGCACAATATACTCCTATTAATGTGGAATAGGCGGAATTATTCGATTTGAATTGAAATTGTCAATTCATCCAGAACTTCTTAGGCGAAAAAAGAAATTATTTTGATTAAATCAAACCG------CATAGTATAGTTTAGAGTTTTTTTGCTATGGGGCATGTCTTGTTTAAAGATTCATACAACGGAATGAAACTCTACTT------ACATTTATTTTGTATTTCGATTCCATTTAGATATAGGA---TCTTACACAAATAAAACTCTCTTACTTTAGTCTCGGTTTCTCCCTAAAAAAGTAATTAAATAGAAAAATACT-AAATAAAATAGTATAATACTAATAAACAATACTAATAATATAA---TATTGTATTTATTATAATTGTATTAGTATAACTATGTCTTTCTAGTGAAT-----------------------------TATATATATAATTCCAAATTTATTTCAGTAATGAAATGAAATACT-AATAGTAAATTCATTTCC------TTTTTTTTTTACAAATAGCGGATTGGATCCGTTCCGTTGGAATGAATTATTTTTTTTCCTGTCCCTATGTATTTACATGAACATATGGTAATGCTTTCATTTCTATGGACAAAATAACTGGTCAGTCCATAAACAAGTACTAAATGGGGAAATGAAAACTATACTAAACTAAAATAGAATGTCTATACTATACAAAAAACAAAAACGGAATGTACGTTATAAAAAACTCCACTTGAATCATTTGATTCCCTTTTACCGACAAAAGCCCGTACTCGAGAAAATAAAATATATTATTTCGAGCATGGGCTTTTTGGTCAAAACGTATCTTGTCTTGACTAATTCCTCATCAATCTCGATTCATTTCAATATAAACACAATTCAACCAATTTGATTGATGAGAACCGAGAAATTACAGAATACAGAAAAAAAGAGAGTAGTGATAGTAGATTAAACTAAAAACTTTC----TTTTTTTTTTCATTTGATTTAGAATTGATAATTCTAACAATTTTGTTAATTCTAAGTATAAGTATTTACTTGAAATAATAATAGTAAATTCGTGTTGAATCGTCTAGATCTAGATTTAAGGATTCAATATGGTTTAGGAAACATTAAAATTGATGAATAAGAACTTCTTTAAATTTTTCAATTTGAAAGAAAG------------------TTTCATTTTAAATAATTTTTAGTTATTTTTGAGTTCAGTTCTATA---------------------------CGAGGTCAAGAGTATTATA---AATAAGATTTCTGGTACTTTCTTATTCAATTGGAATCCAATCAATTAATTTCGCAATGAGTTAGATAATTACTAAAAAGAAATTCACTATATTATAATAACTAACTATAATAAAATAAAAAAACTAGGTTTTTTTGAGTCGATTTTTTGATACATACTACAATCCATATTGGACTGCTTT---GATATAACCTTTTTTTCTTAATGATATAGTTACAAATTGCCAGAATAGATGGTAGTTATCATCGTAAAATTATGAAAAATCTAATATTCCTCTTTCATTTTAATAAATATCTTTCTTTAGTCAATATAAATAAAGTTAATATTAATAATAAAAGAATTACTCTTACCTAGCAGGTTGTTCAAATAATATGA------------------------------------------------------------------------------------------------------------------------------------------------------------------------------------------------------------ATGTATAACAAATAAATAAGTCGAAATATTTCATGACCTTACTAAATAGTCCAGGAAAGAGAAAGGTGTTACCTTTATTTTTTTTCTTGTATATGACGAATTTTTAATTGAATGAAATCTTAATATGGATTAATGTAGATATAGATAAAGTTATTGATCAATCTTA---TTTTTTTTTTTATGAAATAAAAGAATAA---------------CCAGAATTTCATATTCCGAAATTCTCATGAAAAACATATTCTCAGTTTAAATAAAAGAGTGATTCTCAACAATCAATAGTTATTATTTGTAATTTTTGACCAACCAAAATAAAGGAGGCTCGGATTCTTTCTATCAAAAAAATTGAAGATTGG---TTTTCATTTTTTTCTTTAGTTAAGTTATAAGTTAATAGTAATTATTAGATTTTTCATTTTGATGAACCTCATTTTGAGAAATTCATGGAATAATGAATTAAGGAAGAAAGGAGAATCAGGTAAGGTTCTTTTGTGCAGAATAAGAAAGAGCGGAGCAATCTTTCCAAATTTCATTGGAAATGGAAAATACTCATACAAATGTGGGAGAAATTAGGAATGCATAGATTCCTGACCATCAAGTTGGTAAAAAAAAGTACTGAATTCTTGTCGATCAATACAATTAAATATGTATGATCAAAAAATTATCTAAACCTCTTTGTTTGCTTTGTTTAGACTGTTTTGCGGGATCTATGGAATTTATTACTTGTATTCCATTCCTAGCACTAGACAATAGGCATACAAAAACAAAGGAGAG------GACGGGAAAAATCAAAGGTCCGAAA---ACTTGTGGG---------------AAGGATTATAAGTCTTCCTAATTTTCTATTCGACACAAGAAAAAGGATTTTCTACCCTTTCTTGTGTCGTCTTGTATCGAAACAATAATGATTCTTCTCTTATTCGTCAAGAGATTACTATTTCTTCTTTTCCGGGTCTATCGGAACTCCTTTGTTTAGATTCATAAGAAGTAGTAGACAAACAAAAAGGGTTAGTGAGGGGAAATTCATTGAGTAAATGGAACTTCTTCCATGTATTCAATTCACTTCAACCTATTCACTTAATTTATCCTTACATTTATAATGATAATCAATCAATTCTTCAAAGAAAAAAAATT------TGGACTCTTTTAGTTAGCGGATTAGATTCCATTTTTATGCATATCCAACCCAAATCCTTATTTCTTATCTCATCACAATTTTGATTTTCCCCCCTTTTTTTTTTATAGAGTACTGTTCCATTAGTATAGAAGTGATTTCCAGGATGTCTCATCCGTTTAAATCCATATAAT------------ATATATTGGATTATCCAGAAAATAAATGGATTCCTTCTTTCTTGTTTTGTTGCTTCGTAACAATTATATTATGGAGGAACGATAAAGTCTATA---AATTAATCAATAGAAATGGATTCCATTCTATTGTTCAAAAACATCACAAGAAAC------------AAAGAAATAGAATGGTTTGAAAGATCAGGATCAGAGCAAAGGATCTGTTTTTCATTTCTATAAATAGAATTTTTTGATTATGTTGACTGGATAACTTTTCAATTTGTATGTTATAGAATAAATCAAAATCTAATTTCGCTCTAAGAGTAAGAACTCAGCGAGACCTTACCGCTTTAATAAAAGAAAAGGGGGATAAGGTACCGCTGAGTTCTTACTTTTTCATGTCTACAATCCGGTTCATCCGATTCCATCCTCTCTTCGGAGAATCCACTTCAACTATTCATTATTGGTATCAAATAAGAAAAAATACAATACTTCAGAGTTGAAGAGAAGTATCCAAATAACATGTCTTATTTTTTCAATAATCCATATTTGTAGCAATAAAATACT---AAAAAAAAAAT---ACTATACTAA------TACTA--TTAGTCCTCCCC-----GATATATGATAAATTACAAATATCTATGATCTGTTTTCTCTAGATTCTATAAAGCTATTATAAAGTGTGACTTGTTATAATTGATCCTATTGACAATACAGAGAATGGTCTGTCATCCCTATCAAGATGTTCTATCCCGTCGGATATTAATTCTAATATCTGGAACACGGAATATATAGAATAGATCAAGAAAAGAAATATTTGAACTATGATTCATACCTACTATTCAGACCTCGTAACCGGACTCAAAAAA---TTTCAGATAGGTATTTCATAGATCAAATGATTTTTCTTTCTTTAGACTTATTCATTTTGTCTGAAGGACAACTCTTTCTCTAGATTTTGTTGAGTCATTACATCCACTCATTGAATAAGTGATGATCAAACGGTTTTTACTCAGAAAACCTTTGAGTTTAGCTTGGGGCTAAATCATCGTGGTTCTAGTATGAATCTGAGGTTTTAATTGATTCATAGGGTCTCAACAAGGGAATTCCTATCACTAT------CAATAGTAAAACAAGAGTCATCCGCATTACGCAAAAAAAAAAAAAAA---------------------AACAACAAATCAAATTAAATAATAAAAAAAAAAAATAGGAAAGAGAAGATTCAAGAGGCCTGTAACGATCAACATAAAGAAAGACGGACGAGCTGACTTGAGATTTTCTGGCATTATCATCACAAAGAAGAGATTCGGATTTTTTTTTACTTACTATCTTCGGTTCGGGACAAATCGAATCAAGCAACTAAGAAGTTTTGAGCTTTCTATTACATATCCGTTGAAATCAGTATTTGTGTGTTTCTGTTTGAGCCGTACGAGATGAAATTCTCATATACGGTTCTCAAGGGGGGG---------------TTGATTCAACTGCGAAATACCACGATGTAGGTATCGTATCTAGGGAATAATCGCTTCCAAAGTGAATTTTCCCTAGATACATTCATTTTTTTATGATCCATTCCACGAAAATACGGATCGTGTCGAAGATCAAAAATGCAGTTTTTTCTTTATAACTTTAC------TAAAAAGAATATGAAATAATTCTAATAGGTTTAAATA---TGTGACTTGAACTATTGATTGGGCCGTGCCGATATATAATTTTATCCGCCACGTTGGAATTCACAACCAAATGTGTCTCCGCATCCAACCACCACGTAAATCTCCCTATGTAGCATAGGATAGGCCGGTTCGCTTGAGGAGAATCTTTTCTATGATCATACCCGAATTATGTCATGCATGAACAGGCTCCGTAAGATCTCGTAGAATAGAATAAGTCATGTGGCACGACCCAATCTTCTATCTATTCCACTTACTTA-----TTTATAGTATAGTATGGAAATGCATTCATTTCCTCTGCATCGATCCCGATCTATGATACTATCGGAGTGAAATAAGGGATCTAAGGAAGAACGGGGGCTAGACTTTATTAGTAACAAGTAAATACTTTGTATGTAAGAAAATCGAGATGTTGTGGGGGATAAACGCCAATCAAATCAAAAGACATGAGACAGTCCAAAAAGCACTTGATTATGATCAAATTTGTAAGCCTACTTGGATATTGAGCATTTACCTGTAAGAACTTAATTGTTTGCAATGAATAGTTGCAACTCCGGAAATGGAATCTGGTAAATCTTTTCTTATATGGATTCATTAT------------------ATATATATT------TATATATATATATATGAA-TATGTATGAAATATAGAGTTTTTATCGATCTATTTCTGTTATTCCTTTTATTCTTGCTCGAGCCGGATGATGAAAACTTATGAATAACATTTTTTTCATTGACCTCCTCCTTGCGGGAGGTCAAATTCAAGTTGCAATTGAACTGTATTTTGTTAAGTTTTTTTATTGTGATTCGAAATAACATAAATGGAGATTTGTTTGAGGAGATAAAAAGAAAGGTAAGATCTATCCCTAAATATTAATCTGAATAATCCATGAATCTCAATGACCAAGAGTTAGCAATATGCCAAAGAATTCACAATTGACATGGGAAAGGCTCGTGGAATACCTTAAGTAAAAATCTTTTTTTTTTTTTTATGAACTTTGTTCATTCAATTCATGAATGAAACTGGAATTTTTCATATTAGGTCTTATCAATGATTCAAGAAATGAAAGAAAGGGATCAGAACTCTAACTCTTAAATGAAATGATCGGGCTATAAGAAAAAGTATCTTAGTAAGTATCTGAGCTAGTGTGGTAGAACGAACTAT------ATATAGTTCGTTCTACCACACTAGCCAGTAATGTATACTATTTATTAGTATATAAAGTTGTAGTGTATATTAATATAGG-----CTTTATA------TAGATCAAATTACAATATGTATGTACATCTAATATATGTACATATAGATAACACTCTAACTCTAATTTCTTTTATTATTTCTTTTATTTTGATTTCCCATCTCAAGAAGTCATTGGTTGAACAATTAACAGATAATCCGCGGAGTTCTATGGTAAGGTAACTTCTTCAGATTTGGAAAAGGAGTAAACCCTGCCCATTTTTCATGCTTAAACATTTAAACATGAGATGAGTCAAAAAAACATAAGAAAATTTCTAGGAGTCTAAAACAAACGTTAAATGTGTGATATGTGGATCGCTCAATGGAGGAAAGATCTCATTTTTTTTATG---TGTAGGACCCCTTTGGACAATTACTAGTCGCTTCCAGTAGAGTAGAAAAAAAA------------TATGTATTGTCATAATAGCGGAACGACTTTCTTTTAGAAAGGTACAAAGTAAAGAAAAAGAGAAATA---AAAAAA------AAAAAAT---GAAGTATTGGTTTTTCTCGTTGTAATATTCATAATTCTGATAAGAGCTGATTCACCAAAATAGAATTTTTAGGAAAAATGAGGCCGGAAAAAATCTCTTATCATGCGTAGATTTGAGTTTCGAAATACAATTATGGTAATCAT------------------------------TCATTGTTTGATCGAATGGTTATTATTCATTATTGTATTTTCTTATTCA------------------------------TTATTCATTACCGTCTGCCAGTACTATATTGGATTTGAA---TTTTTTTTTAAGGCTTCGCAAAACGATCAATAAAGAATTGATACGGTTCGATTGAGCAATTGATTAGTCAATTAGTAGATTAGTAATGCCCCC---AAGTCCTCCTCTTTCCGGACAACACATACAAAGAGACCCGCCAACAGTCAAGTTTTTAGTGAACCTCTGAAAGATAGATA------TTTTTTTTATGATTAGTTCCTTTCTTTCCTATCTCCCATCCGTCTATTTTATTTAGTTATTCACTAGAGCAATTATGATGAAGTCGATCCGGGGCAAGTGTTCGGATCTATTATGACATAACGATTAGGCGCCTAACGGACCTTTTTCGTGGAAAAGATTTTCCCAGCGTGACGAAAAAACGATTTTTTTGCAACCTAGTCTA------------GTGTATTTCTATCTGAATATAGAAGTGCCCATATGGATCTACTTTCATAGAACATAATATCTTATT-----ACTTTATTTTTATTATAAATCAAAAGATCTCATTC-------------------------------------------------------------------------------------------------------------------------------------------------------------------------------------------------------------------------------------------------------GGGTCTATAAATTCCAGTTTTGAACATAAAAAATTTTCGATCTGGTAAAGTAAAATCGGTAGTAAAAGAATCATCATATATTTATATTGTAGACACCAGACGAATCAATGGTTTATCAAAAAAATCTTAAGAATCAATCTATTTCTAAATTTGTTCATGAGAAAGGACCAAGAGACTTTTATTTTCGCTTAAACAACACAAGTATGATCATACGAGTCACATATGTGACTTCATATTGGCCAAAGGATCCTCAATATTTCAAATATTTCAATAGCAATATATTTCCATATTACT---ACATATTACTATAAAGAAAATCAAAAATGAAATAAATAATAAAATAATTTTATATGATAATTATCCGATGGGACAAAATTTTATCAATTTATTTCAACACTGGATCATAATACAGATATTTTTTTAG------TCTAATATGGTACGATATGTGACTTTTTCCGAATACAAATGAAA------------------GA------ACTATTATACATGTGGATACGTGATATCTGCATAAATGCACGTAGATGGGGGTATCTCTGGTT---AAAAATGATCTGCGAATATTTTTACTCAATGTATCTAACCAATTCCTCCTAATGGTTCATATCAGAATAGTGCTAGTTGATGAAAATTACTTCGGCATCAAGAAAAGTCAAA------AAAGGAAAGTCAATTTTTTTTGGTTTTTATCTCAATTCCAATCGAATGCAACCGGATCTAATTCTAATATAGCCTCCTTTGAATTTTTTATCGACTTAACTCTTCTATTTTCGCCCCGAACCGAAGAAGACGAAAAG---AACAA------AAAAAAAAAAAGAAAAAAATAAATATCAATAGAAGTTACTAACTCGAAATTCCATTTCTAAGGATTTCGTTGTAATTCTAAATTCTAATTAATATTAATAGAATATTATCT------------AGTAATAATATAAGTAATACAATTTTTTCTAACTATCAATTATTCCTATCCTAATTCCAGTATTTCTATTTCATTTAAG---TATCTTCTTTCTATGCTATGATTTCATGGAACTTTTACCTTAGACTGGATCCCCTTTCCATTCTTGTTCTCAAAAAAAGAATCTTAGATCCACCGGATTTTTGGTGAGGTTCAATACACCTTTTCTTTCTCTTTCCTTCCTAAAGAACTGAAAAAAGGGGGCGAAGTTTTAGTTACGTTACGTAGAATTGTATCTCAAATTTTCTTCATTTTTTCGCATATCAATAACTAGAGGGAAAATCCAAAAAGAAGGAG---TTCTTTTTCTATTTTAACCCAC--------TTCAATTTACAAGTTTTTTTTTTTGGTGCATTTAGATTTAGTCAGATAGATATATAGCAGTTGAGATTGGTTGACATTGGCATATAAGTCATGTTATACTGTTAAATAACAAGCCTTCTATTATCTATCTTATTTCTAATTA---TAG---TTATAGTTAGTACGTGTGCTTGGGAGTCCTTGAAAATGGAATAAACCAAGATTTGACTTCGATCGTGGTTTACAATTATAGCTTTCACGCCTATTCATTTTGGATCATTTACCATATAAAAATAAAAAACATATAAAAAAGGGAAAAATCAAAGAAAAGAAGGTGATTCAAGTCAAGATTTCTCGGGTCTCGGATACCCTATTCAAAT---------AAATAAAAAAAAAATAGAGGCGAAAGATACCAGAGCTATTTTGCTTGCTTGTTGAATAAATTTTTCTCTTTATTTGTTTGGCTTGGCCTGTTATTTTTCATAAAAGAGAATGGCTCGGCTAGGTGGGATAGCCGAGCCATAACAG----AAAAAAAAAAAAAAATACAATAGCGATAAATAAAAAA--CTGAGCTCCAAAAATTCTTGTACATTCAAAAAAAAAAAAGGAATCGATTCCGTGAAAGATGGGATCAGTAAAAGGAAAACCACTGATATTTCATCTTTGTGAGATCGTCAATTTTGTGCCAAAGGTGTATTTAGAGTATACCGAATCAGTATAGCTATCCTTCCTCCGGCACAGCAACGGAGTCTCGATCAGTATCGAAACGAAATAT------TACATAATTTCTTTCTTATTTTTTGTTCCTTGTCTATACGTAACTGTATGTTATTCAATAGATCAATGGAAAATTCCTCAAATTCTTTATAAGGTTTCCATTATTTACTTTGTAATAGAAAGTAAAGATCTTAGGAAAGTTTGAATCAATGGGTTCTACTAAATTACTGAAAATGAAAATAAAGCTAAGTATTATCTTCACACAAT---TCAATTATATGGGAAATATAAAAAAACC-----------------TTTTTTTTTGGTTCCCA----------------------------------------TTTTTTTTTGTTCGAATATTTTCATTTATTTCAAGTAATTGGTTGGTCGTACAAAAAATATACTATAATAGATATAGTAGATAGTATTTGATGAAAGAAAGAGAACATAGTTGGAACAATCAATATTCGTAATGCAACCATTGTTGCATTAGATCCAAAACAAAGGTTCTTTCTTGATCGAGC------TACAAGATGGGACTCTTTAGTATGGAAAAACCGAATATAGAATAGAACTAAAAAGGATAATGGAAGTTGTTCTTCTTCAAATCGAGTTGGACCCGAAATCTCAAATGAAAATCAAAGTTTTTCGATAGATCGTAGGACACTTTTTTTTCTTCTCATTTGAG---------------ATATTATGAGTAATTAACCAATCTATTACTGTACTGAACGGAATCGGATGGATTCAAATAAGTATAAAATTAAGTTTCAGTAAAGTAAAAGCTGGTATCAAGCCGTTTGCTCCAAAATGGACTAGATCTTATTGAAAAAGAAATGATCAAAATTGACGTTAGTTTTCTTTTATTCCAAAATAGTATTTAAAAATAATTTTCTTTTTGACTGAAATTACACAACACAGCTTGTTCTTATTACTTTATTCAACTCACAAATTGCACAATGAATTCATTTTTTTCTATCTATGTAATTCTTTTTTGTGTTATCTATAATGACCGATGAATCAAGAAATTTCAATTAGA------ACTAAACTAATTCTGTCAATTGATTTTTTCGTCGTATCTGAAAAAATTCAAACTTAGGTAAGTGTTTTATCAACATATGTAGCAAAAGAAAATATCTAATTTAGCTCTTTTCATAAGAACTATGAAAACTTAGTTTTTCAATAAAAAAAATGATTTGATTCGGATTTATAGAGCATTCTGGTAGTTCGACTGTGGAATTTCTTTGTTTCAGTATTTCCGGCCTCCGATCACTTCAGATTTTCGAATTTAAAAATTTTCGATCCTTTGATTTTTTCATCATAGATAAATGTGTGGAATATATAAAACAAA---GTAAAGAAAAACTCAAAATATTTTTTCCCCCACTTTCCTCCACATTTCATCAAGTGGTCATGCTATAGACAAAAACAGTCATGGATAATTATGAGGATGATATCCTTCCGAATGGGGTAAGAGAATTTATACTATTCTCTTTCTTTCTACACAATCTCCAAGA---TTTTTTTTTGAAAAGGGAAATAGATTGCCTATTTTTTCTCACATAGACTATTTTTACATAACACCCCCAAAATGAAGTCTTTTCTT---G------AAAAAAGTAGTTTTCACGAATTTATTCGTAATAAGAAATATTCTGATTCCTTCATTACCAAAAATTTTTTGCCATATCCATTATTAGCTATTGTGGGGTC---------------TTTAGAAAGTCCTTGTTTACTGGAAGGTCGGTCAGAACGAGGAAATAAGTTGATCAAAATTTCTCACTGCGGTTATTCAATTCAATATACAATAATTTTGATTTTTGAATCGAGGGTTCATAATATAAGACTTATCCGATCTTATCAATTTTCAGTTTTAGAA----TTTTTTTTTTCGGATAAATTAT------------------------ATCTAATCTTCTTTTTTTTTGTTTCGCAATAACTCGGGATCTAATCCCATAGAGATGATAAAATTGACTCCTGTAAATTCAATGGGATGAATTGCCATCCTGATGATACTGAATCAGATCAATATTATGAATAATAATATCTGATCTATCAAATAAATTCATCGTCGAG------AATTAAATAGTATAACATAGGAAGATCCTTTATCCATACTAAAT---------AAAAAAAATAGTATTTTTGATTGAATCTGAAATACCCATCATTGTATTTTCATCCTTTTTCCACTTTTTCTTTTCTATAACCTATCATTTTCCTTATACAACTCTTCAACTT---ATACATACAATTATGAGGTATCATATGGCCGGTATTCTCTAGGCCATACACAGATCCAAACCAGTATAAGTGAAACAGAAAAAAGAAAAGATAAAGATTAAGTATCAAAAATCAAATATTCCAATAAATGCAATTTACTAATAAAGTTACTAATAATTT---------------ACTAATAAAGTTACTAATAAAGTAAAGGGTC------GTTGCTTGGTGGGTCTTCTC---------TTTTATTTTATTAGTATCCTCTTTATTAGATTGGGATTGGAACATATACATCAAAAATGGAGTATGCAATTTGAATGAGAATGAAATTGACTGTTTCCAATTAG---------TATTCATAATTGAGGA--------TACATTTGTGTCTGTACTCCCCATAAAAAGACACTCTATTCCATTTCATTGATCAAGAACAATCGAAAAAGAAAGAAAGTGAGTATGATATCTCTTAAACTTTAAATACTAAATAGAATCTCAATTGAATATAGCAATACAGCATTACCAATTGTACCAATCTACATATGTCTCTCCCTTATCAATCAGTACTAGTGTAA---------------GAAATGGAAATTCCCATATTTGTCTGATGATAAATGCGGAACAAAAACAAAAGAAATAAAGATCCTCCCCGGCCCCGGGGATTCCATTTTGCTCCCCGCCTTCCCTTTCGCGAAAAATGAAGAAATGAATTTCTCAATTCATCGGATCCTAGTATCCTATTTAATCATTGGTTGAGATCTGTTGACTTTGTATACCATTCCGTTGTAGTTGTAAATAAACGACTTTATCGTAGATCCAATGCGATCTTGAAATTATTTCAATTTGGCATTTTCCCGAGCCAAAAATGCCATTCCTTCTC---GAAAAAAAAATTCGGTTCGGATTGTGAGACACATTAAGATTCAATCTAAGTTCAAAAACAAATTTCTATTGAATTTAGTTGTCATTAATTGGATATAATAAGAATCTTATCTTAATTGGAATCTTATTTTACTATC--TTACTTTACTA-TTACTA------TAGCTTTACTTTACTATAGT-AAGTAAGTAATAGTATTTATACCTGGCCCCAGCCCTGTGCAAATATGATCCAGACGCATATATGATATATCATATATGTCATATATGTGTGGACATATGCGTACTTATCAGTAACGAAGAAAAGTAGATAAGATAGATAAACAGAAAATATAAGAACTAAGCACGCATAATTCAGTAATTTCTGTTTGTTCTCCTAATTGATTGCAATTAAACTCGGCCCAATCCTTTTCTT---------ACAAAAAAAGGATTGAGCCGAATAAAGAATGAGCATCCTATAC---TATGTATTTGCATAGATCTTTTCTATGTAT------------------------------------------------------------------------------CTATGTATTGTTAG---------------ATCCATAGGATTAATTATGGATCCTTCCGATTGGTAGATCATTTTCTATCCCGCAGTTTCAGGCCATAGATCAAGCCAAGATAGGGGTTCCCTCTACTCACCCTGTACTGGATATTGTCTTTTTCGTTTCATGTTGCAATAG------------------AAACTTATTATTTGATTATACAATACGAGATTATACGATAATGAATTCTTCATTTATAGGAAGAAACAACTATTTATCTTTTCGATAAGAAAGAACTTTTTTGTACATTATTTGTACATGACATGAGAGAAACCTGTCTTTCTATTTCTAATTGAGGAAAAGATTTTATCATAATCATAATAATATATATATATTGAAGCGATACCCCGGATTCCCCCAAAGGAGAATCATTTCTTTCAATACTCACTCGTTGTTAGTTAACAATTCTAATGATTAGATCATATGCTGAATTCTGATAGGAAATAAAATTGGAAAATGATTATTCATTGAATGACTATTCATCCATTATATTTTCGTCAAATAAGGGGGGGCAAGAAG---TGTAGAACTAAACATAAACAAAAAGAAAGGGTATTGAGAATG---AAAAAAAAAAAAAAAAAAA---AA---CAGGTTTTTTAATTTCTGGACAAACACTATTTC---TTTTTTTCCTCATTCTTTGCATTGAAATAAAGATTCAAATAAAAATGAGCAATTATATCAAAAAAAGTTAATCCTTTTTTTATTCAACCTTATAGAATTAGAATTGTTCATTTTTGTTTGATTTAACAG------AAAAAAAACGCAAGCAGTTTCTCATTTTTTGTTCTATCGTTGGACAGAAGGGTGAGATAAATAAAGGTT-------TCGTTAGTTTTTTATTTAGAGTT-TCAAGTTGGGCTT-----AAAAAAAAAATACTGACCCCCACTATGCACTTAATAACTTTAGAAACATAA---ACTAATAACCAACTTATTACTTCGTATTGTCGAGATCCCAAGAAAGAGTCGCTATATGACTAGATCAATCATATAGTTGTAACAACTGAAATTTTTTCCATAAAAAAACAAATCTTATTATGGATTTCGAAGAAAAAAAGAAAGGGATGTGGATAAATGGAAAGATGATAGAAAGAGAGAACAAAAATATCAATGATAGATGATTCCAATATGTATGGTCTATGAATCACCTCATAAAAGGCA---------------------ATGTAATAAAGCATTAATATTGATATAAAGAATAATAAGGAGC---CTCGGGTTAATAGAAACTGAGAAAATTGACTCGGGAACAAATTTTATTTGGAGCTCCATTGCAGAGTTCAGACCTAACCATTAATGGAGAAGCTATAGGAACGATGAAACCTGTGACTACATAAGATTCCATGAAAAATGAATCCTAATGATTCATCGGGTGGGATGGCGGAACGAACCAAGAACAAATTAATTTACTCTGAGAGGTCGTAGATTGACCCTAAGAATAAAGCAGGAAAGAGCCAATATTCGCCCGCGAAACCT------------------------------TTATTTATTGGATTACAATATTGTCTTGATTCGATAAGAGTAAAAATAAGGATTCGTT---------------------AAAAAAAAAAAAGAAAAATTCTCTATATCTATAAATATAAAAAAATAGAAAAGCTTAGCCATATATACAGTTTCCTATGCTATGTAATAAATAAAATATCAATAAATATAAATCCCATTACTTAGTTTAGTGTATTAGTTAGTAAATACATGTGTATCCGTAATATTATCGAATCCTTCCGTTCGCGAGGAGCTGGGTGAGAAGAAATTCTCATGTCCGGTTCTGTAGTAGAGGTGGAATGAAGAAAAAACCCATCAACTGCGACTCGTTTAGATCATGAGTTCGAACAAATGAAACCATTTTTCCAGTACCAAAAAACGGATAAATAGAGTAGAAAAAAAGAAT------TTACTATCTAAAAATGAAGATCTATTATATACCTATCTATCATATACCTATATTTTTGTGTATGAAATTTATGGTTTCCATTGGTGCAAATCCAATCGCCTCAATTTGAGATGAGAAGTAATTCCCCATTGGTAGCGAATAGTTATCCATTAAGCGGGAGAA-AGAGTACTAT------AAGAAAAG------AAGCA------------------AAAAGGTTATGTTCCCATTCTTGAAAGAACGGATTAACAAGGTCAGCTACCTAGCCAACTTTCATAATTAAATGCCGTCACTGTATGGATAGCCCTTTTTGTAAAAGGAGCTAT-TACTGTATAATTGATTGGTAGAGCCAAAGAATGTGAACTATACAAGTTCACAATAACATTTGATTAAATGAAATAAGAGGCTCCGGTGTATAGAGAGGACCTCACCGTTTACGAAGTAACCATAGAAACGATGGAACCCAC---TTTTTTTTCT---------TTTATTTATTTCG-TATCGCTATAATTTCTTATTTCCAGGTATTTTACCTGGAAGGAATAAAAAATCGTGGTTGGGAAGGTCATAGTAGCAAAAGCCATTGGAATTTATATTTTATATATTGGAATAATTCGTTTTGTTATTAATCAACGGGGGGATAAAAGGATGACTGAAAGAAGAGAAATCAATTAGTTATTCATTAAAGTTTAATTTGATTCCCAATGGGAACGTTCAATAAGTCTATTGGAATTGGCTCTGTATCAATGGAATCTCATCATCCATACATAACGAATTGGTATGGTATATTCATACCATAACATATGAACAGTAAGAACTAGAATTCTTATCGATACTGGAACTCATAGGGAAGAAAATGGATTGCGGATTACTCCTTTTTTTACATTTTAAAGATTGGCATTCTATGTCCAATAGAATATCTCGATCTAAGTATGAAGGTAAGAATAAATACAATAATGATGAATATACAATAATGATGAATGGAAAAAAGAGAAAATCCTTTAGTTTTAGCTAGATAAGGGGCGGATGTAGCCAAGTGGATCAAGGCAGTGGATTGTGAATCCACCATGCGCGGGTTCAATTCCCGTCGTTCGCCCATCACATTATTTCAAATTCCAAAAATTCGATTTGAAATATTCCTATTTACGGCGACGAAGAATAAAACTATCACTATATTTTTTCCTTTTCCTACTTCTTCTTCCAAGCGCAGGATAACCCCAAGGGGTTGTGGGTTTTTTTCTACCAATTGGGGCTCTCCCTTCACC---------------------------GCCCCCATGGGGATGGTCTACAGGGTTCATAACTACTCCTCTTACTACAGGACGCTTACCTAGCCAACACTTCGATCCGGCTCTACCCAAACTTTTTTGGTTCACCCCAACATTACCCACTTGTCCGACTGTTGCTAAGCAGTTTTTGGATATCAAACGGACCTCCCCAGAAGGTAATCTTAATGTGGCCGATTTGCCCTCTTTTGCGATCAGCTTCGCTACAGCGCCTGCTGCTCTAGCGAATTGTCCACCCTTTCCAAGTGTGATTTCTATGTTATGTATGGCCGTGCCCAAGGGCATATCGGTTGAAGTAGATTCTTCTTTTTTCTCAATAAAAATCCCTTCCCAAACTGTACAAGCTTCTTCCAAAGCATACGG------------CTTTCTAGATGTATATGATGATATCTAGACAGATGGATCTTCTATGAATCGTATGATGAAATACCACATGAGTGGATATATAGGAATCCAAATCTGCCGAATCACTCATGTATGATCTTCTACATCCTAGGTCTCCCCGTTCCGTCATCTGGCTTATGTTCTTCATGTAGCATTCAGACCGAATGACTCTATGAAATTACGTCGATACTTCCACATATTACGGGTAACGTAGGA---------------GACATCTCTATTTTTCCCCCGGGGGATCTTTATAATTACCACTGCTTAGCTTTCAATTCGCCTCTGACCATCAAATTAAATGTGAATAACCCGTCCTCCTTTCTTTGAAACAAGGGGCGCTTCCGGTTCTGTGCGTGCTTCAAACAATTTTGTCTTCTCCATATTACCATATCTCTAGAGTCAATAATTTTCTATGAGGAACTACTGAACTCAATCACTTGCTGCCGTTACTCAACAGTTTTCTGTTGAGGTCTATCCCATAGAGGTACTCAAATTGGATCAGTGATTGATTTCTAGGTTTCGTCGTAAACCTAATTGGTTACTTCCAATTACGTAAATCAATAGTTCAAATCG---GTAGATTCTTCTTTTTTCTCAATAAAAATCCCTTCCCAAACTGTACAAGCTTCTTCCAAAGCATACGGCTTTCTAGATGTATATGATGATATCTAGACAGATGGATCTTCTATGAATCGTATGATGAAATACCACATGAGTGGATATATAGGAATCCAAATCTGCCGAATCACTCATGTATGATCTTCTACATCCTAGGTCTCCCCGTTCCGTCATCTGGCTTATGTTCTTCATGTAGCATTCAGACCGAATGACTCTATGAAATTACGTCGATACTTCCACATATTACGGGTAACGTAGGAGACATCTCTATTTTTCCCCCGGGGGATCTTTATAATTACCACTGCTTAGCTTTCAATTCGCCTCTGACCATCAAATTAAATGTGAATAACCCGTCCTCCTTTCTTTGAAACAAGGGGCGCTTCCGGTTCTGTGCGTGCTTCAAACAATTTTGTCTTCTCCATATTACCATATCTCTAGAGTCAATAATTTTCTATGAGGAACTACTGAACTCAATCACTTGCTGCCGTTACTCAACAGTTTTCTGTTGAGGTCTATCCCATAGAGGTACTCAAATTGGATCAGTGATTGATTTCTAGGTTTCGTCGTAAACCTAATTGGTTACTTCCAATTACGTAAATCAATAGTTCAAACCGCTAGAATCGAACGGGGCATGTGTATGATTTTTCAAAGGAGCAAGAAAAAGAAGAACTTAAC---TATATATATGTATATAATATACAATACAAA-AAAACCTATTTCGGTCGGATCTGAAACTGAAATAAATAAATAGCATTTTAGAGATAAGGAATAAACATTTTTGAAAACATTCCTTTTAGTGGGGCTACAGCTCGAAGTTAAAAAATACAAGAGACTTATTTTCTTCCAAGGAATAGATTACAAATTAAGGTAAGGAGTGAGAAATTAATCTTAAATTTCCTATTTTTGGAAAACATTCTATTATTGCTAGCAATAATAGAATGTATATTCTGTTTACTGAATCACATGAAATTTTAGCCAACTCCCTATATGTATTTCATACGTATGAACGGGGAAGAGTGAAGAATATTTTCGATTCGACGCGAGTGCAAATTTGCGACAGGTACAAATAGAAATAAATTGAGAAAATATTCCTGGAAAAAAATTCTGTCACTTCCATTTATGGAGTCTTGTATAGAATATCAAAATAGATCTAATTTCTACCTATTATTATGATATTACGATCCGATGGGATACCAAAAAAATAAATGGGTTCGAGATTCAATCTCCTCTCTATGAATGAGATAAAGACAGAATAATCAGAAGTAG---------TATAGAGTTTCCTTTTTTTTT---ACACACTCAATTTCATGTTCAAAAAAGAATTCGCGGATTCCTTTTCTTTTGGTGGGTAGTGAGTGGAATTTATAGAATACGATCGAATTGTGTAATATA---------AATATACTACAAAGTGGTATTCTATTTATATTTATTAAGTACATGTGGATACGGCTATCTATCCATATATCACACCTTTATTGTAATTTCGCTTGGGATAGGTTACACTCTATCAAAATGCATATTTTCTATTCAATATATTCAATGAAAAATTGAAGTATGATGATTCTCTATAGGGATATGTACATAAGAGAGAGATCGGCTTGGTATCTGAATACTAATTTCTGTTCTGGGGTTTACATATACACATATATGTTGTTATAATTGAAATTGAAAAGGATTGAGTATTGAAAATAATGAATACTCAATTAGCCATAAATCAATTTGATTTTCTTATGCCATTCAAAGAAACAAAATTTCATTGGAGATAAAAATCAAATTGACGAACCATATTCACTAATTCAAAATGCATTTTTCATGGTTCCAATTTGCCCGGAATTATTCAGTCTGTGACCGGAAATCTATTTT---TTCTATTT------TAGAAAATAGAAGGGAAATTTGTAAGCGATGTATATTTTGAGATACAATCAATCGAAGAGAATAATATAAACTAGATCCAATTCA----------AAAAAAGAAAAGATAAGTACAATGGGATTAAAGATAAAAAAGGAGAGAGTTCGTAATATAAAATAGATAAAAATATTATCTATTTTGGATCCAATTTGGTGATTTGATCGAAATTTTCATTTTACAGATTCGGACTAATAAACTGTCATCCCATTCAATCTGATTGGGATGCCCCCGATTCTGACATGTGTCTTGGAAGGAGTAACATGAAGCTCAGAATTATGGGTATATTCAATACTTCCAAATGAAAGGGGAATTGATCCATGGTCGATTCCATAACATATAAATAGGAATTGCTAGTTATACCTCGTGAAAAAAAAAAAAAAAAAAAGACTTTTTCGTGGCATTAGCCATTCTATTTCTTTTAGAGAGAGATTCTGTTCAAGCAAGCAAATATGGCATGGTTACAGAAGTTTATCTATCGCATATATGCTTCAAAGGGCATCATGACATAACCATCGAGGTGAGTAGGGACCTAAAAGATCGAATGGAACGAAACAATATATGGACAAGTAAATCCCTTATGAGTCCCAAAGTATTCCTTTAAGTTAAGGGAAGGGGGATTCATCATTGAAGGGAAGTAGACTACTCAATAAAAAATTTTATATTTCTATTTTGTCGT--------AAAGTAAAT-AAGTCA-----------TTCAGTAAAGTGAAAAAGTC---AAAATAAAAATGAATGAAAGGTTGGTCTTTACTGGGAACTTGAGTAAGGAGTAGTTCTTTGTAGGGTTTTCTTTTTATTGAACAAAGTCAAAAATAAAGAACTCCCTTCTTTATTTGGTGTAACTACTTGAGCCGGATGAGAGGAAACCCTCACGTCCGATTTTTCAGGGGGGAATCCAATCCTATAGGAACAGTACCTCCATATTCCGATGAGTAGGATTCGACAATGGACCTAAGTCAGTGATTCGAAAACTTCCTTTCCTGAATCTTGATTCACATAGAAATTCAGAAATGATGATAATACCAGTGAAATCGGATAGACCCGACTCCGACTTCCCACGAGTACAGGTATCGCCTAATCGAATATCTTAGCCTTCGAAAAAAAAAAGAACTTTCTAAAGGAAGGCCCATGTAAAAATCAAAGATCTGTTTTAACATGAAATGGATATCTCCGTATCTTTCTGTATATTTCTGATTCATATTTATGAGATGATAAAATCGTATCTATATAATAGAATAAAACGGGTTGGTTTAGATCGATCTTAACCTGATGATTGATGATTATAAATTATTTCCATTCAATATCAAATTGCAGAAAATTCGAATTATGGTTTAAATGGAATCATG------------GATAAGTCACCCTTACTGAAACTCTATAGAACCGTACATGAGATTTTCACCTCATACGGCTCCTCGTTCAATTCTTTCGAAGTAATTGGATCCTTTTCTTCGTTCGAGAATCTCTTCCCTTCTTCCACTCTGCCCCGAAGAGTAACTAAGACCAATTCATTCACGTTTTCATGTTCCAATTGAACACTTTCCATTTATGATCAAAGGAGAAGATTATTCTTTTTACCAAACATATGCGGATCAAATCACGATCTTCTAATCTAATAAGAACAAGAGATCTTTCTCGATCAATCCCTTTGCCCCTCATTCTTCGAGAATCAGAAAGATCCTTTTCGAGTTTGAATTTGTTCATTTGGAATCTGGGCTCTTCTATTTTCTACTTATTTTTTTTTTTTTTTTTGTTTTATTCTTTATTTCATTTCGACTTTCTTTCCCTCTCTTTTCTTTTTATTCCCTTCCATCATTCCTTAAGTCCCATAGGTTTGTTGATCCTGTAGAATCTGACCCATTTTTCTCATCGAGCGAAGGGTACGAAATAAATCAGATTGATTTTTCGATCAAAAGTACTATGTGAAATCTTCGGTTTTTTCCTCTTCCTCTATCCCTATCCCATAGGTACAGCATTTAAATCAATAGAGAACCTTTTCTTCTGTATGAATCGATATTATGACATTCCAATTCCTTCCCGATACCTCCCAAGGAAAATCCCGAATTGGATCCAAAATTGACGGGTTAGTGTGAGCTTATCCATGCGGTTATGCACTCTTCAAATAGGAATCCATTTTCTGAAAGATCCTGGCTTTCGTGCTTTGGTGAGTCGTCCGAGATCCTTTCGATGACCTATGTTGTGTTGAAGGGATATCTATATGATCCGATCGATTGCGTAAGGCCCGCGGTAGCGACGGAATCGGGGAAAGTATACAGAAAAGACAGTTCTTTTCTATTATA---TTAGTTAGTGATCCCGGCTCGGTGAGTCCCTTCTTCTGTGATCAACTGTTGGCACTAGTCCTACATTTTGTCTCTGTGGACCGAGGAGAAAGGTGGCTCAGCGGGAAGAGAGTTGTACCATGAGAGAAGCAAGGAGGTCAACTGCTTCAAATATACAACATGGATTCTGGCAATGCAATGGAGTTGGACCCTCATGTCGATCCGAATGAATCAGTCTTTCCCTTTCCACAGAGGTAAATCTTTGCCTGCTAGGCAAGAGGATGGCAAGTTACAAATTCTGTCTCGGTAGGACATGTATTTCTATTACTATGATATGAAATTCATAAATGAAAATGAAGTAGTTAATGGTGGGGGTAC------CATTATCCTTTTTCTTGTATGTGTTCCTAAGAAAAGGAATTTGTCCATTTCATTTTTCGAGGTCTCAAAAAAAAAGGGCGTGGAAACACATAGGAACTCTGGAATGGAAATTGAAAAGAAATGCAGCTCCAGTTCCTTCGGAAATGGTAAGATCTTTGGCGCAAGAAGAAGGGGGTGATCCATATCATCTTGACTTGTTCTGCTTCCCCTCTTTTTTTAACAATACCGAGTCGGGTTCTTCTCCTACCAGTATCGAATAGAACATGCTG---AAAAAAAAATCTTCTTCATGGAAAACCTGCTTGATTTAGATCGGAAAAATCGTACGGATTTTATGAAACCATGTGCTATGGCTCGAATCCGTAGTCAATCCAATTTCCGATAGGAGCAGTTGACAATTGAATCCCATTTTTCCCATTATTTTACTATCCATACCATAATAGTGCGAAAAGAAGGCCCGGCTCCAAGTTGTTCAGGAATAGTGGCGTTGAGTTTCTCGACCCTTTGCCTTAGAATGAGTTAGTTCTATTTCTCGATGGGGCCGGGATGTTCAGTTCCTATTATTATCAATGATACAGTTCGGATCCTAGATGTAAAAATATAAGAAGGTGGATCCCCCTCTTTATCGAAACAAATGTGATTGTTGCTGATACAGTACAAAAAAATAACTAAGTATATTTCCTATATATCGCATGGCCTATTCGATATATAAAAGCCGAAAGATATACGCCCGCGCTATATTACATTCTGGTACATAATACCGATTTAATTACGTATCAATTTCATGAATGCATAAATG---------TGTCATTCCTTTCTATCCAAATCAAATTTTCAATTTGATTTGGATTTGGATAAAATAAATTTAAATAAATTGACTAT------------------------------------------------------------------------TTATGTTATGTATATGAAAAATCCA------------------AAATTTTTGTGTACTAGATTAAAATAATTGGTATAGTATAA---TAATAATAATTATTATTTTTCCTGATCGGTAAAATTTACGAAAAAAAAAAAAAGAAAAAAAATTTTGTTTTT---------------------------------------------------------------------------------------------------------------------------------------------------------------------------------------------------------------------------------------------------------------------------------------------------------------------------------------------------------------------------------------------------------------------------------------------------------------------------------------------------------------------------------------------------------------------------------------------AAGAAAGAATAAAAGCATCTTTTCGTACCCATCATGTACAATGAACAATTATGATTGGGGGAATCATGGATATTTAAAGAATCAAAGACCTTTTGACTTAACCAAAGAACCACTGTTACTGAAATAGAACAATACAATACATAATATATATTATACAATATTATACATAAGACTTGTTCATTTTATACAGACGGATTTTGTTTTACTTCAGATTCAAAAATCTTTCCATCAATTTCATAAAATCAAGTAA------------------ATAGAACATAAAGTTTTCCTAAGCCTAAGTAACTAACTTCAACATGAATTATGA---------ATAGTACAAGCATACTC----TAAACGGAAATGATCCACCCCAAATTCTTCTTTGAATTTAAAATTCAAAGAAATATCTTTATTTCTACCTGCACCCTCGATTACATTTGTGAGAAACAAAGGGAAAGATAAAATTCTTAGAATTCTTCCTAGAATTCAAAACAAAGAGGTGGATCACATTGTATCAAGATTAAACAGAAAATTGTTAAAGAGAAGAATCTTTCGTTTCTGATGAAGACGACGTGCGACTTGAAAGACATGATTCGCTGTGGATTCTTACATCCGCCATTTTCTATCGGAATGAAGATGCTCTTGAATCGACATAGTTTGTTCTGTTCCTGTTAGGAACCTAGCCTAATTTATATTGGTTTGGTAAATAGGAATAGTAC---ATTATGGAGCTCGAGCAAAAAGTATTGATTCATTTATCGGGGGGAAAAATCTAGGGTTAGTAACAATTAATAAGTTAGACCAACTTTGTAAGTATATTTTGAATATATAAATCGAAGGTTTCAAATTTGTTAGAATTTGAAATACGATAAAACATAAAACAAAGCCAAATTTGTTGGAATTGGTAAAACCTTTTCGATTCAAAAGAAAAGTGTATTATATTGGAATCAATCGTTCGTATTATTTTTCCATAAAAAGAAATAACAAAAAACAAAAGGTATGTTGCTGCCATTTTGAAAAAGAGTAAGGATCACCAAAGTAATGTCTAAACCCAATGATTTTACAAAGCAAAGAGAAAGGATTCTGGAACAAGTAAATACTATTAAAAATTGTTTCAATATTTTGATTATAATGAGGAAGAAAAATAGATTCTAGACGAGACAAACAAAATAGGTTAGAGACGGCTCAAGAAATGGTTAAGGATTTCCTTTCGAACT------TTTTAAGAATTACCCAACTTGAGTTATGAGTATAAATGATATT---------------TTTTTTTTTTTTCTGTAATATAATTTAAGAACAAAAAACGACTCAAATGATAGTCTACTTCATGATTTTATGGATCTATTTGTCATTATATACAGAATTAGAATCATTTTTTCTCGAGCCGTATGAGGATAAAACCTCCTATACGTTTCT----------AGGGGGGGT---------------------------TATACTCTTCCATTGATTCAAAACTCCAACCGGAACTCAAGCTCAGATTGATGTTTTGTTCGAAGAAACCTCAAATCCAGATCC------GGATTTGATTGTTGTGTTATAAGGAACAACAAATAGGGGAAGAAGAAATC------TTTTTTTTGAAAGATGTTGGTTCATTCCTACTACTTAATTTTATCTTAATTTTTATTCTACCTTCCCGGAGTCTATTCTCCGGGGAATTCTGTTTCAATCATTCCTATATATGACTTTAGAATCTCTTTATCTAGCTAAAACTAAAGGATTTTCTCTTTTTTCCATTCATCATTATTGTATATTCATCATTATTGTATTTATTCTTACCTTCATAC------TTAGATCGAGATATTCTATTGGACATAGAATGCCAATCTTTAAAATGTAAAAAAAGGAGTAATCCGCTTCCTAAGGAGAGCTTTATTCTTTTTACTTTCTAATTATTTTTTTGATTTGATCATAAATCAAAATTAAG---------AAATCAAAAAATGAATGGTTTGGACTGTATACCAATGGTCAATCCCGGTAGAAGGTTCCGTAGGAACAATTTTGTATTTGTGAAAAAAA----------------------AAGATAAAGACTCC---TTTTTTTTTTTTTTTGATTGAAATTTCATTTTACAGAAGAAATCGAAATTAAGACTGAACTAAAGGATAAACAAAGCAAAGCTAAATCTACTGAAGTATTACAAAGTAAAATGAAATGAATTGTGTCAATATCCGGATTTTTTGTATATATAGGAAATTAGGGCTCTTTTTTATCATTTATTCTGCGTAGATCTAATTGTTCTAATCCACTTTATTCTTCTTTTTATTCATAGTTACAAGTTACCACGGCATAATAGATTAGTGACCCAACCCCAACGTTTGGAGAAAGGTAAAGGAAAATTTATCAATCATGGAAAAATCGATAGAGAAACCATGAACAGGATCTATATAGATACGTAGATCCATACATCTCGATCGGAAAAGAATCAATAGAAAAAGAAAGAATCGGAATTGATCGGCATCTTTCTCGAAACAAACAAAAAGGAAAAGAAAGATGAAAGATAAATCATGGATCAACTAAACCCTCTCGAGGGCTTGCTTAAGAATAAGAAAGAGGAATCTTATGGAAATATCATGGAATAAGGTTTGATCCTATTCATGGGGATTCCGTAAATATCCCATTCAAAAAATAGAAAGTTCGAAACAATTGGGACTTTTTCGGAGATTGGATGCAGTTACTAATTCATGATCTGGCATGTACAGAATGAAAACTTCATTCTCGATTCTACGAGAATTTTTATGAAAGCGTTTCATTTGCTTCTCTTCCATGGAAGTTTCATTTTCCCAGAATGTATCCTAATTTTTGGCCTAATTCTTCTTCTGATGATCGATTCAACCTCTGATCAAAAAGATAGACCTTGGTTCTATTTCATCTCTTCAACAAGTTTAGTAATGAGCATAACGGCCCTATTGTTCCGATGGAAAGAAGAACCTATAATTAGCTTTTCGGGAAATTTCCAAACGAACAATTTCAACGAAATCTTTCAATTTCTTATTTTACTATGTTCAACTCTATGTATTCCTCTATCCGTAGAGTACATTGAATGTACAGAAATGGCTATAACAGAGTTTCTGTTATTCGTATTAACAGCTACTCTAGGAGGAATGTTTTTATGTGGTGCTAACGATTTAATAACTATCTTTGTAGCTCCAGAATGTTTCAGTTTATGTTCCTACCTATTATCTGGATATACCAAGAGAGAT---------------GTACGGTCTAATGAGGCTACTACGAAATATTTACTCATGGGTGGGGCAAGCTCTTCTATTCTGGTTCATGGTTTCTCTTGGCTATATGGTTTATCTGGGGGGGAGATCGAGCTTCAAGAAATAGTGAATGGTCTTATCAATACACAAATGTATAACTCCCCAGGAATTTCAATTGCGCTTATATCCATCACTGTAGGAATTGGGTTCAAGCTTTCCCCAGCCCCTTTTCATCAATGGACTCCTGACGTATACGAAGGAGTGCGGTTCGCTCGACAAATTCCTACCTCTATATCTATCTCTGAGATATTTGGATTTTTCAAAACTCCATAGACATGCAGAAGAGAAATGCTATCCCCACTCGGACCAAGACATC------ACCAAAAGTTTTTTGTGATCTTTTTGTTCAAATAACAATTAAGGTGAAGCAGGGTCAGGAACAACGAATCTCTTTATGATAAACAGATCCATTTTGCAAGTTCGTTATTACGGGTAGTTCCTACAAAGGATCGGACTAATGACGTATACAATACTTGAATTATCGATGTAGATGCTACATAGTTGGTTCTCATCCTTCAGAGACTACGAGTGTAATAGGGGCATC---------------------CGTTGACAAAAGGATCGCCCTAAGATGATCATCTCATGGCTATTGAGAACGAATCAAATCAGATGGTTCTATTTCTCAATCTTTCTGA------CTTGCTCCTACGGAACCAAGGTCGAAAGATTGAAAAAGTCAGTCATTCACAACCACTGATGAAGGATTCCTCGAAAAGTTAAGGATTAGTAATCCTTTTTAGAAATCGAATGGATTCGGTCTTATACATACGCGAGGAAGGTAATCAAAAAAGAAAGAAGATGAGTTCTTCTTTCTTTTATCACTTAGGAGCCGTGCGAGATGAAAGTCTCATGCACGGTTTTGAATGAGAGAAAGAAGTGAGGAATCCTCTTTTCGACTCTGACTCTCCCACTCCAGTCGTTGCTTTTCTTTCTGTTACTTCGAAAGTAGCTGCTTCAGCTTCAGCCACGCGAATTTTCGACATTCCTTTTTATTTCTCATCAAACGAATGGCATCTTCTTTTGGAAATCCTAGCTATTCT------------------------------TAGCATGATATTGGGGAATCTCATTGCTATTACTCAAACAAGCATGAAACGTATGCTTGCATATTCGTCCATCGGTCAAATCGGATATGTAATTATTGGAATAATTGTTGGAGACTCAAATGATGGATATGCAAGCATGATAACTTATATGCTGTTCTATATCTCCATGAATCTAGGAACTTTTGCTCGCATTGTATCCTTTGGTCTACGTACCGGAACTGATAACATTCGAGATTATGCAGGATTATACACGAAAGATCCTTTTTTGGCTCTCTCTTTAGCCCTATGTCTCTTATCCCTAGGAGGTCTTCCTCCACTCGCAGGTTTTTTCGGAAAACTCCATCTATTCTGGTGTGGATGGCAGGCAGGCCTATATTTCTTGGTTTCAATAGGACTCCTTTGTTTCCATCTACTTGTTTCCATCTACTATTATCTAAAAATAATAAAGTTATTAATGACTGGACGAAACCAAGAAATAACCCCTCACGTGCGAAATTATAGAAGATCTCCCTTAAGATCAAACAATTCCATTGAATGGAGTATGACTGTATGTGTGATAGCATCTACTATACCAGGAATATCAATGAACCCAATTCTTGCAATTGCTCAGGATACCCTCTTTTAGCTTCTAGGCCTATTTCTTAGTTCAAGATCCCTCTTACTAACTGGAATAAAAGAATTAGTAGATCTGTTCCGCCCAAAATGGGCTGGGGTTATGAACTTATAATCATGGAATCGACTCGATCATCAGATTATAAGTTCATTCCATACCGGACCAGACCGGAATAGGGTTATGTGCATTCTTATTATGAGAAGGTGTCATTCGAGCATATGTAAATAGATACTATGTTTCCATATGGATCCCTACGTCGTTACATTCTATTTAGGATTAGGAATAGGCGTAATCGGACCTGCTTTTGACATATCTATCGTTATTTGGGTACCATATTCACTTCTTTGGGCTTCTATTGAATCGAGAAATAGGTTTGATTGTACATCTTTTTGATATATAGGGTATCCTACGGATAATTCAAATCGAAGCAATTTCATGTCTGACTCGGGCCTATATGACATGACCGATCGATAGAAATACTCCAACACTCCATTCACCTTTGTCATATATTCCATATATCACACTAGATAGATATCATATTCATGGAATACGATTCACTTTCAAGTACTAGTAGATAAAACTATGATATAGTTATAGTAGGATATCTGAAATGGATCAAACTAGTAGATTGTGTCTCACGCATATACTTTAAGTATTAATTAATTTAATAAAATTAGTAATTTACTATTAATATTAAGA--------------ATTGAATAATTATTGAATAATGAAAATTGAATAATTAAAGTAAAAT---AAAAAAAAAAAAAAAACATGTTGATTATATCAAAATTAGGAAGTCAAAATAATTTGAATTCGTGTGCGGGCCTCCCAGTGGGAGGCCCGCAATGCCAAAAGCGAGAGAAACCCCATCCCTCTCTTTCCTTTTTGCGCCCCATGTCGCCACACGGGAGGGGCATGGGGACGTAAAAAGTGGGATCCTATCAACTTGTTCCGACCTAGGATAATAAGCTCATGAGCTTGGTCTTACTTCACCGTCGAGAAACGAAAGAAGACTTCCATATCCAAGCTTAGCTCAGACGTAGCTCGCTTCTTTTTGGGTGTGAAGCAGTGTCAAACCAAAATACCCAACAAGCATAAGCTCTCCCTACTCGCCATTAATGTTAAGTCTCTGCCATCCTAAGGTGCTGCTAAATGGAAGGATCTTATCAACGTCCATGAATGAGAAATCATAGATCGAACTGCCGAATTGGAAAAATTGGGTGTTATCTATAGTATCAGCTAAGTTCACGGGCTGGAGATAAGCGGACTCGAACCGCTGACATCCGCCACAGGGTAAACCACTGCCTCTCAGGCCTCCCCGGCTGATTCTACCATAGAGGCCAACGATAGACAATAACTCCCCCCCGAACACAGCTTACAACTTTCATCGTACTGTGCTCTCCAAAGAGCAACTCTTCTCAAAATCTCAAAAGGTGCTGAGTTGGAATCCCATTCTAAGGATTCTTGTGGTTCCGGAGAATCAAGCTACAGGAGAATCAGGAACAGAGAGCTCTCCCCCTTTTTCCGCCCGACTCTTTGGTCTTAAGAATGCTGGTTTTAAGAACGAGTGATTGCCCTTCTCCGACCCTTACTGCCCAACCGGAGAGCGGACAGCTAATGCGTTCCACTTATTGAACAGGGTCTATGGTCGGTCCGTGACCCCTGGATGCCGAAGGCGTCCTTGGGGCGATCTCGTAGTTCCTACGGGGTGGAGACGATGGGGTCGGTCCATGGATTTTCCTTCCTTTTGCCACATTTCGCTCAAAGCAAAGGGTTGAAGGGAGATAGTGCATCAAGCTATTCGCAAG---------------------GGCCAACTTGATCCTCTTCCCCAGGGATCCCAGATGATGGAACCCTAGGAGAGCCGCCGACTCCAACTATCGTCCATGTACGATCCATACTAGATCTGACCAACTGCCCATCCTACCTCCTCTACGTTCTTGACAGCCCATCTTTTTGTCTCAGTAGAGTCTTTCAGTGGCATGTTTCGGTCCTCTTCCCCATTACTTAGAAAAAGTGAGCCACCGGTTCAGGTACAAGATACTATCATTACCGCCTGGACAATTAGACATCCAACCCGTAATCGCAACGACCCAATTGCAAGAGCGGAGCTCTACCAACTGAGCTATATCCCCCCGGGCCAAGTGGAGTATGCATGAAAGAGTCAGATGCTTCTTCTATTCTTTTCCCTGGCGCATTGTTCCTATACGACCTGATCAATTCGATCAGGCACTCGCCATCTATTTTCATTGTTCAACTGTTTGACAACATGAAAAAACCAAAAGCTCGGCCCTCCCTCTCTATCTATCCAAGGGAGGGGGGGCAGAGGCCTTTGGTGTCCCTTCCAGTCAAGAATTGGGGCCTCACAATCACTAGCCAATATGCTTTTCTCTCATGCCTTTCTTCGTTCACGGTTCCGACTTCCCCAGAGCCTCCGGTAGCACAGCCGAGACAGCGACGGGTTCTCTGCCCCTGCGGGGATGGAGCGACAGAAGTATTGAGAATCCAAGATAAGGTCACGGCGAGACGAGCCGTTTATCATTACGATAGGTGTCAAGTGGAAGTGCAGTGATGTATGCAGCTGAGGCATCCTAACAGACCGAGAGATTTGAACCTTGTTCCTATACGACCTGATCAATTCGATCAGGCACTCGCCATCTATTTTCATTGTTCAACTGTTTGACAACATGAAAAAACCAAAAGCTCGGCCCTCCCTCTCTATCTATCCAAGGGAGGGGGGGCAGAGGCCTTTGGTGTCCCTTCCAGTCAAGAATTGGGGCCTCACAATCACTAGCCAATATGCTTTTCTCTCATGCCTTTCTTCGTTCACGGTTCG---------CCACTGGATTTGTTCCCGGGAGTACCCTCAAAAAGGAACTTCTCCTCAGCCATTTCATTTCGGGTTAAGAAGATGTGAAAGCGCGTTTCTCTCTATAAGAACAGTGCGCTCCGAGGTGTGAAGTGGGAGAGAAGAGATG------TTGGGGTTTTGAATAAGACGACCTTTGCATTTTTGATTTTTCTCTTTTTTCTATTGAAAAAGTAAAATAAGAGGTGTTAAGCTTTTTATTGGGTCGTTGCGATTACGGGTTGGATGTCTAATTGTCCAGGCGGTAATGATAGTATCTTGTACCTGAACCGGTGGCTCACTTTTTCTAAGTAATGGGGAAGAGGACCGAAACATGCCACTGAAAGACTCTACTGAGACAAAAAGATGGGCTGTCAAGAACGTAGAGGAGGTAGGATGGGCAGTTGGTCAGATCTAGTATGGATCGTACATGGACGATAGTTGGAGTCGGCGGCTCTCCTAGGGTTC---CATCATCTGGGATCCCTGGGGAAGAGGATCAAGTTGGCCCTTGCGAATAGCTTGATGCACTATCTCCCTTCAACCCTTTGCTTTGAGCGAAATGTGGCAAAAGGAAGGAAAATCCATGGACCGACCCCATCGTCTCCACCCCGTAGGAACTACGAGATCGCCCCAAGGACGCCTTCGGCATCCAGGGGTCACGGACCGACCATAGACCCTGTTCAATAAGTGGAACGCATTAGCTGTCCGCTCTCCGGTTGGGCAGTAAGGGTCGGAGAAGGGCAATCACTCGTTCTTAAAACCAGCATTCTTAAGACCAAAGAGTCGGGCGGAAAAAGGGGGAGAGCTCTCTGTTCCTGATTCTCCTGTAGCTTGATTCTCCGGAACCACAAGAATCCTTAGAATGGGATTCCAACTCAGCACCTTTTGAGATTTTGAGAAGAGTTGCTCTTTGGAGAGCACAGTACGATGAAAGTTGTAAGCTGTGTTCGGGGGGGAGTTATTGTCTATCGTTGGCCTCTATGGTAGAATCAGCCGGGGAGGCCTGAGAGGCAGTGGTTTACCCTGTGGCGGATGTCAGCGGTTCGAGTCCGCTTATCTCCAGCCCGTGAACTTAGCTGATACTATAGATAACACCCAATTTTTCCAATTCGGCAGTTCGATCTATGATTTCTCATTCATGGACGTTGATAAGATCCTTCCATTTAGCAGCACCTTAGGATGGCAGAGACTTAACATTAATGGCGAATCAACAAACAAAAGATTTTGGATTTCTCATCCTGCCGATCCAATTCGACGAAT------TCTGCA------AAAGGTAGTGTATCGCGACTCCATCTGGTATTAAATTAGATCAGATACGATGATGGGAAATCCATTGTGGAAAGGCCCAAAAAAACTTTGTATCCAGACTCAGGAGAGGCTATGATATGAGTACTCAGACATGGAATCAGAATGCAGAATGCTTGGTCTACTCTT----------ATGGAGTAAAGGTCAAAGTTGAAAAAAAAAAAAAAAGAATGTATGTAGTAAAAGAATGTATGTAGTAATAGTGGTGATGGGTTGTCCCAATTCTTTCACAGAAAGAAAGACAGTAAGCGTAGATCAAATAGGAAATAGAGGTATCTGATAGATAGTTATCTATCTTGATGGTATATTTTTCTATTTCCAAAGAAGGACGTATGTATCATCGTATTCGTACTTAATGCTTCTTGATTCTACCAGAAATCCTAAAATATATAAACGTAAACTTATTACGAGTGTATTCATTGAATTGGTTCATCAATAGTCTTAAGTCAGAATCCTATTTTGACTCTGCACTATTGATTCCACTATGATTATTAATCAATAATAGAATAATTCCTTCATCGAAATAGGGGACATAATTCAAGGAGGCGTATAGCATACATATTCTTAGGGTTTCATAAGAACATTATACTCGTCATCTTGTAACATAACAGATAGGCGAATGATATATTGATATCATATCCACGCAAACACGGGCTTTAGTGAGAGTGATTCGAA------------------------------------TTATCAGTAACTAGTAATTATCTATTTTTCACAATAAAATAAATAAAATAATAAATCTTTCAATCAATG--AAAAAAAAAGTTGATTCTTTCTCTTTATTTCTACGGACCAGGTATTTA------TTTTATGTAGGGCAAATCGGTTATACCATACTCGACTCTATTCATGGAATGGTGAATTATCCGCCCGACCCTCATCATACCATGATGATAGTATCATCAG-TTTTTTGGAATTGTCAATATAATCTAATGGTATGGCTAGATCTGAAGAGTCTTTCTATGTTATCATTC----------TATAGAATTTTCATATTTTTTTTT---------------------GAAAAAAAAAAAAAACACAAAAAAATAAGAAAAATTTGACCCACTCTCTAGGTAAAGAAAATTTCTTGTTCCATTATGAGTCTACTGCATATATACATATATGCAGTAGACTCATAAATGGCTAAATTCATGAATTGAATAGGGCAGGTGAATAATGGATCAGAAAACTCTTCATATCTTTTACAAATTAATATTAATTGAGATTTAGACGGATCGGGATACATATTTGTTAATGGTCTATAGCGCGATACATATTTATTCATCTAGATGTATGTATGGTAAAGAAAAAAATGAAATTATGTTCCCTTTTCTT-TTTTTTTTTTTTTTTTTTTTTTTTCTGGTTTTTTCATACCGTGGTTTCTCTTACTCAAAAATAATGTTAAGTCTTCATATAT--------AAAAAAAAAAAAAAAAAA---AACGAAGTTGTCTAAAAAGCTTACAAGTTTCTAGGACTTGAAGGATAGGAAAAGACAGGATGCATTTCATACACAGTACAAGGAAAATCCGCTATTTTTTGCATTTCGTATTTTCTTTTTTATTCTATTTCTTCACTCTTTCTTATGTATGCTATTTGTATGCTATTTTCAAAGGTACGTCTAAGTGATGTGCGCGGTACAAAGTTCATGGTGTAGAACTTTTTTGAGTCATCCATGTTTCTGCTCAAACGAAAAGGATATTCTATTTTCCAAATTTGGGAATATCAATGAAGTTTTTTTTAACTTATCCTTAATACCAATTAGATTCCAGTTATTCTCTTTCATCTCGAACAAAACGAAAAATATTCCTTGACTTGCATAAAATCTGGAGTCGTGCCGTATGGGTAAACATTAGTTTTTTATCTGTGATTCGTTCGATTAATAACTTAAATAGTTAAGGGGTCTTTCGGTTTTTTCATATTCCGATCAAAAAAACTTTATTTCTTCAAAGGGTTTCATCCTTTTTCCCAAATAGCATATTTGAGGAAGAATATACATTCTCACGATTTGTATCCAAGGATTAATTCAAAATGGAATAAAAAATGGGATTATAGAGTCGCGAAGCATAA--------TTTTTTTGAATTGGATCAAGTCTTCCA------TAAGTATGAGTAAAGGATCTATGGATTAAGATACAAAACAAAAGTTTATTTCCAATCGTAACTAGATCTTCCATTTTTTTTTGTTGTAATGATTGAAGCCAAATAGCTAG-------AAAAAAATGGTTTTGGTTTACTAGAACCGTCGGCATATTGTTTTAGCTCGGTGGAAATCAAATTCTTTTCCTCAAGATCCCTCGAGTAGAAATAGGGAACGAAGTAACTAGATTAGATGGATTTGGTATAATCCCACTCCTCTAGAGGGATCATCTAGAAAGCGAGTCGCTTTGGATGGATTTCACAAGAAAAGCTGACATAGATGTTATGGATATAATTTATTTCTCTGGGAAGATATTAATCTTCCATAAAGGAGCCGAATGAAACCAAAATTTCATGTTCGGTTTTGAATTAGAGACGTTAAAAATGATCAATCAACGTCGACTATAACCCCTAGCCTTCCAAGCTAACGATGCGGGTTCGATTCCCGCTACCCGCTC---CATTCTATATTCCTTATTCTACATGGATCATTCATTAGGATTAGGATATGTATTC------TTTTTTTTTTTTTTTTACCTAAAATATTTTCCATGTAATCTCCTTTTACCCAACAAGAAAAA------GGGAGAATGCGAAAGAAGAAAATAGGAATGAAAGAAATTTTTTTTGACACCTAAAAATAGATTTTTAGGTGTCAATCTGTTACCTAGTAATTAATGACTATTTTTTTTTTTTTTTTTTTTGGATGGGGGGTAAAGAAAGGGGAGGATAGAACTAC------------TATAGTAACTACTATAGTATCATAATCAACTATACCGAACCAAATTTTTTATCATAGTACATTACTTCATCATGCCAATGGGAACGTTCAATAAGTCTATTGGAATTGGCTCTGTATCAATGGAATCTCATCATCCATACATAACGAATTGGTATGGTATATTCATA---------------------------------CCATAACATATGAACAGTAAGAACTAGAATTCTTATCGATACTGGAACTCATAGGGAAGAAAATGGATTTATGGATGGAATCAAATATGCAGTATTTACAGAAAAAAGTATTCGGTTATTGGGGAACAATCAATATACTTCTAATGTCGAATCAGGATCAACTAGGACAGAAATAAAGCATTGGGTCGAACTCTTCTTTGGTGTCAAGGTAATAGCTATG------------------AATAGTCATCGACTCCCGGGAAAGAGTAGAAGAATGGGACCTATTATGGGACATACAATGCATTACAGACGTATGATCATTACGCTTCAACCGGGTTATTCTATTCCACCTCTTATAGAGAAAAGAACTTAAAGCAAAATACTTAATATGCGTCGTTGTGCCTGGGCTGTGAGGGCTCTCAGCCACATGGATAGTTCAATGTGCTCATCAGCGCCTGACCCGGAGATGTGGATCATCCAAGGCACATTAGCATGGCGTACTCCTCCTGTTCGAATCGGAGTTTGAAACCAAACTTCTCCTCAGGAGGATAGATGGGGCGATTCAGGTGAGATCCAATGTAGATCTAACTTTCTATTCACTCGTGGGATCCGGGCGGTCCGGGGGGGACCATCACGGCTCCTCTCTTCTCGAGAATCCATACATCCCTTATCAGTGTATGGACAGCTATCTCTCGAGCACAGGTTTAGGTTCGGCCTCAATGGGAAAATGGAGCACCTAACAACGCATCTTCACAGACCAAGAACTACGAGATCGCCCCTTTCATTCTGGGGTGACGGAGGGATCGTATCATTCGAGCCTTTTTTTTTTCATGCTTTTCCCGGAGGTCTGGAGAAAGCAGCAATCAATAGGATTTCCCTAATCCTCCCTTCCCGAAAGGAAGAACGTGAAATTCTTTTTCCTTTCCGCAGGGACCAGGAGATTGGATCTAGCCATAAGAAGA---------ATGCTTGGTATAAATAACTCACTTCTTGGTCTTCGACCCCCTCAGTCACTACGAGTGCCCCCCGATCAGTGCAATGGGATGTGTCTATTTATCTATCTCTTGACTCGAAATGGGAGCAGGTTTGAAAAAGGATCTTAGAGTGTCTAGGGTTGGGCCAGGAGGGTCTCTTAACGCCTTCTTTTTTCTTCCCATCGGAATTATTTCACAAAGACTTGCCATGGTAAGGGAGAAGGGGGAACAAGCACACTTGAAGAGCGCAGTACAACGGAGAGTTGTATGCTGCGTTCGGGAAGGATGAATCGCTCCCGAAAAAGAATCTATTGATTCTCTCCCAATTGGTTGGATCGTAGGTGCGATGGTTTACTTCACGGGCGAGGTCTCTGGTTCAAGTCCAGGATGGCCCAGCTGCGCCAGGGAAAAGAATAGAAGAAGCATCTGACTCTTTCATGCATACTCCACTTGGCCACCCAATGTGAGTTTTTCTATTTTGTTTGACTTGCTCCCCCGCAGCGATCGAACGAGAGTGGATAAGAGGCTTGTGGGATTGACGTGATAGGGTAGGGATGGCTATATTGCTGGGAGCGAACTCCAGGCTAATATGAAGCGCATGGATCCAAGTTATGCTTGGAATGAAAGAAATTCCGAATCCGCTTTGTCTACGAACAAGGAAGCTATAAGTAATGCAACTATGAATCTCATGGAGAGTTCGATCCTGGCTCAGGATGAACGCTAGCGGCATGCTTAACACATGCAAGTCGGACGGGAAGTGGTGTTTCCAGTGGCGGACGGGTGAGTAACGCGTAAGAACCTGCCCTTGGGAGGGGAACAACAACTGGAAACGGTTGCTAATACCCCGTAGGCTGAGGAGCAAAAGGAGGAATCCGCCCGAGGAGGGGCTCGCGTCTGATTAGCTAGTTGGTGAGGCAATAGCTTACCAAGGCGATGATCAGTAGCTGGTCCGAGAGGATGATCAGCCACACTGGGACTGAGACACGGCCCAGACTCCTACGGGAGGCAGCAGTGGGGAATTTTCC---GCAATGGGCGAAAGCCTGACGGAGCAATGCCGCGTGGAGGTAGAAGGCCCACGGGTCGTGAACTTCTTTTCTCGGAGAAGAAGCAATGACGGTATCTGAGGAATAAGCATCGGCTAACTCTGTGCCAGCAGCCGCGGTAAGACAGAGGATGCAAGCGTTATCCGGAATGATTGGGCGTAAAGCGTCTGTAGGTGGCTTTTCAAGTCCGCCGTCAAATCCCAGGGCTCAACCCTGGACAGGCGGTGGAAACTACCAAGCTGGAGTACGGTAGGGGCAGAGGGAATTTCCGGTGGAGCGGTGAAATGCGTAGAGATCGGGAAGAACACCAACGGCGAAAGCACTCTGCTGGGCCGACACTGACACTGAGAGACGAAAGCTAGGGGAGCAAATGGGATTAGATACCCCAGTAGTCCTAGCCGTAAACGATGGATACTAGGCGCTGTGCGTATCGACCCGTGCAGTGCTGTAGCTAACGCGTTAAGTATCCCGCCTGGGGAGTACGTTCGCAAGAATGAAACTCAAAGGAATTGACGGGGGCCCGCACAAGCGGTGGAGCATGTGGTTTAATTCGATGCAAAGCGAAGAACCTTACCAGGGCTTGACATGCCGTGAATCCTCTTGAAAGAGAGGGGTGCCTTCGGGAACGCGGACACAGGTGGTGCATGGCTGTCGTCAGCTCGTGCCGTAAGGTGTTGGGTTAAGTCCCGCAACGAGCGCAACCCTCGTGTTTAGTTGCCACCATTGAGTTTGGAACCCTGAACAGACTGCCGGTGATAAGCCGGAGGAAGGTGAGGATGACGTCAAGTCATCATGCCCCTTATGCCCTGGGCGACACACGTGCTACAATGGCCGGGACAAAGGGTCGCGATCCCGCGAGGGTGAGCTAACTCCAAAAACCCGTCCTCAGTTCGGATTGCAGGCTGCAACTCGCCTGCATGAAGCCGGAATCGCTAGTAATCGCCGGTCAGCCATACGGCGGTGAATTCGTTCCCGGGCCTTGTACACACCGCCCGTCACACTATGGGAGCTGGCCATGCCCGAAGTCGTTACCTTAACCGCAAGGAGGGGGATGCCGAAGGCGGGGCTAGTGACTGGAGTGAAGTCGTAACAAGGTAGCCGTACTGGAAGGTGCGGCTGGATCACCTCCTTTTTAGGGAGA------GCTTATGCTTGTTGGGTATTTTGGTTTGACACTGCTTCACACCCAAAAAGAAGCGAGCTACGTCTGAGCTAAGCTTGGATATGGAAGTCTTCTTTCGTTTCTCGACGGTGAAGTAAGACCAAGCTCATGAGCTTATTATCCTAGGTCGGAACAAGTTGATAGGATCCCACTTTTTACGTCCCCATGCCCCTCCCGTGTGGCGACATGGGGCGCAAAAAGGAAAGAGAGGGATGGGGTTTCTCTCGCTTTTGGCATTGCGGGCCTCCCACTGGGAGGCCCGCACGA------------TTTTTTTTTGGTGCAATAGAGGAAAAAGACCCCTCCCCAAACCGTGCTTGCATTTTTCATTGCACACGACTTTCCCTATGTATACATATAAAAAACTTACATATCGAGAAAAAAGTCTAAGAATTTTGACTACTCAGTAGATTCAACCACTACACTACTACTACACTACTACATGTACATGGGCATTTCAGAATGAAATTCATGAATTTCTTTGTTTTTTCTCTTCATTCTTGATTATTTATAGATCATTTCTATTCTAGTTAGAGGGTATCATGATCTTGAAAGTGAATCGTATTCCATGAATATGATATCTATCTAGTGTGATATATGGAATATATGACAAAGGTGAATGGAGTGTTGGAGTATTTCTATCGATCGGTCATGTCATATAGGCCCGAGTCAGACATGAAATTGCTTCGATTTGAATTATCCGTAGGATACCCTATATATCAAAAAGATGTACAATCAAACCTATTTCTCGATTCAATAGAAGCCCAAAGAAGTGAATAT------GGTACCCAAATAACGATAGATATGTCAAAAGCAGGTCCGATTACGCCTATTCCTAATCCTAAATAGAATGTAACGACGTAGGGATCCATATGGAAACATAGTATCTATTTACATATGCTCGAATGACACCTTCTCATAATAAGAATGCACATAACCCTATTCCGGTCTGGTCCGGTATGGAATGAACTTATAATCTGATGATCGAGTCGATTCCATGATTATAAGTTCATAACCCCAGCCCATTTTGGGCGGAACAGATCTACTAATTCTTTTATTCCAGTTAGTAAGAGGGATCTTGAACTAAGAAATAGGCCTAGAAATATTGAGAATGCTCATTGAATGAGCAATTCAATAACAGATTTCGGATCTAATCAATATTGATATACCGAGTATCTTATCTGTTGATATGAAGTATTCCGGCGATCCCCACGATCCGAGTCCGAGCTGTTGGAATTGGAATAGGTTCGGCAGCAGAGCAGATCACGAAATCTTGGCGATCTTCTCTATCTAATGAATGAGGAGTCCGTTTGGAAATCGTCCGCCCCGCGCCCACCCCCCGAGTATATGATTCAACAGGAATCACACAGGGGTAGATTGATAGAAACTTCTAGTAAAATACCCACCAGTACCCGTAACCCAGCGGATAAAGTACATTACATAGTCCGTTTTAGGGATTGGCGACTT---ACCCATTCA---------------------GTGACTTTGGCACTGGACGTTCCCCAAATGGGTACTATCGGGTCGGGTGAATTAGAGAATAGACAGACGCCCGTTGGCATTCCAGCCTTCCTTCTCCTTTCAGGGCCTATCCGAAAGAGAATCCAGTGCCTCTTGGTCGTGAATATCTGAATAGGACGAACCGCCTCCATGGATATCTTTGCTTCGGAACAAAACAATGAGAGTTAGGCTCAGTCAACCGGAATATGTATTATCCATATGGGAGATCTTCCAATTGAGAAGATCCATCGCCCTGAGACGAAGAGAAAGGTCTATCTATTTTCTTTAGTTATTCAGTTAAACCAATGATTCGTTATTGGAGCAGATAGCAACAACCATTTCATTGGACATGCGTATTTTTTATTTTCCAACGGATTTACGCGGTTTCATTAATGGAAATTGTTTCATGTAGTGAGTAATAGGCTCTGGTTGTTCGCCGTTCAAGAATTCTTGTTTAGGCAGTTCATATCATCCATAGTGTTTTGATCTAAGATTTCAATTCTTCCATGCTTCAGCAGTAGC---------------------------ATATTGTTCCATGGAGCTAAGGTCCAAAATATGGAATAAACAAGTGTTTCCACGACTCTACCACCCGACCAATTCTGTTCCACTTAATCCTTTTTCATGGCCACATATCTTTACGGCTAAGGAATGGGAAATCTTCTTTCTCCTGTTACATGAATCAAATGTTTCATTTCATCCGGGAAAAGCCACCTCTTTCTCAACAATGTCTTTGTCATTTGATCCAATAGCGTTCCATTAGATAGGAAGAGATTTGATAAATACTGATAACTCTCGGATGGAGTATTAGAACGGAAAGATCCATTAGATAATGAACTATTGGTTCTAAGCCATCTCTGGCGATGAATCAACAATTCGAAGTGCTTTTCTTGCGTATTCTTGATGAACCAGCGTTTATATAGAGATGCAGGAAGATTTGTTTGGGAAATAATAAGCCCCTTTGGCATCTCTTCATCTGCAAAGAATTCTCGACGTGAAAACACAGAGACAAAGGGCTGATCTTTGAATAGGAAAAAGAATGGATCCGCAGGGTCCCAAATGAATTGGCTTATTCGAAAAAAGACTTGTTCTTTGGAAGATCTATCCCGTGTCTGGTACTGCATGGTTCCACTCTGCAAGAAATCCGAATCATTCTCTTGAAGCTCATCCCCTTTATGATAAAGGATCCGCTTGCCCCGAAATGACCCGGCCCAATAGGGAAATCCCAATTCAGTGGGCCTTTCGATACAATCAAATAGATTGCCGCAAGGGCGCCATATTCTAGGAGCCCAAACTATGTGATTGAATAAATCCTCCTCTATCTGTTGCGGGTCGAGGGCCCCTTCTTCAAACTCCGATTCGTATTTTTCATAGAAAAATCTCTGATCAACGATAGAAAAAGATCCATTTTGTATCATATCTAACGGATTCCTTGGTTCGGGCCGAAGAAATAATGTCGCTCGATTATTATCAAACTGACTGCAATCTTTTTCTGTCCGTGAGGATCCCGCCAGAGCACCTTCTACTTCTAATAGGCCATGAACTAGATCAGAATCATTCTCAACGAATCC---------------------------ATAAGAAGTGATCCCATTTTTTTCACCGGATCCGGGTGAAGACCAAAGATCTTGAGCGACCGATCCGGCAGAACAACTCAAAAGATAAAGAAGTCTCGTTAATTTCTTCATGCTCGTTCCAAGTTCGAAGTACCATTTGTACAAATAAGAAGCTCCTTCCTTACATGATTTCTTCTTCATATAGATACATATAGGATCTATGGGGCAATTACTTAGAAGTACATTTTGTGCAACAGCCCTTCCTATCTGATAGAAAAGGATCCCATGATCCTGAACCGATCTTACCTGGGATCGCAAATCCCAAGTTTGTCTATGAAGAGCTGATCTAATTGTATTAGTTTCTATAATTGATTTCTTCTGTGTAATACTAATTGATAGGGCCTCATTGATAAGTGCTACAAGATCTCGTGCATTGGAACCCATGGTTATGGACCCGAATCCGTTAGTATGGAACATTTTCTTTTCCAAGCGAAATCCCCTAGTATATGAAAGAATGAAAAAGTGCTTTCGTTGTTGTGGAATAAGAAGCCTTCGTATCTTAATGCATGTATTTAATTTATTCGGAGCTATTAGAG---------------------------CGGGATCCACTTTTTTGGGAAGATGAGTCGAAGCAATAACAAGAATATTTCGAGTGGAACATCTTTCACAATCCCTGGAGAGATAGTTCTCTAATAGACCGAGGGATAAGTAATTCGACTCATTCACATACAGATCATGAATGTTTGGAATCCATATTATGCAAGGAGACATTGCTTTTGCTAATTCGAATTGAAGTTGAAGGGTGATATCAAATCGGTCTATTTTCGGCGTCATATACATAGTTAGCACATTCGTCATAGTTAGCAGCTCCGTATCAAGGTCATCATCAATATTGTCACTATCATCAATACGGATATCGTCACTATCATCAATATCGATATCATCAATAAGATAACCTTTACGCTTGTCATCCAGGAACTTGTCCGAAAATACCGTAATGAAAGGAACATAGGAGTTTGTCACTAGGTATTTGACCAAACAGGATCGTCCAGTTCCTATAGAACCTATCACTAAAATACCCCTAGAAGGGGATAGGGCTAAGCGGAGCGAAAAAGATTTTCCATGAGATGGGAAATGAAAACTATTAGCCCCACACGAGGTTTGTGAATAAGTGATTGTCTGATAATGAGCAAGGAATATCCGTCTTTCTGCTAAACAGGATCTATTGAACTCATAATGCATTAGATACTTTTTCTGAATGTCAACTAAGTATCGTAAGTAAATTGATCCCGGTTGTTCAATCATTTGATAACCAGAGTCATTCTTTGATAAAGGATCACTATGAGTCAGACTCAATAGAATTTGATCAATCCTTTTTTCTGTCATTAAGGTGGAGAACTGAACCAAGAATTCTCTTTCTTCATCATCAATCGAATCACTGTTCGCGACCCAGGATTCTATTTTATCATCAATCCAATCACCGTTCACGTTTTTTCTTTTTCTTATCAATGAATAGATCTCTTTACTTGTACGACTTAGATGTCTCGTATTTCTCGAAAAAGTGATTCGATTGATGGGATTTGGTATGATACTTATGAGATCGATGAGATTGATAGTCAAATATTTCTTCTTAGAACCTATTGATTTGACCCCATAAGCGGGACCACCACCCAATAGCATGTTGCCACCAGAAGTGGAACCCCGTATTTCTCCCAGAGAATCTCCTAATTGTTCCAGAGCAACTAGAAAGAGATTCTTTAACCAGAAAGAATTCAGTTCAGATGTAGGATACCTATCCAGAAGTTTTCGCAACTCAATCATGTATGATGGAATCATCAAAGATTTGATCTTTTCTAACTCTGTCTGTAACTCACTAGAGGCTCGGGAAACAAAGAGAAGATGGATACGAACGAGATATCCAGCAACAAGAAGAAGGAAAAGGATTGAATAGAGGAACTCCCGAGCATTTCTTGATCTCAGATGTGCCCATATCAATGGAACGGGTGACTCATTATTTCGATGAATCATTTCTTCTGTCCTCAGAAGATTCTGTAAACACTTATTCGAAATCTCACTTATCAGAGTCCATTGTGGAAGAATCTTCTGAGGAATTGGCCATGATATATCTGATCCATACATAAGATCATGAAAAATGGATACAAATTTTTGACTGCTACTTAGTATCGG------------------------------------------------------CAATGGGTCTGAAAAAGTATCTAAAAGGGTGAAATTTAGATATTTGCACCCTGTCGAAGTAAGGAACCATGGCATATATGTTTGGAACAGATTCCATTTTGAGAGATTTGAAAAAGCACTATCTCGTTGAAAGGTTCTATACATCTGCCCTTTCTCAACGTATTTCTTTAGACAAAGACTCCGTTTTTTCCTCTTTCCGGATGGTAAATATTTCTCAGAACATGGAGTGTGAATCAAACCCATGTTTGAATTGAAACTGAGATACTGATGCAAGTTCTTCCCTTCTGAATCAGATAGATTCATATCTGAAAGAGGCTGACAATAAGTTCTTTCAAAATTGACTATTTGTTCCTCTCTTAGAGGTGTTGCAGAAATGTCTGCGATCGAGTAAATAGCTCTACGAACGAATGGATCGGATCGAATTGGAAAATGGAAAGATTTGTACAAGTTATACGTTTCATCATCACTTTGTAGAAAATCGTTAGGTATGAATATGTCAGATACCTGTGACTCGATTGGTGAAATAGTCTCTCTCTCCAAAAAAATATGTTTTTTTTTACCGACGCACAAAGAAAATATTTTGTTGCGAATGAACAAGATATTGAGGAATTGTCCATATGTAAGATCA---TCATTATTGATACGGGTCTTTTCCACAGAAAAAGGGAATCTTTCGTTACAATAGAACCAGAAGTGATGTGGATCATTCAAGAATCGAAGTCGATTTGCTTTATAAAAAGAAGATATCAATGAACTTCTATGAAATGGTTTCACGGGATTCAGCCAATTGTCTCGATCGTGGGATATCATTGAGAAATAGGAATCCGTGTTATCAAAGGATTTCCTGCGATTAT-------------TTCTAGTATGGAAT---GAGTCAATCATCCACTTTGGTATCTTTTTGAACAAAAATGGTAATATTGTTCCTCCATCGATCAAGAATTTCGGTCTTTGGGAAGTATCATGATCATCCAATAAGAAGGGTTTCAATTTATTCAAATGAACGATTTGAACACCTATTGATTCTAACAACTGATTGCAGGGTTGATCATTCGGACCTTTCAATTCATAGATGTGGATCTCGGACCTATGAATGGGGATATTCCCGATACTCACAAAGAAAAAGGGAAGTGACTTGGAC------------------------------------------------AAAAAGGGAAGTGACTTGGACAAAAAGAGAAGTGACTTGGACAAAAAGAAACGAAGTGACTTAGACAAATCTTGTTTGTCGATAGCCTCGGACCAATCAATCGAATATTGATTAATACGTAATCGATCGAACACTACTTGAAATTGAAAACGGTTCTTCTGTTCAGAAACGAAATGTTCCAAATGTTCCTGGAAATTTTTGCTCCCATTGGACCATTTGTATCTATATGCATCAGGATCCCGATTCATGGATCTCTCGGTTCGAGAAATAAGAGGATCAAACCATTTCTTCTGACTCTTTTTCAAATTCGATAAATGTTGGTTGATCGTATATTTCATTATAGTTATATGATTCAGAGTATCATTTCCTATTTGATCCCTTTGAATTCCATATTCGAAGTTGCGATCGGATCTATTCATTAAAAAGAATCGATTCGATACATTTCTTATGTACCCATAGGTGCTATATTGGATTTGAATCAGATTTCGGATCAATCTATATTGATTGACTGCCTCCATGATGTTGTTGCTAGCAAATACCGCTGTTTTTAGTTTTGGATCTTCCAAATCATTCCCGCAGTAGATCCGGACCGATTTTTTTTTGATCCTTCGATAAAAAGATTCATTCTCCTCATAAAAAAGAGGAGGTAGAACCAATAAAGATTTCTTTTTCGATTCATCTCTGGAGTGGAATACCTCATTCAAGAATTTTTTTTGATCCAACCCGTAGGAATCAATAGAAAAGGCAAATCCCCTATGATACACCAGATCCGGCTCGGTTATTGATAGAGTGAATAGATCTGCCATTTCTTGAAATCTCTCTTCTGATTCAAAATCGTGGTGTAACGTGTATCCCCCTTTGTTTCGGTCATGGAATAGAGGAAATAAATCCAAAAATGGATTCTTGTTCAAGAATGAAATCTTATTGGAACTGTCCATATCTGGTTCATCCTTCGGAACCATATCACATCCTGGATCTGATGAAATAGGATGAATTGAGACGGTATTTTGTAAATACGTAATTATCTTGAATATATCAACCATTTCTTTATTTTCCGATCGCCTGGAAGGGACAAAAGAAACATCTTGTTTTTTCTTCAAAAATTTCTGATCTCTAGTAGACCTCTCAGTAGGATTCGAACCCGGATGAA---------------GTTCTGACCATCTGTCAGAGAAAAAAGAACGAATTGATCTTATAGGATTCCCAAGAAATTCTTCGATTTCTTTCGGAAGCAGATGATTATTCATCTG------CTTCTCACGTTTCGTGAATAGCCGGGACATTGAGGAAGATCCAAAAAGGCATTTCGGGAATCGATCTGATTCTATCTCTGTTCGTTCCGTTTGAAGAAAGGAAGGATCCCAAAGAATCGATCTTTCTTTTAGTTGCTGAATCTCTGTTTGATCGATCAATGTGTGATATTCTGAATCCTCATTTCTAATGGAATCGAAATGATCTCTGGATTGATCAGAAGATCCTTTCGATTGGCTAGAATCCGTTACTTGAACGAA------GATAGATCTTGTGGAATCATATTGAATATTTGACAATACATTCCGTACCCTGCTAAAAAACCGATCCTTGTTTACCAACCACACATTGTCTAACCAAATCAAATTCTCTCTCGATACGTTCCTCAAAAAATCCGATTCGTGCTGATTCT---------------------------TCCCCCAACTAACGAAGAGATCTTGGCAGAATTGCCATATATGAAATTGAGCACAATTTTGCAAAGAAATACCCCACTTGTTTCTCGAGAAGAGATGGGAAACATGCTCAGTATCGTTTGATTGAATAGTTGCCTCAGCTCCTTGTTGTTTGAAGAAACCCTCCCCTTCAATTGGTCTTTTTTTACGAAAAGCAGACATGAGATAACAAATCAAGTCTTTCCCTAAGATTTCGAATAGCTGTCCCGAATTCAAGTTGATTATGTTTCGCTTCTTCCTCGGAGAAAGACGATCAAACAATTCCCAATCATGGTCCTTGCGGATCGGATCATCCGTATAGGATAAAAAAAGAAACTCCAGATATTTGCTATCTTTCTCTTTGAATGAGATCTCAATTCCAGCTACGGTTTCATTAGCTATCTTACAACTAGAATCCCTCTTTTTTCCGATCCGGTTCCTCCACCACCGCGAACCCCGGTTCGATTCAGGCATGATACACTTTTTATTTATTGGGAGAACCCAAGTACTCTCTTGCGGATCCACGAAACAACTCTCAGAAATCTTTTTCTCTTTTGGAAGATACAGGAGCGAAACAATCAACCTATTGATATTGGAAGACCAAAAAGATTCTTCCAATGTCTCATTTCTGGGTCCAATGGAATTCATAGGTATAGGAAGAAGCCCCATCAAATAGAGATTTTTTCTTTCGACCATCTTTCGATTGTTAATACGAGATATAAGGACCGCTACTACAAGCAGTACTACACCTTTGATCGTGAAATATCGATTGCTTGTTGAACCCTGTGAATCACGTGAAAGTAGGATACTCCAAATTCGGGGGTCAAAGAGTTTCATAAAACGTTCTTGGTGGAAAAAAATGTGAGTGAAAGATCCCACTGAATCGAATTTGATCCATGAATCTAAGAAATAGTGAGAATTCTTGATCTCTCTCAATATCTCTCTCAATTCGAAGATCCAGGATTTGAATGGATGTCGTTTCATTGATTCCTCCTAAAGATTTTCATTGATTCCTCCTAAAGATTTCATTTCAATTGGAATTTGGTTATTCACGATGTACGATGAGCCCTGTTGGATTGAGCCTTAGTATGGAAACCTGCTAAGTGGTAACTTCCAAATTCAGAGAAACCCTGGAACTAAAAATGGGCAATCCTGAGCCAAATCTTTTTTTTTTTTTTGAAAAACGGATTAATCGGACAAGAATAAAAAAAGATAGGTGCAGAGACTCAATGGAAGCTGTTCTAACGAATGGAGTTGATTACGTTGCATTGGTAGCAGAAATCCTTCTTTCGAAATTAAAGAAAGGATGACCTGTATATCTAATACATACGTATACATACTGACATAGCAAACGATTAATCACGAACCGAAT------ACATTATATATATGTATATGCAAAATTCAGAGTTATTGTGGATCTATTCCAATCGAGGTTGAAGGAAGAATCGAATATTCAGTGATCCTATCACTCATTCCAGAGTTTGATAGGCC---TTTTTTTTTTGAAAAACGGATTAATCGGACGAGAATAAAGAGAGAGTCCCATTCTACATGTCAATACCGACAACAATGAAATTTATAGTAAGAGGAAAATCCGTCGACTTTAGAAATCGTGAGGGTTCAAGTCCCTCTATCCCCAATAAAAAGCCCATTTTACTTCTTAACTATACTATTTATCCTC-TTTTTTTTTTTTTCATAAGT------AGTTCAAAGAAAATTCAATATCTTTCTCATTG----------------ATTCTACCCTTTCCCAAACAAATGGGTCCGAATAGAAATCTTTTTGTCGTATCCCAATTTGGTTTGAATAGATACGATATCTGTGCATATGAATATATATGGGCAAGGAATTTCCATTG------TGGAAT------CATTCACAGCCCATATCATTATTTTTC-----CATTTACAAATACAAAG-AAAGTCTTCTTTTTGAAGATCTAAGAAATTCATGGACTAGGTCAATTTTTTGAATACTTTAATTTACAATTGAAATCATTTTTTTTTTTTT------------GAATATTGAATTTCTTTATTTTTTAATCTATTTAATTTACCAAGCACTCTACTAGGATGATGCGCGGGAAATAACTTATTAGATACCATTGACTCTGGTATCTAATAAGTTTTTCTACCCATCTTC---TTTTTGTTGTATAATCAGATTAGACTTGATTGTGTTCAATTGGGGGAATCAAAATGTGGTGTATAATAAAGAACTTCGAAAGAACTTCTTTTGATTATTTTGATGAATTTTTAAAAAGCTTAACACCTCTTATTTTACTTTTTCAATAGAAAAAAGAGAAAAATCAAAAATGCAAAGGTCGTCTTATTCAAAACCCCA------ACATCTCTTCTCTCCCACTTCACACCTCGGAGCGCACTGTTCTTATAGAGAGAAACGCGCTTTCACATCTTCTTAACCCGAAATGAAATGGCTGAGGAGAAGTTCCTTTTTGAGGGTACTCCCGGGAACAAATCCAGTGGAGACGGGGCGGGGCCTGTAGCTCAGAGGATTAGAGCACGTGGCTACGAACCACGGTGTCGGGGGTTCGAATCCCTCCTCGCCCACAACCGGCCCAAAAGGGAAGGACCTTTCCCT------CTGGGGTAAGAAAATCATGATCGGGATAGCGGACGCAAAGCTATTGAACTTGGGTATGGTCTTTTGTCGAAATGGA------ATGGCCTTCTTATTTATTGTGAAGAAATGAAAAATTACATATAGTAACCCCGGCCGGAATCAGCATATTTGTGTTTTACTCCCCGTAACTCTTCCTCAGCCAGGCTTGGGCAGAATAGCAGAGCAAGTACAAGTATTAGTAGCATAGCAAAAACGCGTTCCTCGTCATTAATATGTTTGCTCGCATTAATTGGGGACTATCGGGAGAATCGATGACTGCATCTTTGATGCACTGCTAGTACATCATCTGAGAATTCTTAATTGGCTAGTTGTAAATAGCC------CTGGGGCTATTTACAAGGGATTAACCCGGATCTACGCCGAGGTATTGACGGTGATTCTCAAATATCGTAGAACAGAATGTGATACGATGAGATAAAATGCAATAGAAACAAAGACAGGGAACGGGTTACCTACCCCTAACGGTCAAAGTGAGCCCTTTAATTCAATTCTTGATTCTTTAATTAAGAATCAATCCAAAAAATCCTCCTTCTTTATTGTAATACATA-TATAGTAAGATGCCGTAGTTCAAGATCATTTGTA--TTTTTTTTGTACATTAGGTCTCAGATGTATATAATTCTTTTATTATATAAAACCAAAAAGAAGAAATGACAATAAAATTGTATATAGATAGAGAAGAAAATAATGATGTGGAAAACAAGACATGAATTTTATACAATGACACTATACAACAACAATTTTTAATTAGATTTCTATTCGACACTAATAAAACTAATATAATACTTAGTATTGATCATTCGTCAATCCTAACCTAAGTACGTATGAAATACGTTGTTGCTAGGATTTAACACATGTAAATATAGAATCAAAAAAATTATTGATCATTACATAAAATTCAATTAAGATATTGTATGAAACTATAATTCCTTGTATTCTCATTTGAGAATGAAAGGAAAGATTTTTTGA------------------------------------------------TTTTGGTTGAGTTCCG-AAGAAAAAGAAGAATTGTTTGACCCGCCTTTTCATTTTTCCCTCATAAAGGAACTCAACCAAAATCAAAAAATCTAATCTACAAGAATAAAATGTTTG------------------------TTTATCAACTTATTTGGATAAGAAAATCATGATCGGGATAGCGGACGCAAAGCTATTGAACTTGGGTATGGTCTTTTGTCGAAATGGAATGGCCTTCTTATTTATTGTGAAGAAATGAAAAATTACATATAGTAACCCCGGCCGGAATCAGCATATTTGTGTTTTACTCCCCGTAACTCTTCCTCAGCCAGGCTTGGGCAGAATAGCAGAGCAAGTACAAGTATTAGTAGCATAG-------------CAAAAACGCGTTCCTCGTCATTAATATGTTTGCTCGCATTAATTGGGGACTATCGGGAGAATCGATGACTGCATCTTTGATGCACTGCTAGTACATCATCTGAGAATTCTTAATTGGCTAGTTGTAAATAGCC------CTGGGGCTATTTACAAGGGATTAACCCGGATCTACGCCGAGGTATTGACGGTGATTCTCAAATATCGTAGAACAGAATGTGATACGATGAGATAAAATGCAATAGAAACAAAGACAGGGAACGGGTTACCTACCCCTAACGGTCAAAGTGAGCCCTTTAATTCAATTCTTGATTCTTTAATTAAGAATCAATCCAAAATTCAAAATTTCAAAAATTTTCTGTGATGTGACAGGTAAAGTAAAAAAGATTGAAAAAAAAAACCTCATTTTCTTTCTTTATTATCTTT-ATTATAAGGATAAAATAACGATAATAATATATATTAATATTCAATATAGATAATAATATATAAAATATCCACGAATTTGATCAGTAATTCAATTTA---AATGATTCGAAACAGATATCTTATCTCCAATATAATAGATATAGAAAGAATACCTTACTTCGTTTGATTTTGTAAGAAGGGTTCATTCCCCCGGCCTGGTTAAGTACTGGCCGGGCCATTACATTCCTTCTTTTTTTTTT--------------------------------------------------------------------------------------AAGTACTGGCCGGGCCA-------------------------------------------------------------------------------------------------------------------------------------------------------------------------------------------TTACATTCCTT--CTTTTTTTTTCAAGTACCCTCCCT-------CAAAAAAAACCACAAGCGAGACA-AAGTATCAACGCTAGAATTTTGATGATTCCGATGCTATCTTGATTGTCTCTAATTCCTTTGTTCGACAAAGGGTCCATTCATATATAATAATGGATATATCCTAACGAACATAACAAAGAAAGAGGCTCA---GACAATTATGTTCCTCTTTTCGACAAAGTAAATAGATCTAAGAGCCTTGATCCGCATTTTTCTCATTTACATATCACAAAT-----CAATCCGTAGTAGGATCGATTTCTTTTTTGCTCTTTCCACGATATTTGTATTTTACGTACCATACCACAGTAATTAGGAATATGGATTCTCTATCAAATAAGACTGTTGGAATAATGATATCCATTGTTATTTGATTTATTGTGGTCGGTAACACTGGTAAAGTAAAAGTACCAGAAGAAAGTAATCTCTATTTTATTCCTACGAATAGAACATGACCATATGAGATGATACACTAACTATCTGTAGAAACATCCCGGATCGAATCTATGTTTCGATGTATCTACC---TGTATACT------TATATATATAGATAGATATATGCATGATTGATATAGTATATCCGTTTGTGAAGTAATTACTAAACCCCACTTCCTTCGATTCCATGTCCGAATAAAAAAGAAAATTCAAGTGGTAATAAGTTCTAAAGAATCAATTGATTCATGGTCAAAGTCAAATCCCTCTACGATGCATTTTATTCTAATTTTGACTAAGCGGGGGATCAAATGGTATAGTTCATTTGTTGGTAGCTTGGAGGATTACAATTTCATGAAACTAAAGTCTTAGTCTTCGTTTTTCAGCGGAAAATAAAGATATTGTTATTGTTGATATTAAAAAGAAAAAGGCAACCACCGTTATAATGCCTAATTAAACTTATTGGGGGATTCTACCCTGTAGTGACATAGTAATCCTCTTCATATCTTATTATTTTATTCC---ATTTTTTT---TCCCACGGGACAAAAAATAAATATTTTAGATATCC-AATTCCTAT---TTATTAATCGCCAAACCAAAGTATTCCTATTTCCCGTTGTTCCTACCAAACCCATCATAAAATTAGAAATACAAAAGTAAGTGGACCTAACCCATTGAATCATGACTATATTGGCTATTCTGATATTTAAATTCGATA---TATATTAAATTGTATTGCGGAAGCGGTCTTTTTTGATTTCATTTCCTTGGAGCACACAAGACACAAATTTGTCGA------------------------------------TATTTCTTATTTTATCTTCTTGTTCATGGATATTCCATAGGAATAAATCGCTATTCTTTTCCGATACATATCAAAAAAGTATATTATATTTCGAAAATCTATTTTTCAATATCTTTCCTTGATTTCAGAACCCAATATTGTTTTGTTGCTCCGTTCCAGCAATGCAATAGAGAACAAATGCGAGAAAGGGGCTTTCATTTCCAGTCTACCATTATTTAATATTTAATTTAGGGGCATGGAAAAAGGAATTTTCTTT---TTTTTTTT------------TTTTTTTGTTTGACCCGTTAAAAGAGAAAATTTCTTTGGAATATGAGTCAGAGGACAATTCAGAGTTCAAATGGTTATATAGTAATGTAATA------ATAAGGACTAGTCGAATCCAATTGATGGATTTACTTAGGTTGGTTTATGGACCAAT---------------CGAAAAGAAAAAAGAAGAATTTGTATCTTCGAAACCCATTTGTATTGTAAGGGGCATTGAACGAAGAATCATCCGCATGCCCTGAAAATGAAATGAAGTGTTCGGAAATGGTTGAAGTAGTTGAATAGGAGGATCCACATAACAGAAATATAAATAATGTATAGGAATTCAAGAAAGTACCGGATCTTAGGTATAAACAATCTAATTAATTATAGAATA---------TATAACATATTATATAACTATAAATATGACTAAATAGAATTCTATTCTAATAATGGAAATATCTGATTAATTAGATTAGAATTTTCATTTTATTATTATACATAATCATATAGATAATAGAAATTCTTTTTATATTATAATTTCTATTTTTTTAGTAT---ATAATTAG---------TATATAATATTGATTATATATTTATAAAATCTATTTATAAATAGAAATTTTGATTAATGATAATTTAAGTAATCAGATTTTTGAGAATATCAAATTTGATATTATGATTTGATTCAAAAAAAATGGAATTATTTCTCAGAATATTTATAACAAATTTTGTTAATTATATTCTTTTTATAGGGGATCGGTCCTAAGAAAAGTATAAGATAAGGATAAAGATACAATCAAAATTCTAATGCGACATTCCTCTGATTTCCTTGGAAAAAGAGGGAAATAGGGCG---AAAAAAAAAGAAGAAAGAATATCGACCTTTTCAGTATTCCAAATCGCGATGGAAAACCTAAAAAAAAAG---------------GGGGGCCACATATATATGTGGGATATATCTATCTAT---------ATTGAATTGCAGATACATCAATGATAGAATCATCTTTGATTGAAACAAATATGGTTTAT---------------------ACAATAGAGATAGAGATAAAATGAGAGAGGATATCCGAAAAAGAAAATAGGAACATACACTTTTTCAATATAGGAATCATTATATAAAAAATTCACCAGTTCCAAGATAAATGAAAGAGGTGGGTAAAATTACAACTAGATCCTTGTCTAA----CCCGGCCCCATCGAGAAATAGAACTAACTCATTCTAAGGCAAAGGGTCGAGAAACTCAACGCCACTATTCCTGAACAACTTGGAGCCGGGCCTTCTTTTCGCACTATTATGGTATGGATAGTAAAATAATGGGAAAAATGGGATTCAATTGTCAACTGCTCCTATCGGAAATTGGATTGACTACGGATTCGAGCCATAGCACATGGTTTCATAAAATCCGTACGATTTTTCCGATCTAAATCAAGCAGGTTTTCCATGAAGAAGA---TTTTTTTTTCAGCATGTTCTATTCGATACTGGTAGGAGAAGAACCCGACTCGGTATTGTTAAAAAAAGAGGGGAAGCAGAACAAGTCAAGATGATATGGATCACCCCCTTCTTCTTGCGCCAAAGATCTTACCATTTCCGAAGGAACTGGAGCTGCATTTCTTTTCAATTTCCATTCCAGAGTTCCTATGTGTTTCCACGCCCTTTTTTTTTGAGACCTCGAAAAATGAAATGGACAAATTCCTTTTCTTAGGAACACATACAAGAAAAAGGATAATGGTACCCCCACCATTAACTACTTCATTTTCATTTATGAATTTCATATCATAGTAATAGAAATACATGTCCTACCGAGACAGAATTTGTAACTTGCCATCCTCTTGCCTAGCAGGCAAAGATTTACCTCTGTGGAAAGGGAAAGACTGATTCATTCGGATCGACATGAGGGTCCAACTCCATTGCATTGCCAGAATCCATGTTGTATATTTGAAGCAGTTGACCTCCTTGCTTCTCTCATGGTACAACTCTCTTCCCGCTGAGCCACCTTTCTCCTCGGTCCACAGAGACAAAATGTAGGACTAGTGCCAACAGTTGATCACAGAAGAAGGGACTCACCGAGCCGGGATCACTAACTAA---TATAATAGAAAAGAACTGTCTTTTCTGTATACTTTCCCCGATTCCGTCGCTACCGCGGGCCTTACGCAATCGATCGGATCATATAGATATCCCTTCAACACAACATAGGTCATCGAAAGGATCTCGGACGACTCACCAAAGCACGAAAGCCAGGATCTTTCAGAAAATGGATTCCTATTTGAAGAGTGCATAACCGCATGGATAAGCTCACACTAACCCGTCAATTTTGGATCCAATTCGGGATTTTCCTTGGGAGGTATCGGGAAGGAATTGGAATGTCATAATATCGATTCATACAGAAGAAAAGGTTCTCTATTGATTTAAATGCTGTACCTATGGGATAGGGATAGAGGAAGAGGAAAAAACCGAAGATTTCACATAGTACTTTTGATCGAAAAATCAATCTGATTTATTTCGTACCCTTCGCTCGATGAGAAAAATGGGTCAGATTCTACAGGATCAACAAACCTATGGGACTTAAGGAATGATGGAAGGGAATAAAAAGAAAAGAGAGGG------------------------------------------------------------------------------AAAGAAAGTCGAAATGAAATAAAGAATAAAACAAAAAAAAAAAAAAAAATAAGTAGAAAA------TAGAAGAGCCCAGATTCCAAATGAACAAATTCAAACTCGAAAAGGATCTTTCTGATTCTCGAAGAATGAGGGGCAAAGGGATTGATCGAGAAAGATCTCTTGTTCTTATTAGATTAGAAGATCGTGATTTGATCCGCATATGTTTGGTAAAAAGAATAATCTTCTCCTTTGATCATAAATGGAAAGTGTTCAATTGGAACATGAAAACGTGAATGAATTGGTCTTAGTTACTCTTCGGGGCAGAGTGGAAGAAGGGAAGAGATTCTCGAACGAAGAAAAGGATCCAATTACTTCGAAAGAATTGAACGAGGAGCCGTATGAGGTGAAAATCTCATGTACGGTTCTGTAGAGTGACAGTAAGGGTGACTTATCTGTCAACTTTTCCACTATCACCCCCAAAAAACCAAACTCTGCGTTACGTAAAGTTGCCAGAGTACGATTAACCTCTGGATTTGAAATCACTGCTTATATACCTGGTATTGGCCACAATTTACAAGAACATTCTGTAGTATTAGTAAGAGGAGGAAGGGTTAAAGATTTACCAGGTGTGAGATATCACATTGTTCGAGGAACTCTAGATGCTGTCGGAGTAAAGGATCGTCAACAAGGGCGTTCTAAATATGGGGTCAAAAAGCCAAAATAAGTGATTCGTTTTTAGCCCTTATAAAAAGAAAACTGATTTTTGAACCTCTTTCACACATAGTTGCATTACTTATAGCTTCCTTGTTCGTAGACAAAGCGGATTCGGAATTTCTTTCATTCCAAGCATAACTTGGATCCATGCGCTTCATATTAGCCTGGAGTTCGCTCCCAGCAATATAGCCATCCCTACCCTATCACGTCAATCCCACAAGCCTCTTATCCACTCTCGTTCGATCGCTGCGGGGGAGCAAGTCAAACAAAATAGAAAAACTCACATTGGGTTTTATCATCACAAAAAAGGACCCATCGCTTCGATGATTATAGATGGAATATGATTTCTAAGCAATACCAATCCACTAACAGTAAACAGATCAGAGAACTCTCATGTGGGATCCTATCTTGACAACAAATTATCTATATGTTAAGATGTTTAAGACAAGGGCTATAGCTCAGTTAGGTAGAGCACCTCGTTTACACGTGCGCCAATGCTTTTCAAGGAAGCCCATTATGCAATCAACATAATTGATCTTATTGAGAAATCGATGTCTTACTCCATAGATTCGAGGGAACAATAGCCTGACAAATATTTGATTCGGTTCAGTTCGATTCGAGTGCGAATTCAGGTGCCAAGTCAAATTGAACCTGCCATTGATTTGCTA---------ATTGATAAGGTAAATACCCAGTCCAGTCACATTCAATGCTAGGTATAATGAGTATAAGGGACTCAAAAGAAGCTCTTTTCGTCCTATGAACTTTAAGGTGTATGAAGTCTCATATTTCACTCTTGTAGCGGAGCGATAGAGACTCCATTTAACTTAGGTTGATCTAGGCCGGAGGCATACCTAAGTCAAGGTAACCCTTCTTTGAAACACTTTGGTATTGCTTCTAGTTCAGAAGAAAAATGATGAATCAGAGCACATGGAGCCATC---TTATTATCTTCTTCCTGTAAAGAAAAAATATGGTGTACTAACTGATCTTTCCATCAATCAGTTGATGAAAGAGCCCAATGCAACAAAATGCATGTTGGGTCTTTGAAACAGTTCGAATCATTTCGATAATAGTCAGTTTGATCTGTTTTTCTTATGGCACGAGATACTTTTGTAAATGTAAAGAAAAGTTTTTTTTATACCTCCAATATGTCTTGCATACACTAGTATGTAAAAATGAAAGATTATGTTCGATTTGAATCGATCTTACTCAATTAATCCCTCGTGACTGCCCATAGGAGAAGTAGTATGAAGAACTAGGCTATTGGGCGAAGAAAGATTGGGTATTCCCCTCTACCATATATATACAAATAGAATAGTCTATTTATACAAAATGGTAAAGAGGACCCCTCTATGATCATAGATCATAGAGATCTATACAAACAAGAAACGATATTTTTATAACGGGAGATTCGACCTCATAGAGTTCAACTCCCGTTCTCAACCCATGAGTCCGAAGCTTCCTTCGTAACTCCCGGAACTTCTTCGTAGTGGCTCCGTTCCATGTCTCATTTCATAGGGAACCTCAAAGTGGCTCTATTTC---------------------ATTATATTCCATCTATATCCCAATTCCATTCATTTAATATCCCTTTGGTGTCATTGACATAAGAGATGTCATTCAATCGAAGAAGATGGTATCGTTGACATAAGAGATGTCATTTATAGTCTATCTCTTTCTATCTTTCTATATATGGAAAGTTAAGAAATCATCATATAATAATCGATAAATTGAAATAGAAAAGAAAAAGGGGAGGTTTGTATATTGAGAATGCTCATTGAATGAGCAATTCAATAACAGATTTCGGATCTAATCAATATTGATATACCGAGTATCTTATCTGTTGATATGAAGTATTCCGGCGATCCCCACGATCCGAGTCCGAGCTGTTGGAATTGGAATAGGTTCGGCAGCAGAGCAGATCACGAAATCTTGGCGATCTTCTCTATCTAATGAATGAGGAGTCCGTTTGGAAATCGTCCGCCCCGCGCCCACCCCCCGAGTATATGATTCAACAGGAATCACACAGGGGTAGATTGATAGAAACTTCTAGTAAAATACCCACCAGTACCCGTAACCCAGCGGATAAAGTACATTACATAGTCCGTTTTAGGGATTGGCGACTTA---------CCC---ATTCAGTGACTTTGGCACTGGACGTTCCCCAAATGGGTACTATCGGGTCGGGTGAATTAGAGAATAGACAGACGCCCGTTGGCATTCCAGCCTTCCTTCTCCTTTCAGGGCCTATCCGAAAGAGAATCCAGTGCCTCTTGGTCGTGAATATCTGAATAGGACGAACCGCCTCCATGGATATCTTTGCTTCGGAACAAAACAATGAGAGTTAGGCTCAGTCAACCGGAATATGTATTATCCATATGGGAGATCTTCCAATTGAGAAGATCCATCGCCCTGAGACGAAGAGAAAGGTCTATCTATTTTCTTTAGTTATTCAGTTAAACCAATGATTCGTTATTGGAGCAGATAGCAACAACCATTTCATTGGACATGCGTATTTTTTATTTTCCAACGGATTTACGCGGTTTCATTAATGGAAATTGTTTCATGTAGTGAGTAATAGGCTCTG---GTTGTTCGCCGTTCAAGAATTCTTGTTTAGGCAGTTCATATCATCCATAGTGTTTTGATCTAAGATTTCAATTCTTCCATGCTTCAGCAGTAGCATATTGTTCCATGGAGCTAAGGTCCAAAATATGGAATAAACAAGTGTTTCCACGACTCTACCACCCGACCAATTCTGTTCCACTTAATCCTTTTTCATGGCCACATATCTTTACGATTATCAATCCATTCTATAATTCTTCTCATTAGGGAAAATGATCCCACAAACAAAGGAATTGTACAGTACAAAATAACATAAAAACAGAAACATT-----ATAAAAAGATGTGTACCTTCCGCTCAAATTGTACCCTTTACTATTTTATCTAAGTTGAATAACCAAGGACTTACTTTATTTTACTATGGATTCTTATAACCCGAG------TCTGATTCTGATAACTCGAGAAATTTGGATTTGGTTATGATCCAAAGAGGAAAAGAAAGGGATGG------CATTATACAATTGAAATGAAATAGAAAAATCCATGATT------------------------------------------------------------------------------------------------------------------------------------------------------------------------------GTTACGGTCGTTCATTTTATTCAAAAAATCTCCGTTCCAGAACCGTACATGAGATTTTCATCTCATACGGCTCCTCCCTTCTCTTCTGTGCATAGTACTAAAGGGAATAAGCCAAAGAATCCAAATTTCCCTATTCTCATTATGAACTGACAGGAGCTGGTATTTTTACAAGAAATCTCTAGCCAGCCTTCCCGCAAGAGGTTTTTTCTTAACACCAATCGTATTAGTGTAGTGCTAAATAGA------AATTCCAACGATTTCTTTGTCCTCAACGCCTACTATTTCCAGGAATTAGTCACTTCAACGATCTTTGATGGTTATACGGGTATCCAAAGTACGAACGAGATGGATGTTCGTTGTCCCAACCATTCTTGTTAGTCCCGATACTGATAAGGAAAAGGGGAATTTATAACAAAGTTTTCGTGTTGTTGATTCCTAGTGTAGTGCTTCTTCCCCTATGTCTCCTATTGGTACTTGTGGAGTAGGATTGACCCACAATACAGAACTTTTAGGTGTAACCTTTCGTTCAATACTAAAATAAAATGGATAATTATA---------------ATTAAAGTATCTGAGGCTGGATCAATCGAGGATACACGACAGAAGGAATTGTTTTATTTCCAAACTTTACCTTCACTAAGCGTATCTTTATTTCCATAATTTGGTTCTTTCTATTCCGAATCACGTCTTTTTCTCGTAAGACTGAAGTGAGGACT-AAAAAAAACAAGAAAAAATAAT--------ACGTGTGACTATCTCCACTATAGAAAG------AAGAAAAAAAAGATCAAATTGGCTAGTCAATACTAGAAAAAAATAGGCTTTCTACATATGCATCGTCCAAAGCAACGATTTTTATCAGCTGTAGTAAGGAAAGAAACTTCATGATAAC---AAAAAAAAATAGGAAGAAATAGGTACGGCCTACATACTATATTCTATGGATAAAGGATCGAATTGATAAAGAAAGCACCGTAAAGATCAATTAGCGAGCTTTTGGGTCAATACAGTTAAGAACTGCTTACTTATGTCTG---------------TCATAATATGGGATATCATAATATGGGATATAAAGTTAGGAATCAACTTATGTAATAGAGTCGATTCACTAAAGTATTGAGCAGCGGTGTAGCATCAGATCCCAAAGATAGTAAGTTCTTTTTTCTTATGGTTATGGAAGAAAGTCTTTTTCAAAGATTCTATATCAATTTCATATATGAAACCGAGAT---------------AGTTACCTTTCAGAAAATTATAACGATATAGGGGATATTCATGCTTTATTCTTCTGAAGGTGGGAGAAAAGATAAAACTAATTCTAATTATTGATAAAAATTAGAATTTGAAACTTATGTAATTAACTTCTTCTGGTTAACCCAAGAAAAAAATGGGATAGATTTCTCATAAATCTAATTCAGTTGACATAGGGTATTAAGATGGGACCATAACACAAAAAGAATCGATTGCTGAGCCGTATGAGGTAGGAAACTCTCAAGTACGGTTCTAAGGGAAGGAATTGACCTACCTATTCCAATGAACCGAAAAATGAATGTTTTCTACGCATAATGGAGGGAACTTGCTAATTTCCTTTGAAATACAACTGAAGTTTCTTCAGAATGCTCATTCAAGTAAAAAATATGTTAGATTCCATTTCCTCCTTCCGTTAGCGCAGCGGCCCGCATCGCATAGAATAAAACAAAAAGAAAGTAGGAAAACGTATATGGAACAACTATAATAAACTATAATAAGAA----GATATTTTTTTTTTCTATACCAAAACTCTTTTGTATGCGTATGGGATCCAACTCAACTCTTTTATACTTTATATACTAGATATAT-----------------CTAGTAAAAAGTCTAAAAAGTCTAATATGAATTCATCAAATATCCGAATCGAATATGTATTTCGTAATACAGAATTCATTTTTTTAGGCTCGAGATTTTGGATTGATACCGTATTTCTGCATTTTGATTATACGGTGCCGTGCAACATTTCGAAAATAATTAATGGAATTGATACTGGAGGG---TTTTGAAATCCGAATAATATTCGTTACTTCAAGTAGGTTTTTCGAATATTTATCGAAAAGAACAAATAAAGATGAAATTCGTTCGAATTTGGTCAATTGA------------------GATATCCGTAAATCCTATTTACTTAGAAAATCCTATTTACTT-ACTTACTAAATATATATATCTATA---TTTTCATCCGAAAAGGGACCCTTATTCTATTTCTATATTCCTTCTAGACCTAAGGACTAAATTCTTACAAAAATGGGAATAGATGCATAGCATAGGTTCGATATTTTATTGTAGAGCTCGTGCTTTAGAGAAATATCACATCAGATAGAGTTGACAAATGAAGCAGTTCATTAACAATTCACAGATAAA
>Aloidendron_eminens_AT2
TCAATATTTTTTTGCATTTTTTTTCAAAGGAAAGAAACCGTGAAGCTGAAATAACTCACTCAGAACACCTTTTAAAAGATTACGCGGTACGATTAGGTCGAATAAGCCCTTATGGAATAAATACTCAGCCGCTTGTGAACCATCGGGTACTGTTTTATTCAATGTTTGTTCAATTACTCTTTTACCTGCAAAAGCAATGTAGGCATTAGGTTCAGCAATAATGACATCTCCCAACATACCAAAACTGGCAGTTACTCCACCAGTTGTAGGAGATGTAAGGATTGATACATAGAATAACCTTTTATTTGATTGATAATTATATAAAGCAGAAGATATTTTAGCCATTTGCATCAAGCTCAAACTTCCTTCTTGCATACGTGCTCCTCCAGAAGCACACACAATAATAACAGGTAGAGATCGATTAGTAGCATATTCGATCAAACGGGTGATTTTCTCGCCTACTACGGATCCCATACTACCTCCCATGAACTGAAAATCCATAACCCCAATTGCTATGGGAATACCGTTTAGTTGACCTATGCCTGTTTGAACAGCTTCAGTTAAACCTGTCCTTCTTTGATAAGAATCGATACGATCTCTATAAGGTTCCTCCTCTGAATGAAATTCAATGGGGTCCGTCGAGACCATATCTTCATTCAGAGGATCCCAAGTGCCCGGATCAATCAAAAGTTCGATTCTATCTGAACTACTCATTTTTAAATGATACCCACACTGTTCACAAATATTCATTTTTGACCTAAAAAATTTTTTATAATTTAATCCATAACAATTTTCGCACTGAACCCATAAATTTCTGTATTTTTGATTTATATCAAAATCATTAGATCTTCCTCTTATATTGAAATCGTGGCTGTTACCACCAGTTCTTACGCTAGAATTATCGCTTTGACTACCACTTATGCCTTCAGTACAAATGAAACTAGAAATGTAACTGTCACCGTAATTATCGGTACCACCGAAAATGTAACTATGAATACTGACTTCAAAACGAAGATAACTATCAATGCAACTATTAATGTGATTATTCCAACTAGATTGAGTATCGTACATATAATGATAATAGTAGTGATTGTTACTCTTAGACCTACTATTCAAATAACTGGAAAAAAAACTTTCTAGTTCACTCAGAAAAAAACTATCATTGTCAATCTCAAAAATTTGATTTTCAATATCAAAATATACAGAATAACTGTCACCATTACTATCCCTAA------CTAAAAAAGTGTTATCAGACAGCAAAC---------------------------------------------------------------------------------------------------------------------------------------------------------------------------------------------------------------------------TATGGCAACTCTTCGAGCTGACGAAATTAGTAAGATTATCCGTGAACGTATTGAACAATATAATAGAGAAGTCAAGATTGTGAATACCGGTACCGTACTTCAAGTAGGCGACGGTATTGCTCGTATTCATGGCCTTGATGAAGTAATGGCAGGTGAATTAGTAGAATTTGAAGAGGGTACAATAGGTATTGCTCTCAATTTGGAATCAAACAATGTTGGCGTTGTATTAATGGGTGATGGTTTGATGATACAAGAGGGGAGTTCTGTAAAAGCAACAGGAAGAATTGCTCAGATACCTGTGAGCGAGGCTTATTTGGGTCGTGTTATAAATGCTCTGGCTAAACCTACTCTGGCTAAACCTATTGATGGGAGAGGTGAAATTTCTGCTTCTGAATCTCGGTTAATTGAATCTCCCGCCCCAGGTATTATTTCGAGACGCTCTGTATATGAGCCTCTTCAAACAGGGCTTATTGCTATTGATTCAATGATCCCTATAGGGCGCGGT---CAGCGAGAATTAATTATTGGGGACAGACAGACTGGCAAAACAGCAGTAGCCACAGATACGATTCTCAATCAAAAAGGGAAAAATGTAATCTGTGTTTATGTAGCTATTGGTCAAAAAGCATCTTCTGTGGCTCAGGTAGTGACTACTTTCCAGGAGCGAGGGGCAATGGAATACACTATTGTGGTAGCCGAAACGGCGGACTCACCTGCTACATTACAATACCTTGCTCCTTATACGGGAGCGGCTTTGGCTGAATATTTTATGTATCGTGAACGACATACTTTAATAATTTATGATGATCTCTCCAAACAAGCACAAGCTTATCGCCAAATGTCTCTTCTATTAAGAAGACCCCCTGGTCGTGAAGCTTACCCAGGAGATGTTTTTTATTTGCATTCACGCCTTTTGGAAAGAGCCGCTAAATCAGGTTCCAGTTTAGGTGAAGGGAGTATGACTGCTTTACCAATAGTTGAGACTCAATCGGGAGATGTTTCGGCTTATATTCCTACTAATGTCATTTCCATTACAGATGGACAAATATTCTTATCCGCGGATCTATTCAATGCGGGAATCCGGCCCGCTATTAATGTAGGTATTTCTGTTTCCAGAGTGGGATCCGCAGCTCAAATTAAAGCCATGAAACAGGTCGCCGGCAAATTAAAATTAGAACTAGCTCAATTCGCAGAGTTAGAAGCCTTTGCACAATTCGCTTCTGATCTCGATAAAGCTACCCAGAATCAATTGGCAAGAGGTCAACGATTACGCGAGTTGCTTAAACAATCCCAATCAGACCCTCTTACGGTGGAAGAACAGATAGCTACTATTTATACTG------------------------GAGCGAATGGGTATCTTGATTCGTTAGAAATTGGACAGGTAAAGAAATTTCTCGTTCAGTTACGTACCTATTTAAAAAAGAATAAACCTCAATTCCAAGAAATTCTATCTTCTACCAAGACATTCACCAAGGAAGCGGAAACCCTTTTGAAGGAAGCTATTCAGGAACAGATCGAACAGTTTTTACTTGAGGAACAAGCATAATCATTTCTTCAATTTGCTCTCCTCTTCTAAGTTCATAGCTTTCGCGGTAGCTTCATCGATGTTACCCACCAAATAAAAGGCCTGCTCAGGAAGACCATCTAATTCTCCGGAAAGGATCAGTTGAAACCCCCTAATGGTTTCTGCGAGACCAACATATTTCCCCGGAGAACCGGTAAAGACTTCTGCCACGAAGAAGGGTTGTGATAAGAAACGTTCCATTTTTCGTGCTCTTGCAACAGTTAAACGATCTTCTTCAGATAATTCGTCCAACCCCAG------------GATAGCTATAATGTCCTGAAGTTCTTTGTAACGTTGTAAGGTTTCCTTAACTCTTTGCGCAGTTTCATAATGTTCTTCGCCAACGATCCGAGGTTGTAACATAGTTGACGTTGAATCTAAAGGATCCACTGCTGGATAAATACCTTTGGCAGCTAATCCTCTTGAGAGTACGGTAGTAGCATCTAAATGTGCAAATGTCGTGGCAGGAGCGGGGTCGGTCAAATCATCCGCAGGTACATAAACTGCTTGGATCGAAGTTATAGATCCCTCTTTGGTGGAAGTAATTCTTTCTTGCAAAGAACCCATTTCTGTACTAAGGGTAGGTTGATAACCCACTGCGGAAGGCATTCGCCCTAATAAGGCGGATACTTCTGATCCCGCTTGGACGAAACGAAATATATTGTCGATAAATAAAAGCACGTCTTGTTCATTAACATCCCGGAAATATTCCGCCATGGTTAGTGCAGTCAAACCAACTCTCATACGAGCTCCCGGCGGTTCATTCATTTGACCATAGACTAGAGCTACTTTTGATTCTGCAATATTTTTTTCATTAATCACCCCGGATTCTTTCATTTCCATGTAGAGATCATTTCCTTCACGAGTACGTTCACCTACTCCGCCAAATACGGATACGCCTCCATGAGCTTTGGCAATGTTGTTGATCAATTCCATGATAAGTACAGTTTTCCCCACGCCGGCTCCCCCAAATAGTCCGATTTTTCCTCCACGGCGATACGGAGCTAAAAGATCCACTACTTTAATCCCTGTTTCAAAGATGGATAATTTCGTATCTAACTGTATAAAGGCAGGCGCAGATCTATGAATAGGAGATGTTGTACGAGTATCTACAGGACCTAAATTATCAACAGGCTCTCCAAGAACATTGAAAATTCGTCCAAGAGTAGCTCCGCCGACTGGAACACTTAGAGGGGCTCCCGTGTTAATCACTTCCATTCCTCTCGTCAGACCATCTGTAGCACTCATAGCTACAGCCCTAACTCGATTATTTCCTAATAATTGTTGTACCTCACAAGTCACATTAATTTGCTGACCGACAGTATCTCGACCCTTAACTACCAAAGCGTTATAAATATTAGGCATCTTGCCCGGTGGAAAAACAACATCTAGTACTGGGCCAATAATTTGAGCGATACGACCTAGGTTTTTTTCTTCAAGTGTGGAAACCGCAGGACCAGAAGTAGTAGGATTGATTTTCATATGAACTTAAATCTTTGTGTACTGACTCCTAATCGAATTATTTGGGATTCAGAAGTGAAAGAAATCATTTTATCTACGAATAGCGGCCAAATTGGCGTATTACCAAACCACGCCCCTATTGCCACAGCGGTAGATATAGGTCTTTTGAGAATACGCCTCAACGACCAATGGTTAACGGTGGCTCTGATGGGTGGTTTCGCTCGAGTAAGTAATAATGAGATCACCATTTTAGGAAATGATGCGGAGATGAGTACTGACATTAATCCGGAAGAAGCTCAACAAGCTCTTGAAATAGCTGAAGCTAACTTGAGTGGAGCTCAGGGTAAGAGACAAGCAATTGAGGCGAATCTAGCTCTCAGACGAGCTAGGACACGAGTAGAGGCTTTGAATGTTATTTCAAACTAGATGAAAAATGTAACCGATTCTTTCGTTTCCTTAGGCCACTGGCCATCCGCCGGGAGTTTCGGGTTTAATACCGATATTTTAGCAACAAATCCAATAAATCTAAGTGTAGTGCTTGGTGTATTAATTTTTTTTGGAAAGGGAGTGTGTGCGAGTTGTAATCAGTTATTTCTTCCATGGCCCCGAGAATTCCAATATTAGCACTGATAGTACGGAAGTGTAACTCGCTATTCAA---------------ACAACTACTTAGATTTCTTAGAGCCCCCTGTAAGGCTTGTTGGAAAATTTCTTGTCGGACTTGATTAATCGCTCTTTGTTGTTCAAAATGAAAGGTTTCATTTTTGTAATTTTCTAATTGTTCCAAACTATAAGAAGTAGCATTAATTAAATTGACTTTTTCTCGTTCTATCTCAGAGTATCCATTCATTCGATACTCATCCGCTTCCATTTCCACTTTCTGTAAACGAGCCCGGGCTCTTTCGAGCTGTTCAATGGCCCCTCTACGTAATTCTTCGGAATTTCGAATAGTACTCAAAATCCTCTGTTTTCGATTATCTAATAAATCATTTAATGAATCCACTTATTTCTGCCGCTTCCGTTATTGCTGCTGGATTGGCCGTAGGGCTTGCTTCTATTGGACCTGGAGTTGGTCAAGGTACTGCTGCAGGCCAAGCCGTAGAAGGTATTGCGAGACAACCAGAAGCAGAAGGTAAAATACGAGGTACTTTATTGCTTAGTCTAGCTTTTATGGAAGCTTTAACAATTTATGGACTGGTCGTGGCATTAGCGCTTTTATTTGCGAATCCTTTTGTTTAAATGAATGTTATACCATGTTCCATTAAAACACTCAAAGGGTTATACGATATATCAGGTGTAGAAGTAGGCCAACATTTATATTGGCAAATAGGAGGTTTACAAATTCATGCCCAAGTACTTATCACTTCTTTGGTTGTAATTGCTATCTTATTAGGTTCAGTCATCATAGCTGTTCGGGATCCACAA---------------------------ACCATTCCGACCGACGGTCAGAATTTCTTCGAATATGTGCTTGAATTTATTCGAGACTTGAGCAAAACTCAGATTGGAGAAGAATATGGTCCTTGGGTTCCCTTTATTGGAACTATGTTCCTATTTATTTTTGTTTCTAATTGGTCAGGTGCCCTTTTACCTTGGAAAATCATAGAGTTGCCTCATGGGGAGTTAGCCGCCCCCCCTTATGGGGAGTTAGCCGCCCCCACGAATGATATAAATACTACTGTTGCTTTAGCTTTACCCACGTCAGTGGCATATTTTTATGCAGGTCTTACAAAAAAAGGATTGGGTTATTTCGGAAAATACATTCAACCAACTCCAATCCTTTTACCAATTAATATTCTAGAAGATTTCACAAAACCTTTATCTCTTAGTTTTCGACTTTTCGGGAATATATTGGCTGATGAATTAGTAGTTGTTGTTCTTGTTTCTTTAGTACCTTCAGTAGTTCCTATACCTGTCATGTTTCTTGGATTATTTACAAGTGGTATTCAAGCTCTTATTTTTGCAACTTTAGCCGCGGCTTATATAGGGGAATCCATGGAGGGTCATCATTGAATGATATTTGCGACTTTAGAACATATACTAACTCATCTCTCTTTTTCGATCATTTCCATTGTGATTACGATTCATTTGACGACCCTATTAGTCCAGGAAATCATAGGGTTACGCGATTCGTCGGAAAAGGGAATGATAGCTACTTTTTTCTCTATAACAGGATTATTAGTTACTCGTTGGATTTCTTCGAGACATTTTCCATTAAGTAATTTATATGAGTCATTAATCTTCCTTTCGTGGAGTTTTTCCATTATTCATATGATTTCCAAGATATGGAATCATAAAAATGATTTAAGTGCAATAACCGCCCCAAGTGCTATTTTTACCCAAGGTTTCGTCACATCAGGTCTTTCAAGTGAAATGCATCAATCGGCAAGATTAGTACCTGCTCTACAGTCTCAGTGGTTAATGATGCACGTAAGTATGATGTTATTGAGCTATGCAGCTCTTTTATGCGGGTCCTTATTATCAGTCGCTTTTCTAGTCATTACGTTTCGAAAAAACATCGATATTTTTTGTAAAAGCAAAAATTTCTTGATCTTTATTAAGTCATTTTTCTTTGGCAAGATTGAACACTTGAATGAAAAAAGAAGTGTGTTTAAACACACTTCTTTTCTTTCATTTGGAAATTATTACAAATATCAATTAACTCAGCGTTTGGATTATTGGAGTTATCGTGTCATTAGTTTAGGGTTTACCTTTTTAACTATAGGTATTCTTTCTGGAGCAGTATGGGCCAACGAAGCCTGGGGATCTTATTGGAACTGGGACCCCAAGGAAACTTGGGC------ATTTATTACTTGGACCATTTTCGCGATTTATTCACATACTAGAACAAATCCAAATTTTCAAGGTAGAAATTCGGCACTTGTGGCTTCTATAGGATTTCTTATAATTTGGATATGTTATTTTGGGATCAATCTATTAGGAATAGGTCTACATAGTTATGGTTCATTCACATTGACACCTAATTAAATGAAAAAAAAGAAAGTATTGACTTCCCTCCCGTATCTTGCATCTATAGTATTTTTGCCCTGGTGGGTCTCTCTCTCATTTCAAAAAAGTCTGGAACCTTGGATTATTAATTGGTGGAATACTAGGAAATCTGAAACTTTTTTGAATGATATTCAAGAAAAAAATTTTCTAGAAAAATTTCTAGAATTAGAAGAACTATTCTTGTTGGACGAAATGATAAAGGAATACCCGGAGACACATATACAAAAGCTTCGTATAGGAATACACAAGGAAACGATACAATTGGTCAAAACACATAATGAATATCATCTCCATATCGTTTTGCATTTGTCGACAAATATAATATCTTTTGCTATTCTAAGTGGTTATTTTTTTCTAGGTAATGAAGAACTTGTCATTCTTAATTCTTGGGTTCAGGAATTCTTTTATAACTTAAGTGACACAATAAAAGCTTTTTCGATTCTTTTAGTTACTGATTTATGGATCGGATTTCACTCTACCCACGGTTGGGAACTAATGATTGGTTCGATCTACAATGATTTTGGATTGGCGCATAACGATCAAATTATATCTAGTCTTGTTTCCACTTTTCCAGTTATTCTAGATACAATTGTGAAATATTGGATTTTCCGTTTTTTAAATCGCGTGTCTCCTTCACTTGTAGTCATTTATCATTCAATGAATGAATGAAGCGTGAGGGAATGCTAGACGTTTGGTAATTTCTCCTCCGACCAAAATGAAAGATCCCATTGAAGCGGCTAATCCCATGCATATTGTATGTACGTCGGGGGGAACAAATTGCATAGTATCATAAATGGCTATTCCTGGTATTACCCATCCGCCGGGGGAGTTTATAAACAAATAAATATCCTTAGTATTATCTTCTATACTGAGATATACCATGAGACCAACAAGTTGATTTGAGATCTCGCTATCAACCTCTTGTCCTAAAAAAAGTAATCTTTCTCGATAAAGTCGGTT---TATGAGATCTCTAGTATTTTGATTTTCAACCGCTACAAGATCAACAATGCCATGAGCTTGGGCTTCTGTTGCTGACATAAAAACATCCCTTTCCATGTCTTCGGATATAACCCATAAAGGGTTGCCCGTTCTTTGTACATAAACCTTTGTGAGGGTTTCGCGAAGTTTCAGTAGTTCTTCCGCTTCCAGGATAAATTCCCCTGCTTGTGCCTCATAAAAAGAACTAGCAGGTTGATGAATCATAACCCTAATCGTTCGATTTTTTGTTGCGAAGTTTATAAATTATGCGTCCCCTGGTTGAATCATACCGACTT--TTTTCGATTTTTACTCTATCTCTCGGCAATATCCATATAGAACTGCGCCGGATCCTACCTGAAATATAACCTAGAATTAGATCTTCATTATCTAAGCCGGGAACATGCCGTTGGGAAGTGATTCAGTAATTAAACCTTCATGAATCCATTTTTGTTCTTTCATTCATGAATGATTCACTAGGTCATTAATACGGATAATATCCAAATACCAAATACGTTCTCTATGTGATCCATG------TAAAGTAAAAGGAGTTGTTTTTGGGAAGATCAAAGAAAGAACCTGTTCTTCTTCCGTAAAGAATTCTTCTAATAACCCCGAACCTAATCTTCGCAAAAAAGCACGTACTGTACTTTTATGTTTACGAGCCAAAGTTCTAGCACACGAAAGTCGAAGTATATACTTTATTCGATATAAATCCTGTTTTTTTGAGGATCCGCTGTGATAATGAGAAAGATTTCTACATATCCGACCAAATCGATCAATAATATCAGAATCTGATAAATCGGCCCAGATCGGCTTACTAATAGGATGGCCTGATACGGTACAAAATTTAGCTTTAGACAAGGATTCAATAAGAAGAATAACTGGGACTATGGTATCAAATTTCTTAGTAACGGTATCTATTAGAAATGAATTCTCTAACATTTGATTCCTTACCGCCAAAGAATTTATTAGTAGA--------------CTTGAAAGATAACCTA----------------GAAAATAGAAGGAATAGTTTGATAAATGATTTATATGAATTCTGTACGGTCGAGACCAAAAGTGAAAATAATATTGCCAGAAATTGACAAAATGGGATTTCCATTTCTTCATCAGAAAATGAGTCCCCCTTGAAGCAAGAATTGCCTTTCTTTGATATCGAACATAATGCATGAAAGGATTTTTGAAGAACCATCGAGTTCTATGAAAATAGTTACGACATACTACGAAAAAATGTTCTATTCGAAGATGTTCTATTTTTCTATAGAAATGGGTTCGTTCAAGAAAAGTTGCAGAAGATGTTAATCGTAAATAATAAGATTGTTTACGAAAAAAAATGAATAAAAATTCACATTCAAAAGCATAAGAATTGTATAGTAACCGAAATAGTCTTTTATTTTCTTTTGAAAAAACATAAATAGATTTGTTCTGAGTAATGAGAAGACTATTACAATTATGATATTCATGAAGAAAGAATCGCAATAAATGCAAAAAAGGAACATCTTGAATCCGGCATTGAAGGATTTGAAGCAAGATTTCCATATGGATGGGATGAGGTATTAGTATATCTGAAACATAATTTAAATGTGATAATTTGTCCTCTAAAAAGGGAAAAATTGAATGAATAGATCGTAAATTATGATATTTTGGTA------TTTCTTCACAAAAAGATACTAATCGGAGCGAGAATGGAATTTCTACAAGAATTGTAAAACTTTCTGATAGAATTTGAGAATAAAAATGAGAATAAAAAAACGTGTTGTGCCCAAGGAATCTATTTTGGTTAGAATCATTAACTGAAGAAATCAAATAATTCTGTTGATAGATTCGAGTAATTAAACGTTTTACAAGTGCTAAACTAGATTTATTGTCATAACCAAGAATTTCCACGGGTTCGTAAAAAATCGAACTATTTAAACCATGATCATGAGCAAGTGCATAAATATACTCTTGAAAGAGAAGCGGATATAGAAAGTGTTGTTGCCGAGATCTATCTTTTTCTAAATATCGTTGTAATTCTTCCATATGATAATTGATACGACAGAAGTACAAGCTATCAATTCTTTTTCTAGATTGGAATCCTTAAAAGAAGTCTATGGACTCATATGGATCTTTGTTCCCATTTTTACCCTTATATTGGGAATCACAATAGGGGTACTAGTAATTGTGTGGTTAGAAAGAGAAATATCTGCAGCAATACAACAACGTATTGGTCCTGAATATGCGGGCCCGTTGGGAATTCTTCAAGCTCTAGCAGACGGGATCAAATTACTTTTTAAAGAGGACCTTCTCCCATCTAGAGGAGATATTCGTTTGTTTAGCGTGGGGCCTTCCATAGCGGTGATATCAATTCTACTAAGTTATTTAGTAATTCCTTTTGGGTATCGTCTTGTTTTAGCTGATCTCAGTATAGGTGTTTTTTTATGGATCTCCATTTCAAGTATTGCTCCCATTGGACTTCTTATGTCAGGATACGGATCGAATAATAAATATTCTTTTTCAGGTGGTCTACGAGCTGCTGCTCAATCTATTAGTTATGAAATACCATTAAGTCTATGTGTGTTATCAATATCTATTATCTAACAGTCCAAGTACAGTTGATATAGTTGAGGCACAGTCAAAATATGGTTTTTGGGGGTGGAATCTGTGGCGTCAACCTATCGGGTTTGTAGTTTTTCTAATTTCTTCTCTAGCAGAATGTGAGAGATTACCCTTTGATCTACCAGAAGCAGAGGAAGAATTAGTAGCAGGTTATCAAACCGAATATTCGGGCATCAAATACGCTTTATTTTACCTTGCTTCTTACCTAAATTTATTAGTTTCTTCATTATTTATAACAGTTCTTTACTTAGGTGGGTGGAATTTCTCTATTCCGTACATATCCATTCCGGAACTTTTTGGAATAAATAAAATGGATGAAGTTTTTGGAAT---------------GACAATTGGTATCTTTATCACATTAGCTAAAGCTTATTTGTTTCTGTTCATTCCTATCACAGCAAGATGGACTTTACCTAGGATGAGAATAGACCAGCTATTAAATCTTGGATGGAAATTTCTTTTACCTATTTCTCTAGGTAATCTATTATTGACAACTTCTTCCCAACTTGTTTCACTATATCCTTCGTATACGTCAGGAGTCCATTGATGAAAAGGGGCTGGGGAAAGCTTGAACCCAATTCCTACAGTGATGGATATAAGCGCAATTGAAATTCCTGGGGAGTTATACATTTGTGTATTGATAAGACCATTCACTATTTCTTGAAGCTCGATCTCCCCCCCAGATAAACCATATAGCCAAGAGAAACCATGAACCAGAATAGAAGAGCTTGCCCCACCCATGAGTAAATATTTCGTAGTAGCCTCATTAGACCGTACATCTCTCTTGGTATATCCAGATAATAGGTAGGAACATAAACTGAAACATTCTGGAGCTACAAAGATAGTTATTAAATCGTTAGCACCACATAAAAACATTCCTCCTAGAGTAGCTGTTAATACGAATAACAGAAACTCTGTTATAGCCATTTCTGT---------ACATTCAATGTACTCTACGGATAGAGGAATACATAGAGTTGAACATAGTAAAATAAGAAATTGAAAGATTTCGTTGAAATTGTTCGTTTGGAAATTTCCCGAAAAGCTAATTATAGGTTCTTCTTTCCATCGGAACAATAGGGCCGTTATGCTCATTACTAAACTTGTTGAAGAGATGAAATAGAACCAAGGTCTATCTTTTTGATCAGAGGTTGAATCGATCATCAGAAGAAGAATTAGGCCAAAAATTAGGATACATTCTGGGAAAATGAAACTTCCATGGAAGAGAAGCAAATGAAACGCTTTCATAAAAATTCTCGTAGAATCGAGAATGAAGTTTTCATTCTGTACATGCCAGATCATTCTCCCACTCCAGTCGTTGCTTTTCTTTCTGTTACTTCGAAAGTAGCTGCTTCAGCTTCAGCCACGCGAATTTTCGACATTCCTTTTTATTTCTCATCAAACGAATGGCATCTTCTTTTGGAAATCCTAGCTATTCT-------------TAGCATGATATTGGGGAATCTCATTGCTATTACTCAAACAAGCATGAAACGTATGCTTGCATATTCGTCCATCGGTCAAATCGGATATGTAATTATTGGAATAATTGTTGGAGACTCAAATGATGGATATGCAAGCATGATAACTTATATGCTGTTCTATATCTCCATGAATCTAGGAACTTTTGCTCGCATTGTATCCTTTGGTCTACGTACCGGAACTGATAACATTCGAGATTATGCAGGATTATACACGAAAGATCCTTTTTTGGCTCTCTCTTTAGCCCTATGTCTCTTATCCCTAGGAGGTCTTCCTCCACTCGCAGGTTTTTTCGGAAAACTCCATCTATTCTGGTGTGGATGGCAGGCAGGCCTATATTTCTTGGTTTCAATAGGACTCCT--------TTGTTTCCATCTACTATTATCTAAAAATAATAAAGTTATTAATGACTGGACGAAACCAAGAAATAACCCCTCACGTGCGAAATTATAGAAGATCTCCCTTAAGATCAAACAATTCCATTGAATGGAGTGGAGTATGACTGTATGTGTGATAGCATCTACTATACCAGGAATATCAATGAACCCAATTCTTGCAATTGCTCAGGATACCCTCTTTTAGATGTTTTTGCTTCACGAATATGATATTTTTTGGGCATTTCTGATAATATCGGGTGTTATTCCTATCTTGGCATTTGTCATTTCCGGAGTTTTAGCCCCGGTTAGTGAAGGACCAGAGAAGCTTTCTAGTTATGAATCGGGTATAGAACCCATGGGAGACGCTTGGTTACAATTCCGAATCCGTTATTACATGTTTGCTCTAGTTTTTGTTATTTTTGATGTTGAAACGGTCTTTCTTTATCCATGGGCAATGAGTTTCGATGTATTGGGTGTATCCGTATTTATAGAAGCTTTAATTTTCGTGCTTATCCTAATTGTTGGTTCAGTTTATGCATGGCGAAAAGGAGCATTGGAATGGTCTTAGATCACGAGTTATTTCCCTTGGTTAACAATACTTGTAGTTTTGCCGATATTTGGGGGTTCCTCAATTTTCTTTCTCCCTCATAGGGGGAATAAGGTATTTAGGTGGTATACTTTATTTATATGCTTATTAGAACTCCTTCTAACAACCTATGTGTTCTGTTATCATTTCCAATTGGACGATCCATTAATTCAATTGGAAGAGGATTTGAAATGGATAAATATTTTCAACTTTCATTGGAGACTGGGAATTGATGGACTTTCCATAGGACTCATTTTACTGACAGGATTTATCACTACTTTAGCTACTTTAGCAGCTTGGCCTGTTACTCGAAATTCGAGATTGTTCTATTTCCTGATGTTAGGAATGTATAGTGGCCAGATAGGATTATTTTCTTCTCAAGACCTTTTACTTTTTTTCATCATGTGGGAGTTAGAATGAATTCCTGTTTACTTACTTTTATCCATGTGGGGAGGAAAGAAACGTTTGTATTCGGCTACAAAGTTTATTTTGTACACTGCGGGGGGTTCTATTTTTCTCTTAATAGGAGTTTTAGGTATGGGTTTATACGGTTCTAATGAACCAACATTGGATTTTGAAAGATTAGCCAATCAGTCATATCCTGTGACATTGGAAATTTTATTATATTTGGGCTTCCTTATTGCTTATGCTGTCAAATCGCCGATTATACCCCTACACACATGGCTACCAGATACCCATGGAGAAGCACATTACAGTACATGTATGCTTCTAGCTGGAATATTATTAAAAATGGGAGCATACGGATTGATTCGGATAAATATGGAATTATTACCACACGCTCATTCCATATTTTCTCCTTGGTTGGTGATAGTAGGAACAATGCAAATAATCTATGCAGCTTCAACTTCTCTTGGTCAACG---------------------------CAATTTAAAAAAGAGAATAGCCTATTCTTCCGTATCTCACATGGGTTTCATAATTATAGGAATTGGTTCTATAACTGATATGGGACTCAACGGAGCCATTTTACAAATACTCTCTCATGGATTTCTCGGTGCTGCACTTTTTTTCTT---------------------------GGTAGGAACGAGTTGTGATAGAATACGTCTTGTTTCTCTCGATGAAATGGGGGGGATATCCATCCCAATACCAAAAATATTTACCATGTTTAGTAGTTTCTCGATGGCTTCTCTTGCATTGCCGGGAATGAGTGTTTTTGTTGCGGAATTAGTAGTATTTTTGGGAATAATTACGAGTCCAAAATATCTTTTAATGCAAAAAATTCCAATTACCCTTGTAATGGCAATTGGAATGATATTAACTCCTATTTATTTATTATCTATGTTACGTCAGATGTTCTATGGATACAAACTATTCCATGTTCCAAACTTGAATTTTGTAGATTCTGGACCACGAGAATTATTTGTTTCGATCTGTATCTTTCTACCCGTAATAGGGATTGGTATTTATCCGGATTTCGTTCTCTCGCTATCAGTTGATAAAGTACAAGCTATCCTATCAAATTCTTTTTGTAGATAGTTAATTATTCAACAAATTCGATTGATTGATACGAGTTGATTTTCTGTTACGATGGATCGACGAAACAATAGCTAGCCCAATAGCTGCTTCCGCGGCCGCAATGGCTATAACAAAGATTGAGAAAATGTTTCCTTTTAATTGGCGACTATCAAATATATCAGAAAAGGTTACGAGATTCATATTAACCGAGTTTAGTATAAGCTCAAGACACATAAGTGCTCTAACCATGTTTCGACTTGTGATCAATCCATAGATACCGATAGAAAATAAATAGACACTCAAAAAAAGTACATGTTCAAACATCATNNNNNNNNNNNNNNNNNNNNNNNNNNNNNNNNNNNNNNNNNNNNNNNNNNNNNNNNNNNNNNNNNNNNNNNNNNNNNNNNNNNNNNNNNNNNNNNNNNNNNNNNNNNNNNNNNNNNNNNNNNNNNNNNNNNNNNNNNNNNNNNNNNNNNNNNNNNNNNNNNNNNNNNNNNNNNNNNNNNNNNNNNNNNNNNNNNNNNNNNNNNNNNNNNNNNNNNNNNNNNNNNNNNNNNNNNNNNNNNNNNNNNNNNNNNNNNNNNNNNNNNNNNNNNNNNNNNNNNNNNNNNNNNNNNNNNNNNNNNNNNNNNNNNNNNNNNNNNNNNNNNNNNNNNNNNNNNNNNNNNNNNNNNNNNNNNNNNNNNNNNNNNNNNNNNNNNNNNNNNNNNNNNNNNNNNNNNNNNNNNNNNNNNNNNNNNNNNNNNNNNNNNNNNNNNNNNNNNNNNNNNNNNNNNNNNNNNNNNNNNNNNNNNNNNNNNNNNNNNNNNNNNNNNNNNNNNNNNNNNNNNNNNNNNNNNNNNNNNNNNNNNNNNNNNNNNNNNNNNNNNNNNNNNNNNNNNNNNNNNNNNNNNNNNNNNNNNNNNNNNNNNNNNNNNNNNNNNNNNNNNNNNNNNNNNNNNNNNNNNNNNNNNNNNNNNNNNNNNNNNNNNNNNNNNNNNNNNNNNNNNNNNNNNNNNNNNNNNNNNNNNNNNNNNNNNNNNNNNNNNNNNNNNNNNNNNNNNNNNNNNNNNNNNNNNNNNNNNNNNNNNNNNNNNNNNNNNNNNNNNNNNNNNNNNNNNNNNNNNNNNNNNNNNNNNNNNNNNNNNNNNNNNNNNNNNNNNNNNNNNNNNNNNNNNNNNNNNNNNNNNNNNNNNNNNNNNNNNNNNNNNNNNNNNNNNNNNNNNNNNNNNNNNNNNNNNNNNNNNNNNNNNNNNNNNNNNNNNNNNNNNNNNNNNNNNNNNNNNNNNNNNNNNNNNNNNNNNNNNNNNNNNNNNNNNNNNNNNNNNNNNNNNNNNNNNNNNNNNNNNNNNNNNNNNNNNNNNNNNNNNNNNNNNNNNNNNNNNNNNNNNNNNNNNNNNNNNNNNNNNNNNNNNNNNNNNNNNNNNNNNNNNNNNNNNNNNNNNNNNNNNNNNNNNNNNNNNNNNNNNNNNNNNNNNNNNNNNNNNNNNNNNNNNNNNNNNNNNNNNNNNNNNNNNNNNNNNNNNNNNNNNNNNNNNNNNNNNNNNNNNNNNNNNNNNNNNNNNNNNNNNNNNNNNNNNNNNNNNNNNNNNNNNNNNNNNNNNNNNNNNNNNNNNNNNNNNNNNNNNNNNNNNNNNNNNNNNNNNNNNNNNNNNNNNNNNNNNNNNNNNNNNNNNNNNNNNNNNNNNNNNNNNNNNNNNNNNNNNNNNNNNNNNNNNNNNNNNNNNNNNNNNNNNNNNNNNNNNNNNNNNNNNNNNNNNNNNNNNNNNNNNNNNNNNNNNNNNNNNNNNNNNNNNNNNNNNNNNNNNNNNNNNNNNNNNNNNNNNNNNNNNNNNNNNNNNNNNNNNNNNNNNNNNNNNNNNNNNNNNNNNNNNNNNNNNNNNNNNNNNNNNNNNNNNNNNNNNNNNNNNNNNNNNNNNNNNNNNNNNNNNNNNNNNNNNNNNNNNNNNNNNNNNNNNNNNNNNNNNNNNNNNNNNNNNNNNNNNNNNNNNNNNNNNNNNNNNNNNNNNNNNNNNNNNNNNNNNNNNNNNNNNNNNNNNNNNNNNNNNNNNNNNNNNNNNNNNNNNNNNNNNNNNNNNNNNNNNNNNNNNNNNNNNNNNNNNNNNNNNNNNNNNNNNNNNNNNNNNNNNNNNNNNNNNNNNNNNNNNNNNNNNNNNNNNNNNNNNNNNNNNNNNNNNNNNNNNNNNNNNNNNNNNNNNNNNNNNNNNNNNNNNNNNNNNNNNNNNNNNNNNNNNNNNNNNNNNNNNNNNNNNNNNNNNNNNNNNNNNNNNNNNNNNNNNNNNNNNNNNNNNNNNNNNNNNNNNNNNNNNNNNNNNNNNNNNNNNNNNNNNNNNNNNNNNNNNNNNNNNNNNNNNNNNNNNNNNNNNNNNNNNNNNNNNNNNNNNNNNNNNNNNNNNNNNNNNNNNNNNNNNNNNNNNNNNNNNNNNNNNNNNNNNNNNNNNNNNNNNNNNNNNNNNNNNNNNNNNNNNNNNNNNNNNNNNNNNNNNNNNNNNNNNNNNNNNNNNNNNNNNNNNNNNNNNNNNNNNNNNNNNNNNNNNNNNNNNNNNNNNNNNNNNNNNNNNNNNNNNNNNNNNNNNNNNNNNNNNNNNNNNNNNNNNNNNNNNNNNNNNNNNNNNNNNNNNNNNNNNNNNNNNNNNNNNNTTATTGACGAGCCATAGTAATTGCGCCTATCAAAGAAACTAAAAGAATTATAGAAATGAGTTCAAACGGAAGATAAAAATCTGTTGATAAATGAATTCCAATTTGTTGAACGTTACTTAGAAGGTCCTGCTCTATAATTTGGTTTGATCTCGTAGTCCAAACAATTCCGTACCATGACGTGTCTGGGATAGTAGTAATTAGTGAAAAAAGAATACTTGTACAAACCAGTAAAGTGATCCCATCTCCAACAGTCCAAAGATAGGAAATATTGGAATATTCTGAACCATTCATGAACATAACAGCAAATATGATTAAGACATTTATGGCTCCCACATAAATAAGGAGTTGTGCGGCAGCTACAAAATAGGAGTTTGATGGAATATAGAATAAGGATATACAAACAAGAACTAATCCCAAGGAAAAGGCAGAATAAATTGGATTAGTAACTAATACTACTCCTAGACCTCCTAATATAAGAAATGATCCCAGAAATACTACAAGTATATCATGTATTGGTCCAGGTAAATCCATTCAACGATCAACCTCTCCCATAATAATATCTATACTACCTAATATCGTCATAATATCAGCCAATTTCATTCTTTTAACTAGTTGAGGGAGGATTTGCAAA------------------------------------------TTGATGAAACCGGGTGGACGAATTTTCCATCTCCAGGGGAAAACACTACTATCTCCTATTAAATAAATTCCTAATTCTCCCTTTGGGGCTTCCACTCTCACATAAAGTTCTTGTTTTGATAATTCAAAATTGGGTGA---AAGTTTTTTAGTGATAAATCTATATTCCAAATTA---------------------------------TTCCATTCGGAATTTTTTGCTCTAT------CAAAACGTCGGACTTCTAAATTCTCATAGGGTCCCCCAGGAATTCCTTCCAGAGCCTGTTGAATAATTTTTATGGATTCCTTCATTTCACCGATTCGCACTAAATAACGAGCTAGGGAATCTCCTTCTTTTTGCCATTGAACTTCCCAATCGAATTTTTTGTAACACTCATACTGATCAACTTTACGAAGATCCCATTGGATTCCGGAAGCTCGTAACATCGGTCCTGATAAACCCCAATTTATTGCTTCCTCTCCACCAATAATCCCCACTCCTTCAACTCGTTCCAAAAAAATGGGATTCCGCGTAATAAGTTTTTCATATTCAACAATCTCTGTTAAAAAATAA---TCGCAGAAATCCAAACATTTATCTATCCAGCCATAAGGTAAATCAGCAGCGACTCCCCCGATACGGAAATAATTATGCATCATTCGCATACCTGTAGCGGCTTCGAATAGATCATATAACAATTCCCTTTCTCTGAAAATATAGAAAAAGGGAGTCTGCGCACCGATATCCGCCATAAAAGGCCCAAGCCATAATAAATGAGAAGCTATACGACTCAGTTCCAGCATAATTACTCTAATGTAACTGGCTCTTTTAGGTACTTG---------------------------------AACACTTTCCAATCGTTCTGGTGCATTCACTGTTATTGCTTCTGTGAACATAGTGGCTAAATAATCCCATCGTGTTACATAAGGCAAATATTGTATAATTGTTCGATTTTCCGCTATTTTTTCCATCCCTCTGTGTAAATAACCTAATATGGGTTCACAGTCAATAACATCTTCCCCATCCAGAGTAACAATCAGTCGAAGAACCCCATGCATTGATGGGTGGTGAGGACCCATATTAACTACCATAAGATCTTTTCTTGTAGTCGGTACAGCCATATGTTTCCCATGGTGACTGGGTTCTTAAATTATGGCCAACAAACAATACGAGCCGCAAGATACATTGGTCAAGGTTTCATAATTACCTTATCCCATACAAATCGTTTACCCGTAACTATTCAATATCCTTATGAAAAATCGATTATATCAGAGCGTTTCCGTGGTCGAATTCATTTCGAATTTGATAAATGTATTGCTTGTGAAGTATGTGTTCGTGTATGTCCCATAGATCTACCTGTTGTTGATTGGAGATTTGAAAAAGATATTAAAAAGAAACAATTGCTTAATTATAGTATTGATTTTGGGGTCTGTATATTTTGTGGTAATTGTGTCGAGTATTGTCCAACAAACTGTTTATCAATGACTGAAGAATATGAACTTTCTACTTATGATCGTCACGAATTGAATTATAATCAAATTGCTTTGGGCCGGTTACCAATGTCAGTAGTTGGAGATTACTCAATTCAAACAGTTATGAATTCAACTCAAATCAAAATGAACAAAGATAAACCTCTTGATTCAAGAACGATTACCAATTACTAATCAATGAGCATCTTGTATTTCATAGAAATTGGGGGTAATATAGTCCTTACGTAAGGGCCAACCTATCCAACTTTCAGGCATCAAGATACGTTTAAGGCGTGGATGATTATCATAAGAGATTCCCAACATATCATAAGATTCCC---------------------GTTCTTGAAAATCGGCACTTTTCCAAATCCAGAAAACTGATGGGATTCTAGGATTACTCCTAGGGGCAAATACTTTTATGCATACCTCTTCTGGTTTATCTATACCATACCGGATTTTCGTAAGATGATACACACTAGCTAAAAATCCGCCTGGTGCTACATCATAGGCACACTGGGAGCATAAATAATTGTAACCGTATACATATGAAATGACAGCAATGGA------------------GTCCCAATCTTCGGTTTTCATTTGTAAAGTCTCTACTCCTCGGCAATCGAAACCCAAAGATCTATGAATTAGTTCATGCTTGACTAACCAATCAGATAAACGAACCTGCATCTAATTCGTGTGAGGATACTGAACTTGACTTTTGGATTTGAAAAATGTTTCAAAAGGTATCTCTGAAGTAGATGGCGATTGATAGAGTAATCCTTGATCGTAATTTCCAGTATGAGTACTACGTCGAACATAAAACTTGTGATTAGTAGTAAAACATCGATTTTCCTGTTGAGACAAAGTTCTATCTTCAAAGATTTCTCGAGATATCTTCTTACGAAGTTTCGTTATAGCGTCTATAACTGCTTCGGGTTTAGGCGGGCAGCCCGGTAAATAGACATCCACAGGAATTAGCTTATCGACTCCCCGAACAGTACTATAAGAATCAGTACTGAACATCCCTCCTGTA------------------------------------------------ATAGTACAAGCCCCCATAGCAATGACATATTTTGGTTCAGGCATTTGTTCATATAATCTCACTAAAGAAGGAGCCATTTTCATTGTGACTGTCCCGGCTGTTAAAATTAGGTCTGCTTGCCTAGGACTCGATCTTGGTACTAATCCATAACGATCAAAGTCGAATCGCGAACCTATTAATGAAGCAAATTCAATGAAACAACAACTGGTACCATAGAGAAGAGGCCATAAACTGGAGAGTCTTGACCAATTCGAAAGATCATTCGATGTAGTTGAAATAACTGAATTGGGGGTTGTTTGGTCAAGTAACGGAAAATGAAGCAAATTCATATGCAAAATAGAAATACTTTTTCTTGGGTAAAGGAACAGATGACTCGATCTATTTCTGTATCGATCATGATATATGGAATAACTCGAACATCTATTTCAAATGCGTATCCCATTTTTGCGCAGCAAGGTTATGAAAATCCACGAGAAGCAACTGGGCGAATTGTATGTGCCAATTGCCATTTAGCTAATAAGCCTGTGGATATTGAAGTTCCACAAGCTGTACTTCCTGATACTGTATTTGAAGCAGTTGTTCGAATTCCTTATGATATGCAACTGAAACAAGTCCTTGCTAATGGTAAAAAGGGGGCTTTAAATGTGGGGGCTGTTCTAATTTTACCCGAGGGATTCGAATTAGCCCCCCCCGAGCGTATTTCTCCCGAGGTGAAAGAAAAGATGGGAAATCTTTCTTTTCAAAGTTATCGTCCGAATCAAAGAAATATTCTTGTGATAGGTCCTGTTCCAGGCCAGAAATATAGTGAAATCATCTTTCCTATTCTTTCCCCCGACCCTGCTACGAAAAAAGACGTTCACTTCTTAAAATATCCCATATATGTAGGTGGGAACAGGGGAAGGGGTCAGATTTATCCTGATGGAAGCAAGAGTAACAATACAGTCTATAATGCTACATCCGCAGGTATAGTAAGCAGAATAGTACGTAAAGAAAAGGGAGGATATGAAATAACCATAGTTGATGCATCGGATGGACGCCAAGTAGTTGATATTATACCTCCAGGACCAGAACTTCTTGTTTCAGAGGGTGAATCCATCAAGCTTGACCAACCATTAACAAGCAATCCTAATGTGGGGGGTTTTGGTCAGGGAGATGCAGAAATAGTGCTTCAAGATCCATTACGCGTCCAAGGCCTTTTGTTCTTCTTGGCATCCGTTATTTTGGCACAAATCTTTTTGGTTCTTAAAAAGAAACAATTTGAAAAGGTTCAATTATACGAAATGAATTTCTAGTATCTCAATAAAGTATATGATTGGTTCGAGGAACGTCTCGAGATTCAAGCGATTGCAGATGATATAACTAGTAAATATGTTCCTCCTCATGTCAACATATTTTATTGTCTAGGGGGGATCACACTTACTTGTTTTTTAG------------------------TACAAGTAGCTACGGGTTTTGCTATGACTTTTTACTATCGTCCAACCGTTACAGAGGCTTTTTCCTCTGTTCAATACATAATGACTGAGGCTAACTTTGGTTGGTTAATCCGATCAGTTCATCGATGGTCAGCAAGTATGATGGTTCTAATGATGATTTTGCACGT-ATTTCGTGTGTATCTTACAGGTGGGTTTAAAAAACCCCGCGAATTAACTTGGGTTACAGGTGTGGTTCTGGCCGTATTGACTGCATCTTTTGGT---------------------------------------------CTAAAAATCGTGACAGGCGTGCCTGAAGCTATTCCTGTAATAGGATCTCCTTTGGTAGAGTTATTACGTGGAAGTGCGAGTGTGGGCCAATCTACCCTGACCCGTTTTTATAGTTTACATACTTTTGTATTGCCTCTTCTTACTGCCGTATTTATGTTAATGCACTTCCCAATGATACGTAAGCAAGGTATTTCGGGTCCTTTATAGATGTCCGGTTCCCTCGGGGGATGGATCCATAAGAATTCACCTATCCCAATAACAAAGAAACCTGACTTGAATGATCCTGTATTAAGAGCTAAATTGGCTAAAGGGATGGGGCATAATTATTATGGAGAACCCGCATGGCCCAATGATCTTTTATATATTTTTCCAGTAGTAATTCTAGGTACTATTGCATGTAATGTAGGCTTAGCAGTTCTAGAACCATCAATGATTGGTGAACCGGCGGATCCATTTGCAACTCCTTTGGAAATATTACCTGAATGGTACTTTTTTCCCGTATTTCAAATACTCCGCACAGTACCTAATAAG---TTATTGGGTGTTCTTTTAATGGTTTCAGTACCAACAGGATTGTTGACAGTACCCTTTTTGGAGAATGTTAATAAATTCCAAAATCCATTTCGTCGTCCAGTAGCTACAACAGTCTTTTTGATTGGTACCGCAGTAGCTCTTTGGTTAGGTATTGGAGCAACATTACCTATTGAGAAATCTCTAACTTTAGGTCTTTTTTAAATGATTGAAGTTTTCCTCTTTGGAATCGTCTTAGGTCTAATTCCTATTACTTTAGCAGGATTATTTGTAACTGCATATTTACAATACAGACGCGGTGATCAGTTGGACCTTTGAATGCCTACTATAACTAGTTACTTCGGTTTTCTATTGGCTGCTTCAACTATAACCCCAGCTCTATTGATTGGTTTGAACAAGATACGACTTATTTGAATGGATATAGTAAGTCTCGCTTGGGCTGCTTTAATGGTAGTTTTTACATTTTCCCTTTCGCTTGTAGTATGGGGAAGGAGTGGACTCTAG------------------------------------------------------------------------------------------------------------------------------------------TGGAACCTACATGCTGATGCTCACGATTTCGATAGTCATACCAGTGATTTGGAGGAGATCTCTCGAAAAGTATTTAGTGCTCATTTCGGTCAACTCTCCATTATCTTTCTTTGGCTGAGTGGCATGTACTTCCATGGCGCTCGTTTTTCCAATTATGAAGCATGGCTGAGTGATCCTATTCACATTGGGCCTAGTGCGCAAGTAGTTTGGCCAATAGTAGGTCAA------------------GAAATATTGAATGGCGATGTGGGCGGCGGTTTCCGAGGAATACAAATAACCTCCGGTTTTTTTCAGCTTTGGCGAGCATCTGGAATAACTAGTGAATTACAACTCTATTGTACCGCAATTGGTGCATTGGTCTTTGCATTGTTAATGCTTTTTGCTGGTTGGTTCCATTATCACAAAGCCGCTCCAAAATTGGCTTGGTTCCAAGATGTAGAATCCATGTTGAATCACCACTTAGCAGGGTTACTAGGACTTGGGTCTCTTTCTTGGGCGGGACACCAAATCCATGTATCTTTACCAATTAACCAATTTCTCGATGCAGGAGTTGATCCTAAGGAGATCCCGCTTCCTCATGAATTTATCTTGAATCGGGATCTTTTGGCTCAACTTTATCCCAGTTTTGCCGAGGGAGCAACCCCCTTTTTCACCTTGAATTGGTCAAAATACGCGGATTTTTTGACTTTTCGTGGAGGATTAGATCCAATAACAGGAGGTCTATGGCTGAGCGATATTGCACATCATCATTTAGCTATTGCAATTCTTTTCTTGATCGCTGGTCATATGTATAGGACCAACTGGGGTA------------------------------------------TTGGTCATGGGCTTAAAGACATTTTAGAGGCTCATAAAGGTCCATTTACAGGCCAAGGTCATAAGGGTCTCTATGAAATCTTAACAACGTCATGGCATGCTCAATTATCTCTTAATCTAGCTATGTTAGGCTCTTCAACTATTGTTGTAGCTCACCATATGTATTCCATGCCCCCCTACCCATACCTAGCTATTGACTATGGTACACAACTTTCGTTGTTTACACATCACATGTGGATCGGTGGATTTCTAATAGTTGGTGCTGCTGCACATGCA---------------------GCCATTTTTATGGTAAGAGACTACGATCCAACTACTCGATACAACGATTTATTAGATCGTGTCCTTAGGCACCGTGATGCAATCATATCACACCTTAACTGGGCATGTATATTTCTAGGTTTTCACAGTTTTGGTTTGTATATTCATAATGATACAATGAGTGCTTTAGGACGTCCCCAAGATATGTTTTCAGATACCGCTATACAATTACAACCCATCTTTGCTCAATGGGTACAAAACACCCATGCTTTAGCACCTGGCGTAACAGCTCCCGGTGCAACAACAAGTACTAGCTTAACTTGGGGAGGTGGTGAGTTAGTAGCAGTAGGCGGCAAAGTAGCTTTGTTACCTATTCCATTAGGAACTGCAGATTTTTTGGTCCATCACATTCATGCATTTACGATCCATGTAACTGTATTGATACTACTGAAAGGTGTTCTATTTGCTCGTAGTTCCCGTTTGATACCTGATAAA------------------GCAAATCTTGGTTTTCGTTTCCCTTGTGACGGACCTGGAAGAGGGGGGACATGTCAAGTATCCGCCTGGGATCATGTCTTCTTAGGTCTATTCTGGATGTACAATGCAATTTCGGTAGTCATTTTCCATTTTAGTTGGAAAATGCAATCGGATGTTTGGGGTACTATAAGCGATCAAGGGGTGGTAACTCATATCACAGGAGGAAACTTTGCACAGAGTTCCATTACTATTAATGGGTGGCTCCGGGATTTCTTATGGGCACAGGCATCTCAGGTAATTCAGTCTTATGGTTCCTCATTATCTGCATACGGTCTTTTTTTCTTAGGTGCTCATTTTGTATGGGCTTTTAGTTTAATGTTTCTATTCAGCGGCCGTGGTTATTGGCAAGAACTCATTGAATCCATCGTTTGGGCTCATAACAAATTAAAAGTTGCTCCTGCTACTCAGCCTAGAGCCTTGAGCATTGTACAGGGACGTGCTGTAGGAGTAACTCATTACCTTCTGGGTGGAATTGCCACAACATGGGCATTCTTCTTAGCAAGAATTATTGCAGTAGGATAATTAACCAAATTTTCCTGATGTAGAGGCAATCAAGAAAGCTGCATAAGTAAATATATAACCTACAGAAAAGTGTGCTAATCCAACCAATCTTGCTTGTACAATGGAAAGAGCCACTGGCTTATCTCTCCATCGAATCAAATTAGCCAAAGGTGTGCGTTCATGAGCCCATGCTAAAGTTTCAATTAATTCCTGCCAATATCCCCGCCAGGAAATTAAGAACATAAATCCAGTGGCCCAAACAAGATGTCCAAATAAAAACATCCACGCCCATACTGATAAACTATTCATACCAAAAGGGTTATATCCATTGATAAGCTGTGAAGAGTTTAACCATAGATAATCTCTTAACCACCCCATCAAATAAGTGGAAGATTCATTAAATTGTGAAACGTTGCCCTGCCATAATGTGATATGTTTCCAATGCCAATAAAAAGTGACCCATCCAATAGTATTTAACATCCAGAAAACTGCCAAATAAAATGCGTCCCAAGCAGAAATATCACAAGTACCCCCACGTCCTGGGCCGTCGCAAGGAAAACTATAACCGAAATCCTTTTTATCTGGCATTAATTTGGAACCGCGTGCATCTAAAGCACCTTTTACTAAAATCAATGTAGTTGTATGCAAACCTAGAGCAATTGCATGATGAACCAAGAAATCTCCCGGACCTATTGTTAAGAAGAGTGAATTATTATTCTCATTAATAGCATTTAACCAACCGGGTAACCATATGCTTCGACCTGCATTGAATGCGGGTCCAGTTGTTGAAGATAAGAGTACATCAAACCCATATAAAGTCTTACCATGAGCGGATTGTATCCATTGGGCAAATATAGGTTCGATCAAGATTTGTTTTTCCGGAGTACCAAAAGCGAGCATGACGTCGTTATGAACATAAAGACCTAAGGTATGGAACCCTAGAAAGAGGCTGGCCCAACTTAAATGAGATATGATAGCTTCCTTATGGTCTAACATTCTTGCCAATACATTATCCTCATTGTGTTCCGGATTATAATCTCTAATGAAGAATATAGCTCCATGAGCAAAGGCTCCTGTCATGATGAACCCTGCGATGTATTGGTGATGAGTATATAATGCAGCTTGAGTAGTAAAGTCTTGTGCTATGAATGCATAAGCAGGTAAAGAGTACATGTGTTGAGCTACTAAGGAAGTAATAACCCCTAAAGAGGCTAGAGCAAGACCTAATTGAAAATGAATCGAATTATTGATTGTGTCATAAAGACCCTTATGCCCACGTCCTAATCGACCCCCCGGAGGAGTATGTGCTTCTAAAAGATCTTTGATACTATGCCCAATCCCGAAGTTAGTTCTATACATATGACCAGCAATGAGAAAAAGAAATGCAATAGCTAAATGATGATGAGCAATATCGGTCAGCCATAAGCTTTGCGTTTGTGGATGGAATCCCCCAAGAAGGGTTAGAATGGCA---------GTTCCCGCCCCTTGGGAGGTACCAAATAAATGACTACTGGAATCAGGGTTTTGGGCATAAAGATTCCACTGACCCGTAAGAAGCGGTTCCAACCCTTGGGGATGCGGTAATACGTCTAAGAAATTATTCCATCTGACGTACTCTCCCCTGGCTCCGGGAATAGCGACATGAACTAAATGCCCTGTCCAAGCCAAGGAACTTACTCCAAAAAGTCCTGACAAATGATGATTGAGACGAGATTCGGCATTTTTGAACCACGAAACGCTTGGTTTCCATTTGGGTTGTAGGTGTAACCAACTCGCTATTAAGGATATAGCAGAAAGAAATAATAGAA------AAAGAGCTCCAGTATAAAGATCTTCATTGGTGCGTAATCCGATTGTATACCACCACTGATAAACACCGGAATAAGCGATATTTACTGGGCCAGTAGCACCTCCTCGAGTAAAGGCTTCTACAGCTGGTTGACCAAAATGAGGATCC------------CAAATTGCATGAGCAATAGGTCTTACATGTAAAGGGTCCTGTATCCATGACTCAAAATTTCCTTGCCAAGCTACATGAAACAGATTTCCGGACGTCCACAGAAAGATTATTGCTAATTGCCCAAAATGAGAAGCAAAAATATTCTGATAAAGACGTTCCTCAGTAATATCATCATGACTCTCAAAGTCATGTGCGGTAGCAATACCAAACCAAATACGACGAGTAGTGGGGTCCTGTGCTAAACCTTGGCTAAACCTTGGAAATCTTAATGCCATATGTCACATTCAGTAAAAATTTATGATACATGTATAGGGTGTACTCAATGTGTACGAGCCTGCCCCACAGATGTATTGGAAATGATACCTTGGGACGGATGTAAAGCTAAGCAAATTGCTTCCGCACCAAGAACCGAGGACTGTGTAGGTTGTAAAAGATGTGAATCCGCCTGTCCAACAGACTTTTTGAGTGTCCGTGTTTATTTATGGCATGAAACAACTCGCAGCATGGGTCTATCTTATTAAATGACAGATCTTAACTTACCCTCTATTTTTGTCCCTTTAGTGGGCCTAGTATTTCCGGCGATTGCAATGTCTTCTTTATTTCTTCATGTCCAAAAAAATAAGATTGTCTAG---------------------------------------------------------GGGTCTTTAGCGGGTCTATTGATAGAAATGAATCGTTTATTCCCAGATGCTTTGTCATTCCCTTTTTTTTAGTTATCCATTTGTAGATGGAACTTCAACAGCAGCTAGGTCTAGAGGGAAGTTGTGAGCATTACGTTCATGCATTACTTCCATACCAAGGTTAGCACGGTTGATGATATCAGCCCAAGTGTTAA------TAACACGACCCTGACTATCAACTACAGATTGGTTGAAATTGAAACCATTTAGGTTGAAAGCCATAGTACTAATACCTAAAGCGGTGAACCAGATACCTACTACAGGCCAAGCAGCCAAGAAAAAATGTAAGGAACGAGAATTGTTGAAACTAGCATATTGGAAGATCAATCGGCCAAAATAACCATGGGCAGCTACGATATTATAAGTTTCTTCCTCTTG------------------------ACCGAATCTGTAACCTTCATTAGCAGATTCGTTTTCAGTAGTTTCCCTGATTAAACTAGAGGTTACCAAGGAACCATGCATAGCACTAAATAGGGAGCCGCCGAATACACCAGCTACGCCTAACATGTGAAATGGATGCATAAGGATGTTGTGCTCCGCCTGGAATACAATCATGAAGTTGAAAGTACCAGATATTCCTAAAGGCATACCATCAGAGAAACTTCCTTGACCAATAGGATAGATCAAGAAAACAGCAGTAGCTGCTGCAACAGGAGCCGAATATGCAACAGCAATCCAAGGACGCATACCCAGACGGAAACTAAGTTCCCATTCACGACCCATGTAACAAGCTACACCAAGTAAGAAATGTAGAACGATTAGCTCATAAGGACCGCCATTGTATAACCATTCATCAACGGATGCTGCTTCCCATATAGGGTAAAAATGCAAACCGATAGCTGCCGAAGTAGGAATAATGGCACCGGAGATAATATTGTTTCCATAAAGTAAAGA---------------------------CCCAGAAACAGGTTCACGAATACCATCAATATCCACTGGAGGAGCGGCAATGAAGGCGATAATAAATACAGAAGTTGCGGTCAATAAGGTAGGGATCATCAAAACACCGAACCATCCAATGTAAAGACGGTTTTCAGTGCTGGTTATCCAGTTACAGAAACGACCCCATAGGCTTGTACTTTCGCGTCTCTCTAAAATTGCAGTCATATGGGTTTGCCTTGGTATCGTGTTCATACTGTCGTATTGAATGATCCCGGTCGATTGCTTGCTGTCCATATAATGCATACGGCTCTAGTTTCTGGTTGGGCCGGTTCGATGGCTCTATACGAATTAGCGGTTTTTGATCCTTCTGACCCCGTTCTTGATCCAATGTGGAGACAAGGTATGTTCGTTATACCC------------------TTCATGACTCGTTTAGGAATAACCAATTCGTGGGGTGGTTGGAGTATTTCGGGAGGAACTATAACGAATCCAGGTATTTGGAGTTATGAAGGCGTGGCAGGGGCGCATATTTTGTTTTCTGGCTTGTGCTTTTTGGCGGCCATTTGGCATTGGGTGTATTGGGACCTAGAAATATTCTCTGATGAACGTACGGGAAAACCCTCTTTGGATTTGCCTAAGATC------------TTTGGAATTCATTTATTTCTCTCGGGATTGGGTTGCTTTGGCTTTGGCGCATTTCATGTAACAGGCTTATATGGTCCTGGAATATGGGTGTCCGATCCTTATGGACTAACGGGAAAAGTACAATCTGTAAGTCCAGCGTGGGGCGCGGAAGGTTTTGACCCTTTTGTTCCGGGAGGAATCGCTTCTCATCATATTGCAGCGGGTACACTGGGCATATTAGCGGGCCTATTCCATCTTAGTGTCCGTCCGCCTCAACGTCTATACAAAGGATTACGTATGGGCAATATTGAAACTGTACTTTCTAGTAGTATCGCTGCTGTTTTTTTTGCAGCTTTTGTTGTTGCTGGAACTATGTGGTATGGTTCAGCAACTACCCCAATCGAGTTATTTGGTCCCACTCGTTATCAGTGGGATCAGGGATACTTCCAGCAAGAAATATATCGAAGAGTTGGTGCTGGACTAGCCGAAAATCTGAGTTTATCGGAAGCTTGGTCTAAAATTCCCGAAAAATTAGCTTTTTATGATTACATTGGTAATAATCCGGCAAAAGGGGGATTATTCAGAGCGGGATCAATGGACAGCGGGGATGGAATAGCTGTTGGATGGTTAGGACATCCCGTCTTTAGAGATAAAGAAGGGCGCGAGCTTTTTGTACGTCGTATGCCTACTTTTTTTGAAACATTCCCCGTAGTTTTGGTAGATGGAGACGGAATTGTGAGGGCGGATGTTCCTTTTCGAAGAGCAGAATCAAAGTATAGTGTTGAACAAGTAGGTGTAACCGTTGAGTTCTATGGTGGGGGACTCAATGGAGTCAGTTATAGTGATCCCTCTACTGTGAAAAAATATGCTAGACGCGCACAATTAGGTGAAATTTTTGAATTAGACCGGGCTACTTTGAAATCTGATGGTGTTTTTCGTAGCAGTCCAAGAGGTTGGTTCACTTTTGGGCATGCCTCGTTTGCTTTGCTCTTCTTTTTCGGACACATTTGGCATGGCGCTAGAACCTTGTTCAGAGATGTTTTTGCTGGTATTGATCCAGATTTGGATGCTCAAGTAGAATTTGGAGCATTCCAAAAACTTGGAGATCCAACTACAAGGAGACAAGTCGTTTGAATGAAAACCTTATATTCCCTGAGGAGGTTCTACCCCGTGGAAACGCTCTTTAATGGAACTTTAGCTTTAGCTGGTCGTGACCAAGAAACCACCGGTTTCGCTTGGTGGGCCGGGAATGCCAGACTTATCAATTTGTCCGGTAAACTACTTGGGGCTCACGTAGCCCATGCCGGATTAATTGTATTCTGGGCCGGCGCAATGAACCTATTTGAAGTGGCTCATTTCGTACCAGAGAAACCCATGTATGAACAAGGATTGATTTTACTTCCGCACCTAGCTACTTTAGGTTGGGGGGTAGGTCCGGGGGGGGAAGTTATAGACACCTTTCCATACTTTGTATCTGGAGTACTTCATTTAATTTCCTCTGCTGTCTTAGGCTTTGGCGGTATTTATCATGCGCTTCTTGGACCTGAGACTCTTGAGGAATCCTTTCCATTCTTCGGTTATGTATGGAAAGATAGAAATAAAATGACTACAATTTTGGGTATTCACTTAATTTTGTTAGGTATAGGCGCTTTTCTTCTAGTACTGAAGGCTCTTTATTTTGGGGGCGTATATGATACCTGGGCCCCCGGGGGAGGAGATGTAAGAAAAATTACCAACCTGACCCTTAGCCCAAGTGTTATTTTTGGTTA---------------------------------TTTACTAAAATCTCCTTTTGGGGGAGAAGGATGGATTGTTAGTGTGGACGATTTAGAAGATATAATTGGAGGACACGTATGGTTAGGTTCCATTTGTATATTTGGTGGAATTTGGCATATCTTAACCAAACCCTTCGCGTGGGCTCGCCGTGCATTTGTATGGTCTGGAGAAGCTTACTTGTCTTATAGTTTAGCTGCTTTATCTGTCTTTGGTTTCATCGCTTGTTGTTTCGTTTGGTTCAATAATACCGCTTATCCTAGTGAGTTTTACGGACCTACCGGACCAGAAGCTTCTCAAGCTCAAGCATTTACTTTTCTAGTTAGAGATCAACGTCTTGGGGCCAACGTGGGATCCGCCCAAGGACCTACTGGTTTAGGTAAATATCTAATGCGTTCCCCTACTGGAGAGGTTATTTTTGGAGGAGAAACTATGCGTTTTTGGGATCTCCGTGCTCCTTGGTTAGAACCTCTAAGGGGTCCAAATGGTTTGGACTTGAGTAGGCTGAAAAAAGATATACAACCTTGGCAAGAACGACGTTCGGCAGAATATATGACTCATGCTCCTTTAGGTTCTTTAAATTCTGTAGGTGGTGTAGCTACCGAGATCAATGCAGTCAATTATGTCTCTCCTAGAAGTTGGTTAGCTACCTCTCATTTTGTTCTAGGATTCTTCCTATTTGTGGGTCATTTGTGGCATGCGGGAAGGGCCCGTGCAGCTGCAGCAGGATTTGAAAAAGGAATCGACCGTGATTTGGAACCTGTTCTTTCCATGACCCCTCTTAACTGAATGACTATAGCTATTGGTAAATTTGCCAAAGAAGAAAAAGATTTATTTGATATTATGGATGATTGGTTACGGAGGGACCGTTTCGTTTTTGTAGGCTGGTCTGGCCTATTGCTCTTTCCTTGCGCTTATTTCGCTTTAGGAGGCTGGTTCACGGGTACAACTTTTGTAACTTCATGGTATACCCATGGATTGGCCAGTTCCTATTTGGAAGGCTGTAATTTCTTAACCGCTGCAGTTTCTACCCCCGCGAATAGTTTAGCACATTCCTTGTTGCTACTATGGGGCCCTGAAGCACAAGGAGATTTTACTCGTTGGTGTCAATTAGGGGGGCTGTGGACTTTTGTTGCTCTCCACGGTGTTTTCGGACTAATAGGTTTCATGTTACGCCAATTCGAACTTGCTCGCTCTGTTCAACTGCGACCTTATAATGCAATTGCATTTTCTGGTCCAATTGCTGTTTTTGTTTCTGTATTCCTGATTTATCCATTGGGTCAATCTGGTTGGTTTTTTGCACCCAGTTTTGGTGTAGCAGCTATATTTCGATTCATCCTCTTCTTCCAAGGGTTTCATAATTGGACGTTGAACCCATTTCATATGATGGGAGTTGCCGGAGTATTGGGTGCTGCTCTGCTATGCGCTATTCATGGTGCTACCGTAGAGAATACTTTATTCGAAGATGGTGACGGCGCAAATACATTCCGTGCTTTTAACCCAACTCAAGCTGAAGAAACTTATTCAATGGTCACTGCTAACCGCTTTTGGTCCCAAATCTTTGGGGTTGCTTTTTCCAATAAACGTTGGTTACATTTCTTTATGTTATTTGTACCAGTAACTGGTTTATGGATGAGTGCTCTTGGGGTAGTCGGTCTGGCTTTGAACCTACGTGCCTATGACTTTGTTTCCCAAGAAATCCGCGCAGCAGAGGATCCGGAATTTGAGACTTTCTACACCAAAAATATTCTCTTAAACGAAGGTATTCGTGCTTGGATGGCGGCTCAGGATCAGCCTCATGAAAACCTTATATTCCCTGAGGAGGTTCTACCCCGTGGAAACGCTCTTTAAATGTCTGGAAGCACTGGAGAACGTTCTTTTGCTGATATTATTACCAGTATTCGATACTGGGTCATTCATAGCATTACTATACCTTCCCTATTCATTGCGTACCTTCCCTATTCAT-----TGCGGTTAGCTTACGATGTATTTGGAAGTCCTCGGCCAAACGAATATTTCACAGAGAGCCGACAAGGGGTTCCGTTAATAACGGGCCGTTTTGATTCTTTGGAACAACTCGATGAATTTAGTAGATCCTTTTAGTTATCGTTGGATGAACTGCATTGCTGATATTGATCCCAAAAAAGAAACGGTAGGTACAGCTAGTCCGTGAACAGCTAACCATCGTACTGTAAAAATCGGATAGGTTCGATCTATGGTCATCTAACTCATTGAAATTCCATCCAATAAAACAGAAGAATTATAAATTTCCAAAATAATAGATAGGAATATCGCAAATAGAGCCATTGCGACTCCCATAAGTGGTGTAGTCCCCCAGCCCGGAGCTACTTTACCATATTCCGAATTCAATGGTTTCAATAAACTTCCTATGCCAGTTTGCTTTGGTCTAGCTCTAGAACTATCCTCAACGGTTTGTGTAGCCATTTATTCCTCACGTCCAGGATTACGGCCCGGATCGTTAGATAAGAATCCGAAGATGAAGAGAGAAACAAAAAATATCACTACTGTGTAAACGAAGAGTTTGAGAGTAAGCATATGGCCGATACTACTGGAAGGATTCCTCTTTGGCTGATAGGTACTGTAACCGGTATTCCTGTGATCGGTTTAATAGGTATTTTCTTTTACGGTTCATATTCCGGGTTAGGGTCATCTCTATAGTTATCGAAAACTTACAGCAGCTTGCCAAACAAAGGCTAAGAGAAGAAATAGTACAGGTATGACGGGCATAACATCTACGATTGGATTGAAAAGGGCATAAGCCTCGGGCAATTTGGCGAAGAAAAAACTACTCGAATAAAGGGTAGAATTAAAACAGATACAGATTGAACTAAAGAGATTAAGCATTTAATTGAAGAAATAATTGGAAAATAAAACAGCAAGTACAAAAATGAGTAATAAACCCCAGTATAGACTGGTACGATTCAATTCAACATTTTGTTCATTCGGGTTTGATTGTGTCATTTAATCATTTTGGCTGACTGTTTTTACGTAGATAATAAGTAAAAAGGCAGTAGGAACTAGAATGAACAGTGCAGTAGCAATAAGTGCGAGAATATTGACTTCCATCTAGTCCCTGTGTTCCTCGAATGGATCTCTTAATTGTTGAGAGGGTTGCCCAAAAGCGGTATATAAGGCGTACCCCGTAAAGCTTACAAGTAAACCAGATATGAAGATGGCGACTAGGGTTGCTGTTTCCATATGGAAGCATTGGTTTATACATTCCTTTTAGTCTCGACTTTAGGGATAATTTTTTTCGCTATCTTTTTTCGAGAACCAACTAAGGTTCCGACTAAAAAATGAATGACTATTGCTTTCCAATTAGCTGTTTTTGCATTAATTGTGACTTCATCAATCTTACTGATTAGTGTACCTGTTGTATTTGCTTCTTCTGAAGGTTGGTCAAGTAACAAAAATGTTGTATTTTCCGGCACATCATTATGGATTGGATTAGTCTTTCTGGTAGCTATCCTTAATTCTCTCATCTCTTGAATGAGTTGTAGGGAGGGACTTATGTCACCACAAACAGAGACTAAAGCAAGTGTTGGATTTAAAGCTGGTGTTAAAGATTACAGATTGACTTATTATACTCCTGACTACGAAACCAAAGATACTGATATCTTGGCAGCATTCCGAGTAACTCCTCAACCCGGAGTTCCCCCTGAAGAAGCAGGGGCTGCGGTAGCTGCCGAATCTTCTACTGGTACATGGACAACTGTGTGGACTGATGGACTTACCAGTCTTGATCGTTACAAAGGAAGATGCTACCACATTGAGGCCGTTGCTGGGGAAGAAAATCAATTTATTGCTTACGTGGCTTATCCTTTAGACCTTTTTGAAGAAGGTTCTGTTACTAACA------------------------------------TGTTTACTTCCATTGTAGGTAATGTATTTGGTTTCAAAGCCCTACGAGCTCTACGTCTGGAGGATCTACGAATTCCCCCTGCTTATTCCAAAACTTTCCAAGGTCCGCCCCACGGTATCCAAGTTGAAAGAGATAAATTGAACAAGTATGGTCGTCCCCTATTGGGATGTACTATTAAACCAAAATTGGGATTATCTGCAAAAAACTACGGTAGAGCGGTTTATGAATGTCTACGCGGTGGACTTGATTTTACCAAGGATGATGAAAACGTGAACTCACAACCTTTTATGCGTTGGAGAGACCGTTTCTTATTTTGTGCTGAAGCAATTTATAAAGCACAAGCCGAAACAGGTGAAATTAAAGGACATTACTTGAATGCAACCGCGGGTACATGTGAAGAAATGATCAAAAGGGCTGTATGTGCCAGAGAATTGGGAGTTCCTATTGTAATGCACGACTACTTAACTGGGGGATTCACTGCAAATACTACTTTGGCTCAGTATTGCCGCGACAATGGCCTACTTCTTCACATCCATCGTGCAATGCATGCAGTTATTGATAGACAAAAA------------AATCATGGTATGCACTTTCGTGTACTAGCTAAAGCATTACGTATGTCTGGCGGAGACCATATTCATGCCGGTACAGTAGTAGGTAAACTGGAAGGGGAACGTGAGATGACTTTAGGTTTTGTTGATTTATTACGTGATGATTTTATTGAAAAAGACCGAAGTCGCGGTATTTTTTTCACTCAAGATTGGGTTTCTATGCCAGGTGTTATTCCCGTGGCTTCAGGGGGTATTCATGTTTGGCATATGCCTGCCCTAACGGAAATCTTTGGAGATGATTCCGTACTACAGTTCGGTGGAGGAACTTTAGGACACCCTTGGGGAAATGCACCCGGTGCGGTAGCTAATCGGGTAGCGTTAGAAGCGTGTGTACAAGCTCGTAATGAGGGGCGTGATCTTGCTCGTGAAGGTAATGAAATTATCCGCGAAGCTGCCAAATGGAGCCCTGAACTAGCCGCTGCTTGTGAGGTATGGAAAGCGATCAAATTCGAATTCGAACCAGTAGATAAAATAGATAAATAG---------------------TGAAACTATTTTAGTAAAATTCAACTGTCTTAATTCTCGAACAATCGCACCAAAAACTCGAGTTCCTTTTGGATTTCCTTCTTGATCAATGACAACCGCTGCATTGTCATCATATCGTATTATCATACCGTTGTCACGTTTGAGTTCTTTACATGTACGTACAATTACAGCTCTAATTACTTCTGATCTTTCTAGAGGCATATTGGGCACTGCTTCTTTGATTACAGCAACAATAATGTCACCAATATGAGCATATCGGTGATTACCAGCTCCTATGATTCGAATACACATCAATTCTCGAGCTCCGCTGTTATCTGCTACATTCAAAAGGGTCTGAGGTTGAATCATAACCCAAAAAGAACCAGATTTCGTAAACAACATAGAGGAAGAATGAAGGGA---------------------------------ATATCTTGTCGAGGCAATCGTATTTGTTTCGGCAGATACGCTCTTCAAGCACTTGAACCCGCTTGGATCACAGCTAGACAAATAGAAGCAGGGCGAAGAGCAATGACACGATACGCGCGTCGCGGTGGAAAAATATGGGTGCGCATATTCCCCGACAAACCTGTTACAGTAAGACCGACGGAAACACGTATGGGTTCAGGGAAGGGATCCCCCGAATATTGGGTATTCGTTGTTAAACCAGGTCGAATACTTTATGAAATGGGCGGAGTGTCAGAAACTGTAGCCAGAACAGCTATTTCAATAGCTGCGTGCAAAATGCCTATACGAACTCAATTTGTTATTTCAAGATAGATGACCAGAGTTAGACGAGGATATATAGCTCGAAGACGTCGAACAAAAATTCGTTTATTTGCATCAACCTTTATAGGGGCTCATTCAAGACTTACACGAACCACTATTCAACAGAAAATGAGAGCTTTGGTTTCTTCTCATCGAGATAGGGGCAGACAAAAGAGGCACTTTCGTCGTTTGTGGATCACTCGGATAAATGCAGTAACTAGTAAGAATAAAGTATTCTATAGTTATAGTAGATTCATGCACAATCTGTACAAGAAGCAATTGATTCTTAATCGTAAAATACTTGCGCAAATAGCTATATCAAATAAGAATTGTCTTTACATGATTTCCAATAAGATTATCAAATAAATGAGAAAGAACTCGAATTCAGGTGGAGAAGTCAAAGTTTTAACTCAACATATATGTATGCCCGTTTTCAAAGCACGAAGAGTAATTGATCAGATTCGCGGGCGTTCTTATGAAGAAACACTTATGATACTGGAACTCATGCCTTATCGAGCATCTTATCCCATTTTAAAATTGGTTTATTCTGCAGCAGCAAATGCTAATTATAATATGGGTTTGAACGAAGCTGATTTATTCATTAGTAAGGCCGAAGTCAATGGGGGTCCTTTTGTAAAAAAGTTAAGACCTAGAGCTCGAGGGCGTAGTTATCCAGTAAAAAGACCCACTTGTCATATAACAATTGTATTAAAAGATAAATCTAAATTATTTGTAGATGAATCTAAGATTTAGATGGATGGAATCAAATATGCAGTATTTACAGAAAAAAGTATTCGGTTATTGGGGAACAATCAATATACTTCTAATGTCGAATCAGGATCAACTAGGACAGAAATAAAGCATTGGGTCGAACTCTTCTTTGGTGTCAAGGTAATAGCTATGAATAGTCATCGACTCCCGGGAAAGAGTAGAAGAATGGGACCTATTATGGGACATACAATGCATTACAGACGTATGATCATTACGCTTCAACCGGGTTATTCTATTCCACCTCTTATAGAGAAAAGAACTTAAACGGCGATACATTTATACAAAACTTCTACCCCGAGCACACGCAATGGAGCCGTAGACAGTCAAGTGAAATCCAATCCACGAAATAATTTGATCTATGGACAGCATCGTTGTGGTAAAGGTCGTAATGCTAGAGGAATCATTACCGCAAGGCATAGAGGGGGAGGTCATAAGCGTCTATACCGTAAAATCGATTTTCGACGGAATGAAAAAGACATATCTGGTAGAATCGTAACCATAGAATACGACCCTAATCGAAATGCATACATTTGTCTCATACACTATGGGGATGGTGAGAAGAGATATATTTTACATCCCAGAGGGGCTATAATTGGAGATACCACTGTTTCTGGTACAGAAGTTCCTATATCAATGGGAAATGCCCTACCTTTGAGTCTATTTACGGCGACGAAGAATAAAACTATCACTATATTTTTTCCTTTTCCTACTTCTTCTTCCAAGCGCAGGATAACCCCAAGGGGTTGTGGGTTTTTTTCTACCAATTGGGGCTCTCCCTTCACCGCCCCCATGGGGATGGTCTACAGGGTTCATAACTACTCCTCTTACTACAGGACGCTTACCTAGCCAACACTTCGATCCGGCTCTACCCAAACTTTTTTGGTTCACCCCAACATTACCCACTTGTCCGACTGTTGCTAAGCAGTTTTTGGATATCAAACGGACCTCCCCAGAAGGTAATCTTAATGTGGCCGATTTGCCCTCTTTTGCGATCAGCTTCGCTACAGCGCCTGCTGCTCTAGCGAATTGTCCACCCTTTCCAAGTGTGATTTCTATGTTATGTATGGCCGTGCCCAAGGGCATATCGGTATGGCTAAGGGTAAAGATGTCCGAGTTAGAGTTATTTTGGAATGTACCAGTTGTGTTCAAAATGGTGTCAATAAGGAATCACCGGGCATTTCTAGATATATTACTCAAAAGAATCGACACAATACACCCAGTCGATTAGATTTGAGAAAGTTTTGTCGCTATTGTCACAAGCATACGATTCATGGAGAAATCAAGAAATAGATGAAAATAAGGGCTTCGGTTCGTAAAATTTGTGAAAAGTGCCGACTGATCCGTAGGCGCGGACGGATTATAGTGATTTGTTCCAATCCGAGACATAAACAGAGACAAGGATAA---------------------------------------------------------TAATATCTGTTTTACATCTTCTATGCGAAAATATTCAATTCTCATAAGATCTTCTTGACTCTTATTCAAAAGGTCCAATAA------------------TGTATGTATATTGGACCTTTTGAGACAATTATAGGTCCTGGAAGGTAGTTCTGATTGGTCAATAAAAATACATTTCAATGGAATTCCTTTTTTGTTTTTCTTTAGATTAGTGAATCTATTTTGAAAGGTAAAAAAGGGTAGAGTAAACCTGTTTTTATTTTCCTCGAAATGAATATCCCCTTCTTCCGCATGTAAA---------AAGGGGATAAAAAAATCAATCAAATTACGAGAAGCTTCATAAAG---------------------------TGCTTCCTTAGGAGTTAAACTTCCATTCGTCCATATTTCTAGAAAAAGTATTTCTTGTTTTTCATTTCCATTCCCATAAGAATGAATACTATGATTCGCATTTCGAACAGGCATGGATACAGCATCTATAGGATAACTTCCATCTTGATAATTTTTTGTGGGGTTCATACGGTATCCGCGATCTCTCTTGATTTGTAATTCAATACGCAAATCAATTGGTTCCGTCAGGTTAGCTATATGCTGTGTTGTGTCAACTATTTCCACGGAAGGTGGTGAGATGATATCTTGAGCGGTTACGTATCTAGG---------------------ACCCCTGACGCAAATGGATGCGTCTCTAACTCCATACAGATTACTTCTCAATACAATTTCTTTCAAATTGATTAAAATTTCATGTACTGATTCCTCAATACCTACTATTGTAGAATATTCATGCGGCACCTTCTCAGACTTTGCACGTGTGATACATGTTCCTTCTATTTCTCCAAGTAAGGCCCTTCGCACGGCGATACCTATAGTATCGGCTTGACCTTTCATGAGCGGGGACAGAATGAAACGACCATAATAAAGACGCTTACTGTCTATTCTTGATTCAACACATTTCCATTGTAGTGTTCGAATGGATCCAGCTATTTCCTCTCGAACCATTCAAACTTCCTTCCTATTAATCTGGAAATTCTTCTCAGATACAAGGAAATGATTCAGTTCCAGAGCCAAAGATCGTAGTTCTCGAACGAGCAATCGAAAAGATTCTGGAGCATCCTCAGGTTTAGGTATTGTTCCTCCAATGATCATAGCACCAAGTAATTCTTGACGAGCTCTAATATGATCAGATTTATAAGTAAGCATCTCTTGTAAAATATGAGCAACACCAAATCCCTCTAGAGCCCAAACTTCCATTTCTCCTACTCGTTGTCCCCCTTGTTTGGCCCTTCCTCTAAGGGGCTGCTGTGTAACAAGTGCGTAATGTCCACTCGAACGTCCATGGATTTTATCATCAACTTGATGGATTAATTTTAGGATATAGGACTTACCTATTAGAACAGGTTGTTCAAAAGGATCCCCTGTTCTTCCATCAAATATTCTGCTTTTTCCCGGATACTCGGGTTCAAATACCCATGGATTTTTTGTTTGTTTACTAGCTTCATATAATTCAGAAAACACTAGTTTTCTCGAAGCCTCTTGCTCATATCTCTCATCAAAAGGTAC---TATTCTATAATGTCTCTTTAGCAGATCCCCCGCTAACCCGAGTGAGCATTCAAATATCTGCCCCACATTCATTCGTGAGGGTACTCCTAATGGGTTGAAGACCATATCAACAGGCGTTCCGTCTTGCAAGTAGGGCATATCTTGTCTAGACAAAATTTTAGAAATGATACCTTTATTCCCATGTCTTCCAGCTACTTTAT--------------------------------CACCTACTTTGATTTCAC-------GTTTCTGTGAAATATATACACGAATCCTTTCTGGATTATAACTGGAACCCCCCTTTTTCTGGATCCATCTCACATCAATAACTCTACCCCTTCCGCCTATAGGTAGTTTGAGAGAAGTTTCTTTTGCAGTGGATACCTGAATGCCAAGTATGGCTCGTAATAATCTATCCTCGGGGGCATACGAGGATTCGTTCGCAGTCTGAGGCGTTAATTTACCTACTAAAATATCACCGGCTTCTACCCAAGATCCCAGCATCACAATTCCATTTCTGTCTAAATTTCGGAGTAAATGAGCCTCTAAATGCGGTATTTCCTTAGTGATTCTTTCTGGACCTTGGCTTGTTACATGAGTCTGAATTTCATATTTCCGGATGTGAAAAGAAGTATAAATATCTTCATATACCAGACGTTCACTAATTAGTACTGCGTCTTCAGAATTGTAACCTTCCCATGGCATATAAGCTACTAATACGTTTTTTCCTAAAGCGAGTTCCCCACCAACCGTAGCCGCACCGTCCGCTAAAATTTGTCCCTTTTTAATGCATTGACCCTGTCGAACCTGAGGTTTTTGATGCATACAAGTATTTTTGTTGGAACGTTGATACATAACTAATGGAATGCTTATAGTGTCCCCATTACTTGAGAAAATGATCTTGTGAGTATCAGTATAAATGATCTTTCCTTCGCGTTCAGCTATAACGGAAACCCCCGAATCTAGAGCCGTTTGGCGTTCCAGCCCAGTTCCAACAATGCACTTCTCAGACCGAGAAAGAGGAACTGCTTGGCGTTGCATATTAGAACTCATTAAAGCCCGATTCGCATCATTATGCTCGATAAAAGGAATGAGGGAAGCTCCAATAGAAAAATATTGGAAAGGAAAAATGCTTCTAAAATGAATCTGCTCCCATGCAATAGTCAAGAATTCTTGGCGGTATCGAGCTGGAACAACCTGTTCTTCTTGAATACCCCGATTCAAGGCCAAAGAATTTCCTGCTGCTACCATATAATATTCATCTCTATTTGGTGATAAATAAATTATCTGTGCCTCTTTTGATCTCTCAGATATTTCATAAAATGGGCTCTCTATAGACCCCCAATGACCAATCCTTACATGAATAGCTAAGGACCCAATAAGTCCAACATTGATTCCTTCAGACGTGTCAATTGGACAAATACGTCCATAGTGGCTTGGGTGGATATCCCGTATCCGAAAACTAGCAGTTCGCCCCGTTAATCCTCCAGGACCCAAATAACTCAATTTTCGACCATGAACGGTTTGTGTTAATGGATTGGTTCGATCCAAAACTTGAGATAAAGGGTGCAGGCCAAAAAAAGATTCATACGTAGTTGTTAATGAAGTTGAAGTTACCAAATTTTGAGGGGTTGGTGTCAATTTATGCCTGATTGCTCCACATATAGTTCCTCGAATCGCATTTTCTAAACGAACAAGAGCCAATCCGAATTGATCTTGTAACAGATCTGCTACAGAACGAATACGTTTA------TTTTTCAAGTGATTCATATCATCAAGTGTACCCATTCCAAATTTCATTCCGATCAAATGATCCGCAGCAGCCAATAGATCTCGTGGTAACAAAAATGTAGTGTTCTGGGGTATATCAAGATTCAGTCTCCGGTTCATATTTCGTCGACCAACCCTTCCTAATTCACATCTTTGTTGAAAAAATTTCTTTTGTAATTCCTTACATAAGGACTCA---------------GAAAATACCGTATCCCCGCCTACACAAGCAAATTGTTGATAAAACTCCAAAATAGCATTTTCTTTTGACCCAATCTTTTTTTTCTCCTTATCATTCGAGAAAGACAAGAAAATTTCAGGGTAACAAACATTATCTAGAATTTCTCTTAGATTCAAACCCATAGCTGATGATAGAACTAGAATAGATATTTTTTGTTTCCTACTTACACGTGCCCATATCCTTGTTCTTCTATCAATTTCTAATTTCGATCTTCCTCCCCAATCTGATATTATAGTGCTGGTATAGACAGAATTTCCATTATGGTCCAATTCCGAACGGTAGTAA------------------ATACCGGGACTTTGCAATATTTGATTGATCACAATTCTGTATATTCCATTTACTATATAGGTTCCCAGGGAATTCATTAAAGGAATGTTTCCAATGAAAACGGTTTGTTGTTGCATATCTCTACCTGTTTTCCAAATTAATCCCGCGGGGACATATAATTCAGAAGAATATGTGAGTGATTCATACACAGCATCTCTTTCTTTTATCAGGGGCTCTACCAATTGATATCTTTTCACAAATAATTGAAATTCCATTTCTTGATCTCTATCTTCAATTTTTGGAAACTTATGAAATTCTTCCGACAAGCCCTGATTAATGAACCTACAAAATCCCTCAAATTGTATCTGACTAAATCCAGGTATTGCGGACATTCCCTCATTTCCATCCCGGAGCATCACATCGCAGTATACTAGGCCTTCTAATTCCTTAAGGGGCTTGTCTAAAAGATTCGCGATATAACTAGGAAGACGTTTCAAATACCACACATGAGTCACTGGACATGCGAGTTTGATGTATCCCATTTGATATCTTCGTATCCGAGAATCAACAAATTCCACCCCACATTCTTCACAAAATTTAGGGTCTTCTTTTTCAGCGCCAATCACTCGATAATTTCCACAAGAACAAATTCCACTTTTTATGGGTCCAGAGATTCTTTCACAAAATAGTCCATCTTTTTCCGGTTTATTGGTTTTATAATGAAAAGTATAGGGTTTTGTCACCTCTCCAACTATCTCTCCATTAGGTAGGATTTTGTTGGCCCAAGCCCTTATTTGTTGAGGAGACACTAATCCAATTCGAAGTTGTTGATGTTTATACCGATCGATCATTTAGATAGCATATGAGTAGGCCCGACAAAACCCCTGTATAGCTTCTTCTATTTCTCGATAAAAAGAAACATGACCAACAGTGGTTCGAATGTATATACAACGGATTTCTTTTTTCACACTTCCTACTATTAGATAGTGCCCATAAATCTCATGATA------AGTACCCAAAGATTCATATTGAACTTCGATGGGAACTTCTC---TTGAGCCAATGACGCGTTGATCTAGCCGCCACCGGAGCCAAAAAGGACTATTTAAATGGATTCGTTTCTGTCGATAAGCTCCAAGTGCATCATAGGAACT---------------ACAAAAATACAGTTCTTTCTTTTTCGTATACTGATAGTTATTATTGTCAACAGTTTTTTTTTGGTAGTTTCCGCAATTATATGGATTATACCTATTTGCACAAATACCCCGCCGATTCCCCATCGTTAATACATAAAGTCCGATAAGCATATCTTGAGTTGGTACGGAAATGGGATCTCCGATAGCTGGAGACAAGAGATTCATATGAGAAAACATAAG----------TAAATGGGCCTCCGCTTGAGCTTCCAAAGATAAGGGTACATGAA------------CAGCCATTTGATCCCCATCAAAGTCCGCATTGAAGCCGTTACAAACTAATGGGTGTAAACAAATAGCGCGTCCCTCCACTAAAATGGGTTGGAACGCCTGTATGCCCAATCTATGCAGGGTAGGTGCTCTATTCAATAATACGGGATGCCCCCGCATAACTTCTTGAAGTATTTC---------------------------CCATACAATGGGTTCTTTTTCCCGAATTTTACTTTTAGCAATCCCTATGTTAGAAGCAATATGTTGTCTGATTAGACTACGAATTACAAATGTTTGGAAAAGCTCTATTGCTATTTCTCGAGGTAATCCACATTGATGTAATGAAAGCGAAGGACCCACGACAATAACGGAACGCCCCGAATAATCGACCCGTTTACCAAGCAGAGTCTCACGAAATCTTCCCTCTTTGCCTTCAATTACATCTGAAAATGACTTGTAAACTTTATTATGACCATCCCTCATCGGTTGTCCGCGGATCCCATTATCAAGAAGTGTATCCACAGCTTCTTGTACCAATTTTTCCTGACACATTACTAATTCTCCTGGCGTAGACCTACTTGTTGCTAATAGATCGGTAAGAGTATTGTTCCGATAGATAACTCTTCTATAGAGTTCATTAATATCTGAACTCATTAGTTTACCCCCATCTATCTGAATAATGGGTCTCAATTCGGGAGGAAGCACTGGTAATAGGCACAAAACCATCCGTTCTGGTTCTACATTTGTTCGAATAAAATGTTTAGCTAATTCCATACGTCTAACCAAAAAATCCTTTCTTCTTCGAATTTTTCGATCTTCCCATTCGTTTCCAGCGGACTCCTCGTCTCCTAATTCCTTCCATTCTACCAACGAATTATCTATAATAATTCGCAAATCCAAATCGGCTAATTGTTCTCTGATAGCGCCCGCTCCTGTAGAGATTTCTCGATTTCGAAATTTCTCGAAGCCTGGGGTAGTAAAAAAAAGTGGAATGCTGTATTTCCAGGATTGGATTTCATACTCGAATGAACCTCGTAATCGTAAGAAAGTAGGTTTTTTAGCTATGGGCCTAGCAAAAGAAAAATTTAGATAATGGCGGAACGGGCCGACTTGGTCTTTCACAATAAAGCGATAGATGGAACTGCTATGAAACGACTTATTAGCAGATTAATAGATCATTTCGGAATGGCATATACATCACATATCCTGGATCAAGTGAAGACTTTGGGTTTCCAGCAAGCCACTGCTACATCTATTTCATTAGGAATTGATGATCTTTTAACAATACCTTCTAAGGGATGGTTAGTCCAAGATGCTGAACAACAAAGTTTTCTTTTGGAGAAACACCATCATTGTGGGAATGTACACGCGGTAGAAAAATTACGTCAATCCATTGAGATATGGTATGCCACAAGCGAATATTTGAGACAAGAAATGAATCCCAATTTTCGGATGACTGATCCCTCTAATCCAGTCCATCTAATGTCCTTTTCGGGAGCTAGAGGAAATGCATCTCAGGTACATCAATTAGTAGGTATGAGAGGATTAATGTCGGATCCTCAAGGACAAATGATTGATTTACCCATTCAAAGCAATTTACGCGAAGGACTTTCTTTGACAGAATATATAATTTCCTGCTACGGAGCTCGAAAAGGAGTCGTGGATACTGCTGTACGAACATCAGATGCTGGATATCTCACGCGTAGACTTGTTGAAGTAGTTCAACACATTATTGTACGTAAAACGGATTGTGGTACTATCCGAGGTATTTCCGTGAGTCCTCGAAATGGAATGACAGAAAAAATTTTTGTCCAAA------------------CCCTAATTGGTCGTGTATTAGCAGACGATATATATATGGGGATACGATGCATTGCTACTCGAAATCAAGATATTGGGATTGGGCTTGCCAATCGATTCATAACCTTTCGAGCACAACCAATATATATTCGAACCCCCTTTACTTGCAGGAATACATCTTGGATCTGTCAATTATGTTATGGCAGAAGTCCCACCCACGGG---GACCTGGTCGAATTGGGAGAAGCCGTAGGTATTATTGCGGGTCAATCGATTGGGGAACCAGGAACTCAACTAACATTAAGAACTTTTCATACGGGTGGAGTATTTACAGGCGGTACTGCCGAACATGTACGAGCTCCTTCTAATGGGAAAATCAAGTTCAATGAGTATTTGGTTCATCCTACACGTACCCGTCATGGGCATCCTGCTTTTTTATGTTCTATAGACTTGTATGTAACTATTGAGAGTCGGGATATTATACATAGTGTGAATATTCCACCAAAAAGTTTGATTTTAGTTCAAAATGATCAATATGTAGAATCTGAACAAGTGATTGCTGAGATTCGTGCCGGAACGTCCACTTTTCATTTTAAAGAGAGGGTTCGAAAACATATTTATTCTGAATCAGAGGGAGAAATGCACTGGAGTACCGATGTTTATCATGCACCTGAATATACATATAGTAATGTTCATCTATTACCAAAAACAAGTCATTTATGGATATTAGCAGGGGGTCCGTGCAGATCCAGTATAGTGTCTTTTTCGCTCCATAAGGATCAAGATCAAATGAATGTTCATTCTTTTTCTGTCAACGAAAGATATACCTCTGACCTCTCGATCACTAATGATCGAGTAAGACATGAATTGTTGGGTCCTTTTGGTAAAAAAGATAAGGAAATTCTTGACTATTCAAGACTTGATCGAATCATATCCAACGGTCATTGGAATTTTATATATCCTTCGATTCTCCAAGGGAATTCCGATTTCTTGGCGAAAAGGCGAAGAAATAGATTTATTATCCCATTACAATATGATCAAGAAGGCGAAAAAGAACTAATACCCTCTTTTGGTATTTCGATTGAAATACCCATAAATGGTATTTTACGTAGAAATAGTATTTTTGCTTATTTTGATGATCCACGATACAGAAAAAAGAGTTCGGGAATTACTAAATATGGGACCGTAGAGGTGGATTCCTTCGTAAAAAAAGAGGATTTGATTGAGTATCGAGGAGCAAAAGAATTGAGTCCGAAATACCAAAAATACCAAATGAAAGTAGATCGGTTTTTTTTTATTCCCGAAGAAGTGCATATCTTACCTGGATCCTCGTCCATAATGGTC---------------------------------------------------------------------------------------------------------------------------------------------CAGAACAATAGTATCATTGGAGTAAATACGCAACTCGCCTTAAATACAAGAAGCCGAGTAGGCGGATTAGTCCGAGTAGAGAGAAAAAAAAAAAGTATTGAACTGAAAATCTTTTCTGGAGACATTCATTTTCCCGGAGAAACAGATAAGATATCCAGACAC------------------AGTGGCATTTTGATACCGCCGGGAACAGAAAAAAAAAATTCTAAGGAATCAAAAAATTGGAAAAATTGGATCTATGTCCAACGTATCACACTCACAAAAA---------AAAAATATTTTGTCTTGGTTCGGCCCGTAGTCACATATGAAATAGCCGATGGAATAAATTTAGCAAAAGTTTTCCCTCAGGATCTCTTGCAGGAAAAAGAGAATGTCCAACTTAGAATTGTCAATTATATCCTTTATGGAAATGGAAAGTCAATTCGAGGAATTTATCACACAAGTATTCAATTAGTTCGGACTTGCTTAGTATTGAATTGGGACCAAGAAAAAAATGGTTCTATAGAAGAAATTCATTCTTCCTTTGTTGAGGTAAGGGCAAATGATCTGATTCGTGATTTCATAAGAATTGAGTTAGTCAAGTCTACGATTTCATATACCGGAAAAAGGTATGATACAGCGGGTTCAGGATTGATTCCCGATAATGGATTAGATCGTAC------TAATATTAATCCTTTTTATTCCAAAGCGAAGATTCCATTATTTATCCAGTATCAA---------------------------GGAACTATTGGTACGTTTTTGAATCGAAATAAGGAATGGCAATCTTTGAGAATTTTGTCATCATTCAATTGTTATCGAGTTGGTCCATTCAACGGTTCGAAATATAACAATGTGACAAAAG---------------------------------------------------------------------------------------------AATCGAATCCCATAACTCCACTTATGGATTTGTTGGGCCCCTTAGGTACTATTGTACCTAAAATGGTGAATTTTTATTCATCTTATCATTTAATAACTCATAATCAGATCTTGTTAAATAAATATTGGCTACTTGACAATCTTAAACAGACTTTCCAAGTACTTGAAGTATTTAAATACTGTTTAATAGATGAAAATAGGCGGCTTTATAATCCCGGTCCATGCAATAACATCATTTTGAATCCATTCCATTTGAATTGGTGCTTTCTACATCACAATTTTAGTGAGGAGACATCCACAATAATTAGTATTGGACAATTTTTTTGTGAAAA------------TATATGTCTATTTAAACATGGACCACACATCAAAAAATCTGGTCAAATTTTAATTGTTCATGTGAATTCCTTAGTTATAAGATCCGCTAAGCCCTATTTGGCCACTCTAGGAGCGACTGTTCATGGACATTATGGAGAAACCCTTTCTGAAGGAGATACGTTAGTTACATTTATATATGAAAAATCCCGATCTGGTGACATAACGCAGGGTCTTCCAAAAGTAGAACAAATCTTAGAAGTGCGTTCGATTGGTTCAATATCGATG---AACTTTGAAAGGCGATTTGAAGGTTGGAACGAACGTATACCAGGAATTCTTGGAATTCCCTGGGGATCCTTAATTGGGGCTGAGCTAACCATAGCCCAAAGTCGTATCTCTTTGGTTAATAAGATCCAAAAGGTTTATCGATCCCAGGGGGTACAGATCCATAATAGACATATAGAGATTATTGTACGGCAAGTAACATCAAAAGTGTTGGTTTCAGAAGATGGAATGTCTAATGTTTTTTCACCCGGAGAATTCATCGGATTGTTGCGAGTGGAACGAGCAGGGCGTGCTTTAGACGAAGCGATCTGTTATCGGGCAATTTTATTGGGAATAACGAGGGCATCTCTGAATACTCAAAGTTTCATATCCGAAGCAAGTTTTCAAGAAACTGCTAGAGTTTTAGCAAAAGCTGCTCTACGGGGTCGTATTGATTGGTTGAAGGGTCTGAAAGAAAATGTTGTTCTGGGGGGGATTATCCCAGTCGGTACTGGATTCAAAAAATTAGTGCATCGTTCAGGGCAAGACAAAAACATTCATTTGGAAATCAAAAAGAAAAATCTATTCGAGTTGGAAATGAGAGATATTTTGTTACACCATCGAGAATTTTTTTGTTCTTGTGTCCCAAACAATTTCCATGACACACTAGAAAAATCATTTATGTGAATGGCAAAACCCATACCAAGAATTGGTTCGCGTAGGAATGGACGTATTGGTTCACGTAAGAATGGACGTAGAATACCAAAAGGAGTTATTCATGTTCAAGCAAGTTTCCACAATACCATTGTAACTGTTACAGATGTACGAGGTCGAGTGGTTTCTTGGGCCTCCGCCGGTACTTCTGGATTCAAGGGCACAAGAAGAGGTACACCCTATGCTGCTCAAGCCGCCGCGGAAAATGCTATTCGTACAGTAATTGATCAGGGTATGCAACGAGCAGAAGTTATGATAAAAGGTCCCGGTCTCGGAAGAGATGCAGCATTACGGGCCATTCGTAGAAGTGGTATACTATTAAGTTTCGTACGTGATGTAACACCTATGCCACATAATGGATGTCGACCCCCTAAAAAAAGACGTGTGTAANNNNNNNNNNNNNNNNNNNNNNNNNNNNNNNNNNNNNNNNNNNNNNNNNNNNNNNNNNNNNNNNNNNNNNNNNNNNNNNNNNNNNNNNNNNNNNNNNNNNNNNNNNNNNNNNNN------------------------------------------------------------------------------------------------------------------ACTATCACCCCCAAAAAACCAAACTCTGCGTTACGTAAAGTTGCCAGAGTACGATTAACCTCTGGATTTGAAATCACTGCTTATATACCTGGTATTGGCCACAATTTACAAGAACATTCTGTAGTATTAGTAAGAGGAGGAAG---------------------------------------GGTTAAAGATTTACCAGGTGTGAGATATCACATTGTTCGAGGAACTCTAGATGCTGTCGGAGTAAAGGATCGTCAACAAGGGCGTTCTAAATATGGGGTCAAAAAGCCAAAATAAATGGCAAGAAAATGTTTGATTCAGAGGGAGAAGAAGCGGCAAAAATTGGAACAGAAATATCATTTGATTCGTCGATCCTCAAAAAAAGAAATACGCGCGGTTCCGTCGTTGAGTGAAAAATGGGAAATTCATGGAAAATTGCAATCCCCACCACGTAATAGTGCACCTATACGTCTTCATCGACGCTGTTTTTTGACTGGAAGACCTAGAGCTAACTATCGAGACTTTGGACTATCCGGACACGTACTTCGAGAAATAGTTCATGCATGTTTGTTACTGGGCGCAACAAGATCCAAT------ATGGTAAAAAATTCATTCATATCAGTTATTTCACAAGAAAAGGAAAAAAATTGTGGATCTGTTGAATTTCAAGTATTCAGTTTCACCAATAAGATACGCAGACTTACTTCCCATTTGGAATTACATAAAAGAGATTTTTTATCGCAAAAGGGTCTACGAAAAATTCTGGGAAGACGTCAACGATTGCTGGATTATTTGTCAAAGAAAAATAGAGTACGCTATAAGGAATTAATTGGTCAGTTGGGTATTCGGGAGTCAAAAACTCGTTGAAGCGATCTATCGAATCGTTGCAATTGACGTTCGATCCCGAAGAGAAGGACGAGATCTTCGAAAAGTCGGTTTTTACAATCCGATAAAGAATCAAACTTATTTAAACGTTCCTGCTATTCTTTATTTCCTTGAAAAAGGTGCTCAACCTACAGGAACGGTTCATGATATTTTGAGGAAGGCAGAATTATTGAAAGTTAAAGAAAGAACTTTATACTATTTATTTCTGGTTCTAGGACCAGTAGTTCTAGGGATCGACTCGGCTCTCTCAAACTGCTTTTCATTATTAAGAAAGGGTAACAAAGATAAAATACGAGCTTGTTTTATAGCAATAGTAATTAATCGTTGTTGTTTCAAGGTCAATCTATTCACCCGTCTAGATAATATTTTTCCTTGTTCACTAATAAATCGACTAATTAAACTCATGTTTCTATAATCAATTCGATCCCCCGATTCAATTGGGGGAAAACGCCTACGAAAAGATCGCTTGGATTTACGAAAAGGTTGCTTGGATTTATCCATTTAACGACGAGATTTATTATCGTTTCTCGCATGTCTCGCGAAAGTCAGAGTAGGCGCGAATTCTCCCAATTTATGACCTACCATACGATCTGTTATATAAATAGGTAAATGTTCCTTTCCATTATGAATAGCGATTGTATGGCCAATCATTGTGGGTATAATGGTAGATGCCCGAGACCAAGTTACTATTATTTCTTTCTCCTCCCTCATGTTGAGTTTTTCCATTTTTCCCGATAAATGATTAGCTACAAAAGGATTTTTTTTTAGTGAACGTGTCACTCAACGACTTCTTATATAGCTAGAACGGCCCTCACAAATTGCGGATACTAATTTGTTAAGAATCAATCGGATTGAAGCTATAGCATCATCGTTGGCTGGAATCGAAATATCTGCAAGATCTGGGTCACAATTTGTATCAATTAAACAAATCGTCGGAATCCCTAAAATGACACATTCTCGAAGAGCTGTATATTCTTCTTGCTGATCAACGATGATTACAATATCGGGTAACCCAGTCATATATTTGATCCCACCCAGATATGTTTGCAAAGTAGATAATTTTCTCTTCAACGTTGCTGCGTCTCTTTTGGGGAGAC---------------GGTTGAGTTTCCCCATCTTTTGTTCTGCTCTTAAGTCTCTGAACTTAAGAAGTCTCGTTTCTGTAGTGGACCAATTCGTTAACATACCACCGAGCCATTTTTTATTAACATAATGACATCGAGCCCTTATTGCAGCTGATGCTATGAAATCCACTGCTTTTTTTTTTGTACCAACGATTAAGAAGTTTTTTCCTCTACTTGCTGCATCAAAAACTAAATCACAGGCTTCTGATAAAAAACGAGCAGTTCTAGTAAGATTTGTAATATGAATACCTTTACGCTTTGCAGAGATGTAAGGAGCCATTCTAGGATTCCATTTCTTAGTACCATGACCAAAATGAACTCCTGCTTCCATCATCTCTTCCAAATGGATGTTCCAATATCTTCTTGTCATATGGGACAAAAAATAAATCCACTCGGTTTCAGACTTGGTACAACCCAAAATCATCATTCCTTTTGGTTCGCACAACCAAAAAATTTTTACATAGGTCTACAAGAAGATGAGAAAATACGGAATTGTATCAAAAACTATGTACAAAAAAATAAAAAAATATCCTCAGGTTCCGAGGGAATTGCACGTATAGAAATTCAAAAAAGAATCGATTTGATCCAGGTCATA---------------ATCCATATCGGGTCTCCAAATTTATTAATAGAAGGCCGAACACGGGGGATCGAAGAATTACAGATGAATGTACAAAAAGAGTTTTGTTCCGTGAACCGAAGACTCAACATTGCTATCACAAGAATTGAAAAACCTTATGGACAACCTAATATTCTTGCCGAATATATGGCTTCACAATTAAAAAAAAGAGTTCCGTTTCGAAAGGCAATGAAAAAAGCTATTGAATTAACCGAACAAACGGATACAAAGGGAATTCAAATACAAATTTCAGGGCGTATCGACGGAAAAGAAATTGCACGTGTCGAATGGATCAGAGAGGGTAGGGTTCCTCTACAAACAATTCGTGCTAAAATTGATCATTGTTCCTATACAATTCGAACTATCTATGGAGTATTAGGCCTAAAAATTTGGATATTTGTGGACGAGGAATAATCAAGTTTGACGGGAATAATATTCTACGACTAACAACTCATTTATTTTTAAACCGATCCATTTACTATCTATTATTTGATTTACTAATCCTTTATATTGGATTGAGTCAACAG------TCAAATGG---------------------------------------------------TTTGGCAATTCCTCGTGAGGGGATGAAGCAATAGAATTTTGAATCAAAGCTTTCGATCTTTGTTTATCCTTCGTAGTAATAATATCTCGGGGTTTGCAACGAAAACTTGGTATATCCACTATACGACCATTAACTAAAATATGTCTATGGTTAACTAATTGCCTGGCTCCGGGAATAGTCGAAGCCATACCCAATCGAAAAAGAATGTTATCTAAACGCATCTCAAGTAGTTGTAGTAAAACCTGGCCTGTTGATCCTTTGGCTTTTCCGGCGATATGCACATATCTAAGTAATTGTCGCTCCGTCAGACCATAATGAAAACGCAATTTCTGTTTTTCTTCCAGACGAATACGATATTGCGATCTTTTCGCGGAACGCAATTGGTTTTTAAGATCACTTCCGGATCTAGGTCTTTTACTAGTTAATCCTGGTAAAGCCCCCAGACGGCGTATTTTTTTGAAACGAGGTCCTCGATAACGAGACATTTAACGAAAATGTGCAAAAGCTCTATTTGCCTCTGCCATTCTATGAGTCTCTTCCTTTTTGCGTACGGCATCGCCACTTCCTTTGGCAGCATCCACTAATTCGGAACTTAATTTGAAAGCCATATTTCGACCCGGGCGTTTTCGGGATGCTGCTAATAACCAACGAATGGCAAGTGCTTTTCCTTGTGTAGATCCTATTTCAATAGGAACTTGATGAGTCGATCCGCCTACACGTCTTGCTTTTACTGCTATATCGGGAGTTACTCCACGTATTGCTTGACGTAAAACAGATAGTGGATTTGTTTCTGTCTTTTGTTGAATCTTTTTCACGGCTCGATAGATAATTTGATAAGCCAATGATTTTTTTCCGTGTTTCAGAATACGGTTAACCAACATGTTAACTAATCGATTACGATAAATTGGATCGGATTTTGCAGTTTTTTCTTCTGCAGTACCTCGACGTGACATATGGGTAAAGACGTTATTGCCGATCTAATAACTTCTATAAGAAATGCTGACATGAGTAAAAAAGGAACGGTTCGGATAGCATCCACTAATATCACCGAAAACATTGTTCAAATACTCTTACGAGAGGGTTTTATTGAAAACGTTCGGAAACATCAGGAAAATAACAAATATTTCTTGGTTTCAACCTTGCGACATAGAAGGACTAGGAAAAGAATATATAGAACTATTTTAAAACGTATCAGTCGACCTGGTCTACGAATCTATTCCAACTATCCAAAAATTCCTAAGATTTTAGGTGGAATGGGAATTGTAATTCTTTCTACTTCTCGAGGCA---------------TAATGACAGATCGAGAAGCTAGACTAAAAGGAATTGGGGGAGAAATTTTGTGTTATATATGGTGA------------------------------------------------------------------------------------------------TCTCATGGAGAGTTCGATCCTGGCTCAGGATGAACGCTAGCGGCATGCTTAACACATGCAAGTCGGACGGGAAGTGGTGTTTCCAGTGGCGGACGGGTGAGTAACGCGTAAGAACCTGCCCTTGGGAGGGGAACAACAACTGGAAACGGTTGCTAATACCCCGTAGGCTGAGGAGCAAAAGGAGGAATCCGCCCGAGGAGGGGCTCGCGTCTGATTAGCTAGTTGGTGAGGCAATAGCTTACCAAGGCGATGATCAGTAGCTGGTCCGAGAGGATGATCAGCCACACTGGGACTGAGACACGGCCCAGACTCCTACGGGAGGCAGCAGTGGGGAATTTTCC---GCAATGGGCGAAAGCCTGACGGAGCAATGCCGCGTGGAGGTAGAAGGCCCACGGGTCGTGAACTTCTTTTCTCGGAGAAGAAGCAATGACGGTATCTGAGGAATAAGCATCGGCTAACTCTGTGCCAGCAGCCGCGGTAAGACAGAGGATGCAAGCGTTATCCGGAATGATTGGGCGTAAAGCGTCTGTAGGTGGCTTTTCAAGTCCGCCGTCAAATCCCAGGGCTCAACCCTGGACAGGCGGTGGAAACTACCAAGCTGGAGTACGGTAGGGGCAGAGGGAATTTCCGGTGGAGCGGTGAAATGCGTAGAGATCGGGAAGAACACCAACGGCGAAAGCACTCTGCTGGGCCGACACTGACACTGAGAGACGAAAGCTAGGGGAGCAAATGGGATTAGATACCCCAGTAGTCCTAGCCGTAAACGATGGATACTAGGCGCTGTGCGTATCGACCCGTGCAGTGCTGTAGCTAACGCGTTAAGTATCCCGCCTGGGGAGTACGTTCGCAAGAATGAAACTCAAAGGAATTGACGGGGGCCCGCACAAGCGGTGGAGCATGTGGTTTAATTCGATGCAAAGCGAAGAACCTTACCAGGGCTTGACATGCCGTGAATCCTCTTGAAAGAGAGGGGTGCCTTCGGGAACGCGGACACAGGTGGTGCATGGCTGTCGTCAGCTCGTGCCGTAAGGTGTTGGGTTAAGTCCCGCAACGAGCGCAACCCTCGTGTTTAGTTGCCACCATTGAGTTTGGAACCCTGAACAGACTGCCGGTGATAAGCCGGAGGAAGGTGAGGATGACGTCAAGTCATCATGCCCCTTATGCCCTGGGCGACACACGTGCTACAATGGCCGGGACAAAGGGTCGCGATCCCGCGAGGGTGAGCTAACTCCAAAAACCCGTCCTCAGTTCGGATTGCAGGCTGCAACTCGCCTGCATGAAGCCGGAATCGCTAGTAATCGCCGGTCAGCCATACGGCGGTGAATTCGTTCCCGGGCCTTGTACACACCGCCCGTCACACTATGGGAGCTGGCCATGCCCGAAGTCGTTACCTTAACCGCAAGGAGGGGGATGCCGAAGGCGGGGCTAGTGACTGGAGTGAAGTCGTAACAAGGTAGCCGTACTGGAAGGTGCGGCTGGATCACCTCCTTTTTCAAACGAGGAAAGGCTTACGGTGGATACCTAGGCACCCAGAGACGAGGAAGGGCGTAGCAAGCGACGAAATGCTTCGGGGAGTTGAAAATAAGCATAGATCCGGAGATTCCCGAATAGGTCAACCTTTCAAACTGCTGCTGAATCCATGGGCAGGCAAGAGACAACCTGGCGAACTGAAACATCTTAGTAGCCAGAGGAAAAGAAAGCAAAAGCGATTCCCGTAGTAGCGGCGAGCGAAATGGGAGCAGCCTAAACCGTGAAAACGGGGTTGTGGGAGAGCAATACAAGCGTCGTGCTGCTAGGCGAAGCAGTGGAGTGCTGCACCCTAGATGGCGAGAGTCCAGTAGCCGAAAGCATCACTAGCTTACGCTCTGACCCGAGTAGCATGGGGCACGTGGAATCCCGTGTGAATCAGCAAGGACCACCTTGCAAGGCTAAATACTCCTGGGTGACCGATAGCGAAGTAGTACCGTGAGGGAAAGGTGAAAAGAACCCCCATCGGGGAGTGAAATAGAACATGAAACCGTGAGCTCCCAAGCAGTGGGAGGAGAATGTGATCTCTGACCGCGTGCCTGTTGAAGAATGAGCCGGCGACTCATAGGCAGTGGCTTGGTTAAGGGAAGCCACCGGAGCCGTAGCGAAAGCGAGTCTTCATAGGGCGATTGTCACTGCTTATGGACCCGAACCTGGGTGATCTATCCATGACCAGGATGAAGCTTGGGTGAAACTAAGTGGAGGTCCGAACCGACTGATGTTGAAAAATCAGCGGATGAGTTGTGGTTAGGGGTGAAATGCCACTCGAACCCAGAGCTAGCTGGTTCTCCCCGAAATGCGTTGAGGCGCAGCAGTTGACTGGACATCTAGGGGTAAAGCACTGTTTCGGTGCGGGCCGTGAGAGCGGTACCAAATCGAGGCAAACTCTGAATACTAGATATGACCCCAAAATAACAGGGGCCAAGGTCGGCCAGTGAGACGATGGGGGATAAGCTTCATCGTCGAGAGGGAAACAGCCCGGATCACCAGCTAAGGCCCCTAAATGACCGCTCAGTGATAAAGGAGGTAGGGGTGCAGAGACAGCCAGGAGGTTTGCCTAGAAGCAGCCACCCTTGAAAGAGTGCGTAATAGCTCACTGATCGAGCGCTCTTGCGCCGAAGATGAACGGGGCTAAGCGATCTGCCGAAGCTGTGGGATGTCAAAATGCATCGGTAGGGGAGCGTTCCGCCTTAGAGGGAAGCGCCCGCGCAAGCAGGTGTGGACGAAGCGGAAGCGAGAATGTCGGCTTGAGTAACGCAAACATTGGTGAGAATCCAATGCCCCGAAAACCTAAGGGTTCCTCCGCAAGGTTCGTCCACGGAGGGTGAGTCAGGGCCTAAGATCAGGCCGAAAGGCGTAGTCGATGGACAACAGGTGAATATTCCTGTACTACCCCTTGTTGGTCCCGAGGGACGGAGGAGGCTAGGTTAGCCGAAAGATGGTTATCGGTTCAAGGACGCAAGGTGACCTTGCTTTTTCAGGGTAAGAAGGGGTAGAGGAAATGCCTCGAGCCAATGTCCGAGTACCAGGCGCTACGGCGCTGAAGTAACCCATGCCATACTCCCAGGAAAAGCTCGAACGACCTTCAACAAAAGGGTACCTGTACCCGAAACCGACACAGGTGGGTAGGTAGAGAATACCTAGGGGCGCGAGACAACTCTCTCTAAGGAACTCGGCAAAATAGCCCCGTAACTTCGGGAGAAGGGGTGCCTCCTCACAAAGGGGGCCGCAGTGACCAGGCCCGGGCGACTGTTTACCAAAAACACAGGTCTCCGCAAAGTCGTAAGACCATGTATGGGGGCTGACGCCTGCCCAGTGCCGGAAGGTCAAGGAAGTTGGTGACCTGATGACAGGGGAGCCGGCGACCGAAGCCCCGGTGAACGGCGGCCGTAA------------------------CTATAACGGTCCTAAGGTAGCGAAATTCCTTGTCGGGTAAGTTCCGACCCGCACGAAAGGCGTAACGATCTGGGCACTGTCTCGGAGAGAGGCTCGGTGAAATAGACATGTCTGTGAAGATGCGGACTACCTGCACCTGGACAGAAAGACCCTATGAAGCTTCACTGTTCCCTGGGATTGGCTTTGGGCCTTTCCTGCGCAGCTTAGGTGGAGGGCGAAGAAGGCCTCCTTCCGGGGGGGCCCGAGCCATCAGTGAGATACCACTCTGGAAGAGCTAGAATTCTAACCTTGTGTCAGGACCTACGGGCCAAGGGACAGTCTCAGGTAGACAGTTTCTATGGGGCGTAGGCCTCCCAAAAGGTAACGGAGGCGTGCAAAGGTTTCCTCGGGCCGGACGGAGATTGGCCCTCGAGTGCAAAGGCATAAGGGAGCTTGACTGCAAGACCCACCCGTCGAGCAGGGACGAAAGTCGGCCTTAGTGATCCGACGGTGCCGAGTGGAAGGGCCGTCGCTCAACGGATAAAAGTTACTCTAGGGATAACAGGCTGATCTTCCCCAAGAGTTCACATCGACGGGAAGGTTTGGCACCTCGATGTCGGCTCTTCGCCACCTGGGGCTGTAGTATGTTCCAAGGGTTGGGCTGTTCGCCCATTAAAGCGGTACGTGAGCTGGGTTCAGAACGTCGTGAGACAGTTCGGTCCATATCCGGTGCGGGCGTTAGAGCATTGAGAGGACCTTTCCCTAGTACGAGAGGACCGGGAAGGACGCACCTCTGGTGTACCAGTTATCGTGCCCACGGTAAACGCTGGGTAGCCAAGTGCGGAGCGGATAACTGCTGAAAGCATCTAAGTAGTAAGCCCACCCCAAGATGAGTGCTCTCCTTTCAAATCTCTCGGTCTGTTAGGATGCCTCAGCTGCATACATCACTGCACTTCCACTTGACACCTATCGTAATGATAAACGGCTCGTCTCGCCGTGACCTTATTCTGGCGTCGAGCTATTTTTCCGCAGGACCTCCCCTACAGTATCGTCACCGCAGTAGAGTTTAACCACCAAGTTCGGGATGGATTGGTGTGGTTCCTCTACGCCTAGGACACCAGAATAATGATTTTGAAATCTTTTCTACTAGGGAATCCATTATCCTTATGCATGAAGATAATAAATTCGGTCGTTGTGGTTGGACTCTATTATGGATTTCTGACCACATTCTCCATAGGGCCCTCTTATCTCTTCCTTCTCCGAGCTCGGGTTATGGAAGAAGGAACCGAGAAGGAGGTATCAGCAACAACTGGTTTTATTACGGGGCAGCTCATGATGTTCATATCGATCTATTATGCGCCTCTGCATCTAGCATTGGGTAGACCTCATACAATAACTGTCCTAGTTCTACCGTATCTTTTGTTTCATTTCTTCTGGAACAATCACAAAAACTTTTTTTATTATGGATCTACTACCAGAAATTCAATGCGTAATCTCAGCATTCAATGTGTATTCCTGAATAATCTAATTTTTCAATTATTCAACCATTTCATTTTACCAAGTTCAACGTTAGCCAGATTAGTCAACATTTATATGTTTCGATGCAACAACAAGATGTTATTTGTAACAAGTAG------------------TTTTGTTGGTTGGTTAATTGGTCACATTTTATTCATGAAATGGGTTGGATTGGTATTATTCTGGATACGGCAAAATCATTCGATTCGATCTAATAAGTACCTTGTGTCAGAATTGAGAAATTCTATGGCTCGAATCTTTAGTATTCTCTTATTTATCACCTGTGTCTACTATTTAGGCAGAATGCCGTCGCCTATTGTCACTAATAAACTGAAAGAAACCTCAGAAACGGAAGAAAGGGGAGAAAGAAAGGAAGAAAGCGATGTAGAAACAACTTACGAAACGAAGAAGACTAAACAGGAACAAGAGGGATCCACCGAAGAAGACAAAGATAGCCCAGTTTACGAAGATTCTTATCTTGATACCAATTGGGAATTGGGAAAACCTCTTGTAACTTTTCTTTTCGATTATCAAAGATGGAATCGCCCATTGAGATATATAAAAAATGATCGATTTGAAAATGCTGTACGAAATGAAATGTCACAATATTTTTTTTATACATGCACAAGTGATGGAAAACAAATAATATCTTTTACATATCCACCCAGTTTATCGACTTTTTCAGAAATGATAGAACGGAAAATTTCTTTGTACACGACAGAAAAAGTATCCCACGAAGACCTGTATAATTATTGGGTTTATACCAATGAACAAAAAAAAAACAACTTGAACAATGAATTGATAAGTCGAATAAAAATT------CTAGAAAAAGAGAAGGGATCTCTTGCTTTACATATGCTCGAAAAAAGGATCAAATTATGCAATGATGAGAATGAACAAGAATACTTGCCC------------CAAATGTATGATCCTTTTTTGAAAGGACCCTCTCGAGGAACAATAAAAAAAACTGATTCACATGTAATAATGAATAATTTAATCACTTCACCAGCGTATTCCGTAGAAATGTTTTGGATAAATAAGATTTATGGTCTAT------TTCATGATGATTCTCGAGAATTTGGACATAAAAAGAATATGTTTGAC------TTTGGAGAGGAATCATTATTGAATTCGATTGGGAATTACTTAACCTCAATTGATGAATTATCTCTTGAACGCACACGAGGAACTGATTTTGAAAGTGAAGCAAAATCTTTGAAATTTGTATTCAATGTAATTACAAC---TGATCCAAATGATCTAAGAACAATTAGAAGTAAATTTACTGGATCGGAAGAAATCAGTAAAAGGGTTTCTCGATGGTCATATGAATTGACAGATTTTTGGGAAGAAGAGGAGGAAGAAGAAAATAAAGAAGAGGAAAGTAGAAATGAAATTCGTTCAAGAAAAGGCAAATGGATCGTAATTTATACTGATAACGATCAGAATACTAGTACTAATAATGCTAGTACTAATAATA---------------CTAGTGCTAATAATGCTAG---------TGCTAATAATGCTAGTA---------CGAGTGATGAAGAAAAGGAAGAAGAGATAGCTTTGATACGTTACTCACAGCAATCAGATTTTTCCCGGGATATGATCCCAGGATCCATGCGTGCTCAAAGACGTAAAATAGTTATTTGGGAACTGTTTCAAGCAAATGCGCATTCTCCACTTTTTTTGGATCGAATAGACAAAACATCTTTTTTTCCGTTTTTTGATATCTCTGAAATGATGAATTTCATTTTTCGAAATTGGGTAAGGAGAAACCCAGAATTACAAAATTCTTATTTTGAGGAGGACGAGATACAAGAAAATGAGAAAACAAACGAAGAGGAAAATGAACGAATAGCAATATCAGAAGCTTGGGATACGTTTTCATTTACTCAAGGAATAAGAGGTTTAATGCTAGTAGCTCAATCTTTTCTTAGAAAATACATTATATTACCCTTATTGATAATAGCTAAAAATATTGTTCGTATGTTATTATTGCAATTCCCCGAGTGGTACGAGGATTGGAAGGAATGGAATAGAGAAATGCATGTTAAATGTACCTATAATGGTGTTCAATTATCAGAAACAGAATTTCCCCAAGATTGGTTAATAGACGGTATTCAGATAAAGATTCTATTTCCTTTCTGTCTGAAACCTTGGCGAAGATCTAAGGTACAATCTCATCATAGAGATGATCAAATAAGGAAAGAAGAAAAAAAAGAGAATTTTTGTTTTTTAACAGTCTGGGGAAGAGAATCGGAACTACCCTTTGGATCTCCTCGAGAACGACCTTCTTTTTTTGCGCCCATTTTTAAAGAACTCGAAAAAAAATTGAGAAAAGTGAAAAGGCAATTTTCTCAAGTTATAAAAATTTTAAAAGAAAGAATAAAATGG------TTTCTAAAAGTTTCAAAAGAAAAAACAAGATGGATAGTTCTAGTTATAAACCAAATAATGAAAGAACTTGAAAAACTAAACTCTATTTTCCTATTGAAATTGAGAAAGGTGAAAGTATATGAACGGAATGAAAACGGAAAAGATTTAAAA---------------GAAAATAAAAAAAATAATAAGATTATCCACGAATCGACTGTTCGAATCCGACCCAGGAATTGGGTAAATGAAAATTATTC------ACTCATAGAAAGAAAAATGAAAGATCTTGCTAATAAGACAATCACAATTAGGACACAAATAGAAGGAATTACAAAAGACAAGAAAAAAAAAGTTCGAACTTATGATGATAAAGAATCGGAATCACGGAAAAACATTTGGCAAATATTCAAAAGAAAAAATATCCGATTAATACGTAAATCTCATTATTTTATGAAATCCTTCATTG---AAAAAATATACATGGGTATATTACTATATATCATTAAAATTCCTAGAATCAATGCACAACTTTTCTTTGAATCAACAAAAAAAATCATCAATAAATCCATTTACAACGATCAAACAAATCAAGACGAAATTGATAAAAAAGAGAAAAATACAATGAACTTTATTTTGGCTATAAGAAAGTCGTTTTCTAATACTAATATTAGTAGTAATCATAATAATTCTAATATTTATTGTGACTTATCTTTTTTGTCTCAAGCATATGTATTTTACAAATTATCCCAAAATCAATTACTTAACAAGTATCACTTGAGATCTGTACTTCAATATCACGGTACCTATCCTTTTCTTAGGGATATAATCAAGGATTATTGTATGATACGAGGAATATTTGATTCTAAATTAAAGCATAAGAAAATGCATAAGTCTGGAATGAATAATTGGAAAAACTGGTTAAGGGGGCATTATCAATACAATTTATCTCAGACCAAGTGGTCTCGTTTAGTACCGAAAAAATGGCGAAATAGAGTCAA------------TCAACGTCGTCGGATTCAAAAGAAAGACTC------------AATGAAATTGGATTTATATAAAAAAGAAAAAGACCAATTAATATTAATACATTACATGAAACAAAATTACCATGCAATGGATTTAGTAATGAGTCAAAAAGACAAATTGAAAAAACATTATGAATATGATCTTTTGTCATATAAATATATAAATTATGGAGATAGGAAAGACTCATATACCTATGGATCAACACTCCGAGTAGAGGACCGAAAAATTCCATATAATTTCAATACACCAAAACCCAAGCCGTTTCATGGATTGATAAGTATAGCTATTAGTGATTATCTAGAAAAAAGATCTATTATTGATACGGACAAAATTTTGGATAGAAAACTTTTTGATTGTAGAATTCTCCATTTTTTTCTAAAAAAAAATATCGATATTGAGGCCCGGACCAATATGCATATCGGCAAAAAGATGAAAAAAAATGCAAAAACTGAAGCTAAAAATTCTCAAAAATTTGAAAAATTAAAAAAGGGGGATCTTTTTTCTTTTACAACTCATCACAAAATCAATCCATCCCATCAAAAAAGTATTTTTTTTGATTGGATGGGAATGAATCAAGAAGGG---------TTATATCGTACCATATCAAATCTAGAACCTTGGTTTTTTCCAGAATTTGTGTTACTTTTTGATACATATAAGATGAAACCGTGGATCATACCAATCAAATTACTTATTTTTCATTTTCATAGAAATGCAAATATTAGTCAAAGTGAAAAGATCGACGT---------------AAAAAAAAAAAAAAATCTTGAATTAGAAAACTCCAACCTCCAAAAAAACAAACAACAAGACCAAGGATATCTTGTATCAGATCTAGGAAAAAAA---AAAAAAAAAGATGTTGAAGAAGATGACACGGAGACAGACATTCAAAAAAGTAGAAAAAAAAAAAAAATGAAAAGCAAGAAAGAAGCAGAACTTGACTTCTTCCTGAAAAAATATTTGCTTTTTCAATTAAGATGTTATGATTCCT------TAAATGAAAGAATAATCAATAATATCAAGGTATATTGTCTTCTACTTAGACTGATAGATCCAACAGAAATTACTATATCCTCAATTCAAAGAGGGGAGATGCGTCTGGATGTAATGTTGATTCCGAAAGATCTAACTTTTACAGAATTGGTAAAAAAGGGAATATTTATTATAGAACCGCTTCGTCTATCTATGAAAAGAGACGGAAAACATATTATATATCAAATCATAGGTATTTCATTGGTTGATAAAGATAAACACCAA------ACTAATACTAATAGAAAATGCAGAATAAAAAATCTATATGTTGATAAGAAGAATTTTGCTGGATCCACTAGACGACACAGCAATATACTTG------------------------TGAATAGAAAAAAAAATAATTATGATTTACTTGTTCCTGAAAATATTCTATCTCCCCGACGTCGTAGAGAATTAAGAATTCTAGTTTGTTTCAATTCACGAAATTGGAATGTTGTGGATAAAAATCCAATATTTTGTAATCAAAACAACATAAAGAACTGTGAACTATTTTTGAATGAGGAAAAGCATCTAAATACAGATGCAAATAAATTCATGAAATTCAAATTGTTTCTTTGGCCGAATTATCGATTAGAGGATTTAGCTTGTATGAACCGTTATTGGTTTGATACCAACAACGGCAGTCATTTCAGTATGTCAAGAATATATATGTATCCACGATTCAGAATTAGTTAACTAAGGAATGGGAAATCTTCTTTCTCCTGTTACATGAATCAAATGTTTCATTTCATCCGGGAAAAGCCACCTCTTTCTCAACAATGTCTTTGTCATTTGATCCAATAGCGTTCCATTAGATAGGAAGAGATTTGATAAATACTGATAACTCTCGGATGGAGTATTAGAACGGAAAGATCCATTAGATAATGAACTATTGGTTCTAAGCCATCTCTGGCGATGAATCAACAATTCGAAGTGCTTTTCTTGCGTATTCTTGATGAACCAGCGTTTATATAGAGATGCAGGAAGATTTGTTTGGGAAATAATAAGCCCCTTTGGCATCTCTTCATCTGCAAAGAATTCTCGACGTGAAAACACAGAGACAAAGGGCTGATCTTTGAATAGGAAAAAGAATGGATCCGCAGGGTCCCAAATGAATTGGCTTATTCGAAAAAAGACTTGTTCTTTGGAAGATCTATCCCGTGTCTGGTACTGCATGGTTCCACTCTGCAAGAAATCCGAATCATTCTCTTGAAGCTCATCCCCTTTATGATAAAGGATCCGCTTGCCCCGAAATGACCCGGCCCAATAGGGAAATCCCAATTCAGTGGGCCTTTCGATACAATCAAATAGATTGCCGCAAGGGCGCCATATTCTAGGAGCCCAAACTATGTGATTGAATAAATCCTCCTCTATCTGTTGCGGGTCGAGGGCCCCTTCTTCAAACTCCGATTCGTATTTTTCATAGAAAAATCTCTGATCAACGATAGAAAAAGATCCATTTTGTATCATATCTAACGGATTCCTTGGTTCGGGCCGAAGAAATAATGTCGCTCGATTATTATCAAACTGACTGCAATCTTTTTCTGTCCGTGAGGATCCCGCCAGAGCACCTTCTACTTCTAATAGGCCATGAACTAGATCAGAATCATTCTCAACGAATCC------------------------ATAAGAAGTGATCCCATTTTTTTCACCGGATCCGGGTGAAGACCAAAGATCTTGAGCGACCGATCCGGCAGAACAACTCAAAAGATAAAGAAGTCTCGTTAATTTCTTCATGCTCGTTCCAAGTTCGAAGTACCATTTGTACAAATAAGAAGCTCCTTCCTTACATGATTTCTTCTTCATATAGATACATATAGGATCTATGGGGCAATTACTTAGAAGTACATTTTGTGCAACAGCCCTTCCTATCTGATAGAAAAGGATCCCATGATCCTGAACCGATCTTACCTGGGATCGCAAATCCCAAGTTTGTCTATGAAGAGCTGATCTAATTGTATTAGTTTCTATAATTGATTTCTTCTGTGTAATACTAATTGATAGGGCCTCATTGATAAGTGCTACAAGATCTCGTGCATTGGAACCCATGGTTATGGACCCGAATCCGTTAGTATGGAACATTTTCTTTTCCAAGCGAAATCCCCTAGTATATGAAAGAATGAAAAAGTGCTTTCGTTGTTGTGGAATAAGAAG------------CCTTCGTATCTTAATGCATGTATTTAATTTATTCGGAGCTATTAGAG---------------------------------------CGGGATCCACTTTTTTGGGAAGATGAGTCGAAGCAATAACAAGAATATTTCGAGTGGAACATCTTTCACAATCCCTGGAGAGATAGTTCTCTAATAGACCGAGGGATAAGTAATTCGACTCATTCACATACAGATCATGAATGTTTGGAATCCATATTATGCAAGGAGACATTGCTTTTGCTAATTCGAATTGAAGTTGAAGGGTGATATCAAATCGGTCTATTTTCGGCGTCATATACATAGTTAGCACATTCGTCATAGTTAGCAGCTCCGTA---------------------------------------------------------------------------TCAAGGTCATCATCAATATTGTCACTATCATCAATACGGATATCGTCACTATCATCAATATCGATATCATCAATAAGATAACCTTTACGCTTGTCATCCAGGAACTTGTCCGAAAATACCGTAATGAAAGGAACATAGGAGTTTGTCACTAGGTATTTGACCAAACAGGATCGTCCAGTTCCTATAGAACCTATCACTAAAATACCCCTAGAAGGGGATAGGGCTAAGCGGAGCGAAAAAGATTTTCCATGAGATGGGAAATGAAAACTATTAGCCCCACACGAGGTTTGTGAATAAGTGATTGTCTGATAATGAGCAAGGAATATCCGTCTTTCTGCTAAACAGGATCTATTGAACTCATAATGCATTAGATACTTTTTCTGAATGTCAACTAAGTATCGTAAGTAAATTGATCCCGGTTGTTCAATCATTTGATAACCAGAGTCATTCTTTGATAAAGGATCACTATGAGTCAGACTCAATAGAATTTGATCAATCCTTTTTTCTGTCATTAAGGTGGAGAACTGAACCAAGAATTCTCTTTCTTCATCATCAATCGAATCACT---GTTCGCGACCCAGGATTCTATTTTATCATCAATCCAATCACCGTTCACGTTTTTTCTTTTTCTTATCAATGAATAGATCTCTTTACTTGTACGACTTAGATGTCTCGTATTTCTCGAAAAAGTGATTCGATTGATGGGATTTGGTATGATACTTATGAGATCGATGAGATTGATAGTCAAATATTTCTTCTTAGAACCTATTGATTTGACCCCATAAGCGGGACCACCACCCAATAGCATGTTGCCACCAGAAGTGGAACCCCGTATTTCTCCCAGAGAATCTCCTAATTGTTCCAGAGCAACTAGAAAGAGATTCTTTAACCAGAAAGAATTCAGTTCAGATGTAGGATACCTATCCAGAAGTTTTCGCAACTCAATCATGTATGATGGAATCATCAAAGATTTGATCTTTTCTAACTCTGTCTGTAACTCACTAGAGGCTCGGGAAACAAAGAGAAGATGGATACGAACGAGATATCCAGCAACAAGAAGAAGGAAAAGGATTGAATAGAGGAACTCCCGAGCATTTCTTGATCTCAGATGTGCCCATATCAATGGAACGGGTGACTCATTATTTCGATGAATCATTTCTTCTGTCCTCAGAAGATTCTGTAAACACTTATTCGAAATCTCACTTATCAGAGT------------------------------------------------CCATTGTGGAAGAATCTTCTGAGGAATTGGCCATGATATATCTGATCCATACATAAGATCATGAAAAATGGATACAAATTTTTGACTGCTACTTAGTATCGG---------------------------------CAATGGGTCTGAAAAAGTATCTAAAAGGGTGAAATTTAGATATTTGCACCCTGTCGAAGTAAGGAACCATGGCATATATGTTTGGAACAGATTCCATTTTGAGAGATTTGAAAAAGCACTATCTCGTTGAAAGGTTCTATACATCTGCCCTTTCTCAACGTATTTCTTTAGACAAAGACTCCGTTTTTTCCTCTTTCCGGATGGTAAATATTTCTCAGAACATGGAGTGTGAATCAAACCCATGTTTGAATTGAAACTGAGATACTGATGCAAGTTCTTCCCTTCTGAATCAGATAGATTCATATCTGAAAGAGGCTGACAATAAGTTCTTTCAAAATTGACTATTTGTTCCTCTCTTAGAGGTGTTGCAGAAATGTCTGCGATCGAGTAAATAGCTCTACGAACGAATGGATCGGATCGAATTGGAAAATGGAAAGATTTGTACAAGTTATACGTTTCATCATCACTTTGTAGAAAATCGTTAGGTATGAATATGTCAGATACCTGTGACTCGATTGGTGAAATAGTCTCTCTCTCCAAAAAAATATGTTTTTTTTTACCGACGCACAAAGAAAATATTTTGTTGCGAATGAACAAGATATTGAGGAATTGTCCATATGTAAGATCATCATTATTGATACGGGTCTTTTCCACAGAAAAAGGGAATCTTTCGTTACAATAGAACCAGAAGTGATGTGGATCATTCAAGAATCGAAGTCGATTTGCTTTATAAAAAGAAGATATCAATGAACTTCTATGAAATGGTTTCACGGGATTCAGCCAATTGTCTCGATCGTGGGATATCATTGAGAAATAGGAATCCGTGTTATCAAAGGATTTCCTGCGATTATTTCTAGTATGGAATGAGTCAATCATCCACTTTGGTATCTTTTTGAACAAAAATGGTAATATTGTTCCTCCATCGATCAAGAATTTCGGTCTTTGGGAAGTATCATGATCATCCAATAAGAAGGGTTTCAATTTATTCAAATGAACGATTTGAACACCTATTGATTCTAACAACTGATTGCAGGGTTGATCATTCGGACCTTTCAATTCATAGATGTGGATCTCGGACCTATGAATGGGGATATTCCCGATACTCACAAAGAAAAAGGGAAGTGACTTGGAC------------------------------------------------------------AAAAAGGGAAGTGACTTGGACAAAAAGAGAAGTGACTTGGACAAAAAGAAACGAAGTGACTTAGACAAATCTTGTTTGTCGATAGCCTCGGACCAATCAATCGAATATTGATTAATACGTAATCGATCGAACACTACTTGAAATTGAAAACGGTTCTTCTGTTCAGAAACGAAATGTTCCAAATGTTCCTGGAAATTTTTGCTCCCATTGGACCATTTGTATCTATATGCATCAGGATCCCGATTCATGGATCTCTCGGTTCGAGAAATAAGAGGATCAAACCATTTCTTCTGACTCTTTTTCAAATTCGATAAATGTTGGTTGATCGTATATTTCATTATAGTTATATGATTCAGAGTATCATTTCCTATTTGATCCCTTTGAATTCCATATTCGAAGTTGCGATCGGATCTATTCATTAAAAAGAATCGATTCGATACATTTCTTATGTACCCATAGGTGCTATATTGGATTTGAATCAGATTTCGGATCAATCTATATTGATTGACTGCCTCCATGATGTTGTTGCTAGCAAATACCGCTGTTTTTAGTTTTGGATCTTCCAAATCATTCCCGCAGTAGATCCGGACCGATTTTTTTTTGATCCTTCGATAAAAAGATTCATTCTCCTCATAAAAAAGAGGAGGTAGAACCAATAAAGATTTCTTTTTCGATTCATCTCTGGAGTGGAATACCTCATTCAAGAATTTTTTTTGATCCAACCCGTAGGAATCAATAGAAAAGGCAAATCCCCTATGATACACCAGATCCGGCTCGGTTATTGATAGAGTGAATAGATCTGCCATTTCTTGAAATCTCTCTTCTGATTCAAAATCGTGGTGTAACGTGTATCCCCCTTTGTTTCGGTCATGGAATAGAGGAAATAAATCCAAAAATGGATTCTTGTTCAAGAATGAAATCTTATTGGAACTGTCCATATCTGGTTCATCCTTCGGAACCATATCACATCCTGGATCTGATGAAATAGGATGAATTGAGACGGTATTTTGTAAATACGTAATTATCTTGAATATATCAACCATTTCTTTATTTTCCGATCGCCTGGAAGGGACAAAAGAAACATCTTGTTTTTTCTTCAAAAATTTCTGATCTCTAGTAGACCTCTCAGTAGGATTCGAACCCGGATGAA---------------GTTCTGACCATCTGTCAGAGAAAAAAGAACGAATTGATCTTATAGGATTCCCAAGAAATTCTTCGATTTCTTTCGGAAGCAGATGATTATTCATCTGCTTCTCACGTTTCGTGAATAGCCGGGACATTGAGGAAGATCCAAAAAGGCATTTCGGGAATCGATCTGATTCTATCTCTGTTCGTTCCGTTTGAAGAAAGGAAGGATCCCAAAGAATCGATCTTTCTTTTAGTTGCTGAATCTCTGTTTGATCGATCAATGTGTGATATTCTGAATCCTCATTTCTAATGGAATCGAAATGATCTCTGGATTGATCAGAAGATCCTTTCGATTGGCTAGAATCCGTTACTTGAACGAAGATA------GATCTTGTGGAATCATATTGAATATTTGACAATACATTCCGTACCCTGCTAAAAAACCGATCCTTGTTTACCAACCACACATTGTCTAACCAAATCAAATTCTCTCTCGATACGTTCCTCAAAAAATCCGATTCGTGCTGATTCTTCCCCCAACTAACGAAGAGATCTTGGCAGAATTGCCATATATGAAATTGAGCACAATTTTGCAAAGAAATACCCCACTTGTTTCTCGAGAAGAGATGGGAAACATGCTCAGTATCGTTTGATTGAATAGTTGCCTCAGCTCCTTGTTGTTTGAAGAAACCCTCCCCTTCAATTGGTCTTTTTTTACGAAAAGCAGACATGAGATAACAAATCAAGTCTTTCCCTAAGATTTCGAATAGCTGTCCCGAATTCAAGTTGATTATGTTTCGCTTCTTCCTCGGAGAAAGACGATCAAACAATTCCCAATCATGGTCCTTGCGGATCGGATCATCCGTATAGGATAAAAAAAGAAACTCCAGATATTTGCTATCTTTCTCTTTGAATGAGATCTCAATTCCAGCTACGGTTTCATTAGCTATCTTACAACTAGAATCCCTCTTTTTTCCGATCCGGTTCCTCCACCACCGCGAACCCCGGTTCGATTCAGGCATGATACACTTTTTATTTATTGGGAGAACCCAAGTACTCTCTTGCGGATCCACGAAACAACTCTCAGAAATCTTTTTCTCTTTTGGAAGATACAGGAGCGAAACAATCAACCTATTGATATTGGAAGACCAAAAAGATTCTTCCAATGTCTCATTTCTGGGTCCAATGGAATTCATAGGTATAGGAAGAAGCCCCATCAAATAGAGATTTTTTCTTTCGACCATCTTTCGATTGTTAATACGAGATATAAGGACCGCTACTACAAGCAGTACTACACCTTTGATCGTGAAATATCGATTGCTTGTTGAACCCTGTGAATCACGTGAAAGTAGGATACTCCAAATTCGGGGGTCAAAGAGTTTCATAAAACG----TTCTTGGTGGAAAAAAATGTGAGTGAAAGATCCCACTGAATCGAATTTGATCCATGAATCTAAGAAATAGTGAGAATTCTTGATCTCTCTCAATATCTCTCTCAATTCGAAGATCCAGGATTTGAATGGATGTCGTTTCATACCATCTCTGTAATAGGTAAATGCCTTTTTTTCTCCTGAAGTTGTCGGAATTATTCGTAATAAAATATTGGCTATAATTGAGGAGGTCTTATCAATAAAATTTCCATTTATCCGAGATCTAGGCATATGACAGATCACGGCCATATTATTAAAAGCTTGTGGGAAGAATGGATTTCGTTCTAGTGCTCGAAAATAATATTCCAAAGCTTTTGTATGCTCTCCGTTGCTTGTGTGTATAAGGCCTATGTTATAGAGTATATAACTTCGATCATAGGGATCAATTTCTGGTCGCATAGCTTCGTAATAATTCTGTAAAGCTTCCGCATAATTTCCTTCGGATTGAGCCGACATATTCGAAACGCCTCGTGATCTTCAACCAATTATGTGCTTCAATATAATTACCTGGAGTAAGCGCTATAGCTTGTTTCCAATACTCAGCAGCTTGATCGGACCAAGCCTCCGCAATTTCAGAATCACCCTGTAGAATGGCCTGTTCTCCTCGGTTCAAAATACTTCAATTGGTACTCGCAAGAAATAGGCCAATTCCGCAGCTTTTTTTTCAATTTCTCGTGGAGTAAAATTCTCATCAGTACGAGTCAAGGGAATCGTTCCTTGGCCTCTGATTTCCATATAAAGAATACGATGAGGAAAAAGACCCTCTTTAACCTCCATTCTGATTGATTGGATATCTTTCATAAAGAAGCGAAGGAAGATGCGACGATTTATTCCGGGGAATCCCCAACGAAAAATACACATTATTCCTTCTTTTCTATCGAATCGGTCATAACCACTACCTACATTCCATGAAATTGTGCACCACAAATAGGAACTAATAAATAAACCCGCGATCCCGTAGAAAGACATCACGATCCCTTGTGGAAAAAAAATGATTTGCTGAGATGGAAATCCGGGTATCAGATTCCTACCAAGATAACTGGAAGTTCCAACTACTAAGAATCCTAATGAACCTAAAAAAAGGATACAGGCCCAGCAAAAATTACTTGCTTTTCGAGACCCTGTTATAAGTTCTATCCATATATGTTCTGATCGCCAGTTCATAAATGGGTACCTCGATTTAATTTTGCACCTA------------------TTATAAAGATATCTTATGATAAGTATATCTATTATAAATAATATTTAAGTAGTTAATAAGTGCAAGGAATGAGAACTAAATGAAGTGTATCTATTCATCTTTCTACACGAATATGTATGAGAATCCGCTTTTAAGAAATTTGATTATTATTCTCCCGTCCTTATATTCTTCTAATAACTAA---TAAAAAAAAAAAAAAAAAAAATAAGTAGTTTTTATTAAAATCAAATTAAAGAATTT--------ATTAGAAATTCGTGGCTCT-------AACT---AAACTAATTCAATCCAACAAACAGGGATTCCTAGTAAAAATGGGAATTTTTGGTAAACATAAAAATCCCTTCTATTCTATATTTTCTATTTCTTATATATTTTGATTTTCTATATAATTAAAGTGAAATATGTCGAAATTTTTTTTGATTGGA------ATAGTACCGAATCCAAAATGAATATCCGATAGCAAGTTGATCGGTTAATTCAATAAGAATTAAATGCGAATTAGCACTTGATTTAGTTGGTACCACCCAACCGAATCAAATTCAATCGTTTACTCATTTAATGAGTCAATTTTCAAGTTCAACCAATTC---TTTTCAAAAGATCAAATAAAATAGAT-GAATAAGAATTGTGAGAAAATTGTGAGTAAGTGAAGTGTGTTTCATTCCTCTATCATTATAGAAAATACAATCTAGATGAAATTATATTATCTATGGAATTCTAACTCGAACTCATTTATTATTCATTATTTCGATCTCATTGGCTGCTGTTTT--TATATATATATAT---TATATAGTTTTATAT--------TATATATA-TATTATTATTTAT----------TATTTATATCTATAGTGGCTATTTTTGTTTTATAGCCCTTCCTTTTCATGGATGAATTATGCCTATTTTCACATCTAGGATTTACATATACAACATATACCACTGTCAAGGGAAGGGGGATTTTTTCTTATTATTTAGATTTTGATATTCAAAAAAAGAAACGGATCAATTCTATTATCAATCTTGAAAACGAGGATTGGGTTGCGCCATATATATCAAAGAATATACAATAATGATGTATTTGGTGAATCAGATGCATGGTCTAATAATGAACTTAATTCGTTGATAATATTAGTTGAATATTTTTTTGAAAGATTTTTGTCAAAGGTTTCATTCACGCCTAATCCATATCGAGTAGACCTTGTTGTTGTGAGAATTCTTAATGCTCTCCTCTTATAGATAGGACTAATAAAGAACAGAGTTCTTTTTGTATCACCCGGCTCGCCCTTTATTTTTTGATCAATTTCCTTTTCTTAATTTTCCCATTTTTAACGGGAATAGATTAAATCTATTTATTGAATTCTCAAATTCAAATATTTCTTATTTTTTTTTGAAGTTTCCGATAAGAAAGA----TACTTATTAAGTGAGGCC---TTAGGTTTCGTGTCAATTGCGAAATAGCTCTTTTGTTCAAACACTTCCTACTTCCTAAAGGAAAAGTAAAAATTTCATCGTCCTAAACTAAGGACGGGAAGGAATAAAGCGAGCGAATCTACTAATTCCTCATCCTCAAATCAGTCCTTCCCGAGGTATTGTCACAACAAAAATACATAATT------ATAAAAAAAAGT------CAAATATTGATATAATTCACAGAAGCAAACGGCAACGAGTTAATAAAATAAGAGAAAAAAATAAGAGAAAAGTAAATTATGTAC---TTTATTTATATTTTCATTCTAGTATGAATATTTCAAGAATAGGTTGGATCCAACCGGCTGTACTTT----ATTAAAATAAAAATGTATTTTCTATTTTTATATTATAGGATAAATAGGAAAAAAAAGTGCACGATCTCAACGAATTCCTTCTGAATAAATTATGAAATCATATGTAAGAACCATAGCATTTCGTGATTCATTGGTAAGTCAGCTTTGATTCTCTATCAACCAATAATGTGAGACCATTAACATGGTTAAAGCTAAACTGTTTGAAGTCCGGGCACAACATGGTACTCTTTCTACCACTACGTTAGTAGTTAGTACTAAAATGGTTTAAAAAATAATAGTTGGTGATTTTTCCGATATAGAACACTCATATCGATAAAATGATTTGAGCCATTTACTAGAAAAAAAGGCAAGATGCCCTTTATAATCCAATGCCGAATCGACGACCTATGTATAAAAAAGAGGAATTTTTGGATTTGAAT------AAAAAAAGGGAAATAAAATGAAAATGA------ATATCTATTTTCAATTTATATATTTTCAGTTAAATTGAATTGAAATAAAGAACAAACAACGATAAAGAAACAACTTTGCTGACAATTATAGATTTTTTGTCGGGTCGGAAGAGTCCTACTAATATTCTGGCCTTGTATCGGTTTTGATATGTTTGAATACAAACAGAAATAAAGAGGATAGGCTCATTACATTCAAAGATATGGGCATGCCCATAAAATAAAAAATGGAGCATGAGAGCCAAATGAATCGAAAGATTCATGTTTGGTTCGGGAAGAGATCATGAAAGTTGTGAAATTAATGGTAAGATAATCTACTTTCA---------------------------------------------------------------------------------------------------------------------------AATAATAATAAATAATAATATAGATTAGGTATAACCCTATATAACTAGTATATATTTAATATATATCACATATACATTTCTTTCTTTCATAACGTAAACTGCCCACATTTTATATGAAATCGAATTCTAGAATAATTCTTTGAAAGATATACTAGAGTATGTGGATGGACTTATAAACATTACATATATCTAGTGTGACCTATCCACCATTTCGAAATATCGTCTATCTTTTCTCCTATAACCCTAGTCGTATATACATACGTATTTGTATCTATTATGTTCCCCAACCGAATGGATTCTCTTGAACCATGCATTGCCTCAATTGGGATAAGCTAAAAAAAAAAA---------------------TGTTATAATTAAGAATATTAAGATTAGTTAATTATTTAGATTTTTTGGCTCGGTTACTATTCTCGTCTTGTCTTGCATTTTTAAAAAGAGATCAAATGGAATATTGATATTATGTTGTGTGATTCCTTGGTATCT---GAAATATATGATTACTGATGAAAGTAGATGAGTTGAGAAAGAGATGGTTGAATCAAAATAATTCTTTTTTTTTTTTTT---TGAAGTTCGATTTATGTCAGAGGACAA---AAAAAAACACCATGAGGAATACATAAAAAATCGTCCCATATAGAATGAATGAAGGTTTGTGCGAGTTTTTTTTGAGAACCATTTGAATGGTTCTCAAAAAAACTCGGGATACATCTCATTACAATTCCAATTCACTTTATTTTTTTGCGTTGTATAGCGAATTCCTTCCAAAATCTTAAATAAAATTAAAAAAATCTAACTAAGACTTTGCGTTCTGTCTCAGTAATGAAAGAACTTATTTGATCTCCTGATATCAATCAAATCATAATTTTGATTCGCGTATAAAGAAAGCATTTTCCATTTTACTTATTCTTTATACTTATACCTCTTCACGGTATTCGTCCTATTTCAGTAGAATTATTTCAGTACAATGGCAGACTCGTGGATAGGGAACTATACTAGTTCCCTATCTAATTTATTGTAGAAATTCAGGGATCAATGATTGGAAAATTAAAGAAAAATTTAGTACTATACTTCACTTTAATATGGAAACGTAAGAATGGGTTTATTGTCTTCACCATTTTTTCTGTTTATTCTATTTTATACAGAAATTGAAAGGTTTTTATAGATATAGAAAGACAGAAAAAAGAAATAAAAATTTTAATGAAGGCACCAATCGTTCGAATAATAAACA---------------AGTATCTATGCATTGATTCCCCCAAAATGGGGCCAATGCTCCCATTGCGTATTGGTACTTATCGGGTATAGAATAAATCTGCTTCTCTTTGTTCTTACGAACGGAATTCTTCC---ATTATTTTCAACGGAATACAATAAACAGTAACCTTTTCTTATACAGAATCCGCGGAAAAGGTTAGGTAC---------TAGGTACATAGTATATTTCAATGCGATAAAGTTACATAGTGTCTATTTTTCTTTGATAAAGGGGTATTTGATTAGGACAAAATTGTATCCCTTAGGAACCGTACGTGCATCTTTGGATGCATACGGTTCAAAAAAATTGCGAAAAAAGAATCAATGTGTCGATTCCAATCCTATCTCTTTTTTT------TTTTTGTAACAGATTTCCGTTTTTTTAATGAAGGGTTTTTTTCTTCTATTTTTCAAAAA---------------------------------------AACATGAGTTTTCGCCCTCTTCCCT---------AAAAAAAAAAAAGAATTTACTGAACTTATTGAATTAATCTTTCATTGATGTATTGTTTAGTCGAGATTCAAATTACGATGTCATTTTCTTGTTCCCGAATAGGTCCTTTCAATTCTTTTAGGTTCATGTTCTACTCCGGGGAAAGATCTATCCGAATTCCATTTGTTCATATAGGGCAAATGATCTCAGTACCATTTCTTTTTGCTACGAC---TTTTTTTTTCAATTTGTTTCGTGCCTCCTCCAAACTATTCGATGTATTCATCATACTGGTTGGCGGGCATGGAAATTTGAGGTCGCCCCTATAATATAATTAAGTATAAGAATTGCCTATGCTACAAGTGGTAATTGTGCAT-ATATTACTATATACCAATATACCAATTTGTTTGGTATTTTTTGAACGGAGCCTGAATACTTTATTTTATTAGTTCAAGTAAACCATAAATTCTTCTAATTGATAATATTGATCCCCAATATAAATTGATCTAATTACACTTCACGCTCCGAATGATTGATTGAAAAATCAATACAATATTTTGGGGGTGAAACAGAGGATATCTCGATCGGGGGAGAAAACGGGTAAATCCCATATGACCCAATATGTCTGACAAGTCGCACTA-------------TTTTTATTTG-----AAAAAAAAAGAAGAAGACTAGGCCTTCGCCATATCGAATATGAATAATAGGTAACAATAGCATGGCACTTCAAGTTCGATATGAACAAACTATTATTGTTTTTCCTAACATGAGATTTTGTATCGAGATAGTAGTATGAAACAAAGGTTATTTCCGATTTGATCTTATGTGTCGGAAGTACATTTCAGCGTCACAAACTACTTTTCTTCCACACCAGAAGTCTCTTTCTGATATTTATGTTACGAAGAAGGAAAGAGTACGAAA---AAAAAAAAAA---TCATTTTTCCTTATTTGA--TCGTATCAAA-------AAAGTACTTTGGGATTGCTAAATCACAGACGAGATAAATATAGAAAGCAACAGAACCATCATAGTATTTTTTTCCTCCTACGATAAGAAAGGAAGGGTGGTAAATGGATCATTCAACGATCTGGATCGGATGGATTCTTTTTTTCTTCGATAGAATAGACGAGAAGGTAGGAAAAAGGAAATTCCATTGCAGAGCCGTATGCAGTGCACAAAAGACGCCTGTACGGCTGTTCAATTCTATTTGTTTTTTTTTTTTTTTTTCTTCTTGTTTTTTATCCCTT------ATTTGAGTCCAATCATGCGAAATAGAAGAACCGTTCATGCATGATGTTATATCAATATTATCCCAGGTAACTCTTTTGGAGTATCAACTAATGAGGGAAGAGTTATATAACTCACTTTTCCTCTTTATTTCACAAAGAGGAAATTAGAGATAAAATTAGGATACCGAAAGGGG------CAATTTTAAAAAGGGGTATAGGTAACTAGTCTCTATTTGTAAATAATTATTTAATTTAAATTTACCCATAATTTGCTCTTTTCTTGTTCTATTCATATTTATTTATTTGACTTTATTTAAAATTTATTA---------TTTATTTTTTTCATCTAAATTTATTATTTATGTTGTGCCAATCCAACACAAATCCTTATTTGATTTATTTAATTAATGGAATTTGTTTTCTCAACATTCCATTCGTATTGACAATGCTGTATCGAACAAATATAATTCGATCGTAGATAAATGGATCTCTTTATTCTGATCCCCCATCGGTTTTCTTTTACTTCAGTCAAATGATTGGTTTGCGAGATTTACTGTTATACAAGATGTATTTTCTTCATGAGAATCTCAAAATTTTGAGAAAAAAGGACAGGACGGTCTGTAAATTTTGAGATTTCTACGGGGAATCCGTTGTTTTTTAATCCGATCTGATCTCTTCATTTTGCTATTTTGGTGTTTAGTTTATAATTGATCATAAAATCTTTTCTTTATATTTCTTGTTACGTCAATGTTTTAATGTTTTGACATAGTTGTACAGTGTAATTCAATTTA------------TTTTTTTTTGATCCTATCTGCATATTATATTTATCTGGGTTGCTAACTCAACGGTAGAGTACTCGGCTTTTAAGTGCGACTATGATCTTTTACACATTTGGATGAAGCAACGAATTCGTCCAGACTATTGGTAGAGTCTATAAGACCGCGACTGATCCTGAAAGGTAATGGATGGAAAAAATAGCATGTCGTAATAATAAAATAGAATTTCTTATTCTATTTTTTTTCTTTTTTAGTAGAATTTGGAATTTCTCCTTACCAGATCATTACAAAATTTTG---TTTTATTTTTGGAGAAGGACAAAGGAAATTCACATTTACTGTTTGGTCTAGTGAATAAATGGATAGAGCCTTACGGCTCCAATTCTGGTAAAAAAAAGCAACGAGCTTCTATTCTTAATTTGAATAATTCCCCGATCTAATTAGAC------GTTAAAAAAAATTAGTGCCTGATGCGGGGAAGGGTTCTCCTATTAGTGGACCTT---------TTCTTTTTTTTTT---------------------------TATTCTAACTATTCTCT-ATTATGGATTGGAAACGAATGTGTAGAAGAAACAGTATACTGATCAAAAATTTGTTCCAAAGTCAAAAGAGCGATCCGGTTGCTAAAATAAAAGATTTTTGACCCTCCGTTAATTCTAACGAGGATAACCCCTTGAATAGAAGGGGGGAGGAAA---------------------------------------------------------------AAGATCTGTTGATTGGACTCTCTGTTTCCGGAGTATATATTTTTT------TCATACATACTCTGTTCTGACCATATTGCACTATGTATAATTTGATAACTCAAGAAATGGCTACGGTTTCTGGTTCAAGTAGAAATGTAAGTC------------------------------------------------------------------------CTGGATATTTGAATTTTTGATTCATCAATCATTAGGGTCGATGAATTAAATTAGATAGTCATATGAGTAAAATCAAACTGTTTAGAAATTTGCAGTTAAGAAGATAAAATCTCATTCCCTATGTACAAGAATATAAACGTAAGCAGTATAAACTGTTTACCC---CAAGATTGTGGGATTCTTTGACTAATTATCATATCTTGAAGCGGGTACAAAAGATCAACTGTATGGGCTTTCTACTACTATCTTGTATGTATTACCATACCGGGGATCAATCAAAAATCAGTGGACAGTTAGGAACACTAAGGTACACAAAAGATTCGTAATGAAG---ATGT------------AAAGGTATAAAAAAAAGTCTTTTTTTGCATACATTTTTAGATAAAACGAATCATAATGCGGACTTTAAGTTGGTAGAAATGACCAAGCAGTACTTCCCCACGATTCCGATCTCGAGTATGCTCCTATTCACTGATTAAAGAAATGACTATCAAAAACGAATTCATTCTTTATTGATTTTTATTTTCAGAGTACCCCTTTTCTCTGAGAAAGAAGAACAGGAACAAAAGAAATGGAATG---AAAAATAGAA----TAAGAAAAATGAATAAATACTAAATAAAA-----TTATTTATTATTTCTTTTCCCCATCCACATCTAATCTATACATATGGAATTCTTATCATGAATTTTGAATCAATGTCCAATTCTTTCTAATTCTTTCTTTTATAGTCATTGATAGAACATATTTATTGATATAACGAGTATTTTATTGAAGGATTAAGTTATTACCGAACAAAGAGAAATTGAAATTCTATAACGAATAAGATCAATTCGGAAGCACCTTTTTTCTTTTTAGCAAACAGAATTTCATTGGTCTAATTTTTGACTCTCCGGTGTATATTTACAATCCAAAGATGACAATAATACCCAATAAGTCCTTACATTTTTTTGTGGCCATAGAGGAGCCGTATGAAGCTGAGGTCTCATGTACGGTTTTGGAATAGCGGTGGGAACAGTGATGTTATTATCGACTATCATGAACAGGATCTATATAGATACGTAGATCCATACATCTCGATCGGAAAAGAATCAATAGAAAAAGAAAGAATCGGAATTGATCGGCATCTTTCTCGAAACAAACAAAAAGGAAAAGAAAGATGAAAGATAAATCATGGATCAACTAAACCCTCTCGAGGGCTTGCTTAAGAATAAGAAAGAGGAATCTTATGGAAATATCATGGAATAAGGTTTGATCCTATTCATGGGGATTCCGTAAATATCCCATTCAAAAAATAGAAAGTTCGAAACAATTGGGACTTTTTCGGAGATTGGATGCAGTTA---------AGAGTCGAAAAGAGGATTCCTCACTTCTTTCTCTCATTCAAAACCGTGCATGAGACTTTCATCTCGCACGGCTCCTAAGTGATAAAAGAAAGAAGAACTCATCTTCTTTCTTTTTTGATTACCTTCCTCGCGTATGTATAAGACCGAATCCATTCGATTTCTAAAAAGGATTACTAATCCTTAACTTTTCGAGGAATCCTTCATCAGTGGTTGTGAATGACTGACTTTTTCAATCTTTCGACCTTGGTTCCGTAGGAGCAAGTCAGAAAGATTGAGAAATAGAACCATCTGATTTGATTCGTTCTCAATAGCCATGAGATGATCATCTTAGGGCGATCCTTTTGTCAACGGATGCCCCTATTACACTCGTAGTCTCTGAAGGATGAGAACCAACTATGTAGCATCTACATCGATAATTCAAGTATTGTATACGTCATTAGTCCGATCCTTTGTAGGAACTACCCGTAATAACGAACTTGCAAAATGGATCTGTTTATCATAAAGAGATTCGTTGTTCCTGACCCTGCTTCACCTTAATTGTTATTTGAACAAAAAGATCACAAAAAATTTT------GGTTGATGTCTTGGTCCGAGTGGGGATAGCATTTCTCTTCTGCATGTCTATGGAGTTTTGAAAAATCCAAATATCTCAGAGATAGATATAGAGGTAGGAATTTGTCGAGCGAACCG------------------------------------------------------------------------------------------------ATTTTGATTAAATCAAACCG------CATAGTATAGTTTAGAGTTTTTTTGCTATGGGGCATGTCTTGTTTAAAGATTCATACAACGGAATGAAACTCTACTT------ACATTTATTT-------------------------------------------------------------------------------------------------------------------------------------TACTAATAATATAA---TATTGTATTTATTATAATTGTATTAGTATAACTATGTCTTTCTAGTGAAT-----------------------------TATATATATAATTCCAAATTTATTTCAGTAATGAAATGAAATACT-AATAGTAAATTCATTTCC------TTTTTTTTTTACAAATAGCGGATTGGATCCGTTCCGTTGGAATGAATTATTTTTTTTCCTGTCCCTATGTATTTACATGAACATATGGTAATGCTTTCATTTCTATGGACAAAATAACTGGTCAGTCCATAAACAAGTACTAAATGGGGAAATGAAAACTATACTAAACTAAAATAGAATGTCTATACTATACAAAAAACAAAAACGGAATGTACGTTATAAAAAACTCCACTTGAATCATTTGATTCCCTTTTACCGACAAAAGCCCGTACTCGAGAAAATAAAATATATTATTTCGAGCATGGGCTTTTTGGTCAAAACGTATCTTGTCTTGACTAATTCCTCATCAATCTCGATTCATTTCAATATAAACACAATTCAACCAATTTGATTGATGAGAACCGAGAAATTACAGAATACAGAAAAAAAGAGAGTAGTGATAGTAGATTAAACTAAAAACTTTC----TTTTTTTTTTCATTTGATTTAGAATTGATAATTCTAACAATTTTGTTAATTCTAAGTATAAGTATTTACTTGAAATAATAATAGTAAATTCGTGTTGAATCGTCTAGATCTAGATTTAAGGATTCAATATGGTTTAGGAAACATTAAAATTGATGAATAAGAACTTCTTTAAATTTTTCAATTTGAAAGAAAG------------------TTTCATTTTAAATAATTTTTAGTTATTTTTGAGTTCAGTTCTATA---------------------------CGAGGTCAAGAGTATTATA---AATAAGATTTCTGGTACTTTCTTATTCAATTGGAATCCAATCAATTAATTTCGCAATGAGTTAGATAATTACTAAAAAGAAATTCACTATATTATAATAACTAACTATAATAAAATAAAAAAACTAGGTTTTTTTGAGTCGATTTTTTGATACATACTACAATCCATATTGGACTGCTTT---GATATAACCTTTTTTTCTTAATGATATAGTTACAAATTGCCAGAATAGATGGTAGTTATCATCGTAAAATTATGAAAAATCTAATATTCCTCTTTCATTTTAATAAATATCTTTCTTTAGTCAATATAAATAAAGTTAATATTAATAATAAAAGAATTACTCTTACCTAGCAGGTTGTTCAAATAATATGA------------------------------------------------------------------------------------------------------------------------------------------------------------------------------------------------------------NNNNNNNNNNNNNNNNNNNNNNNNNNNNNNNNNNNNNNNNNNNNNNNNNNNNNNNNNNNNNNNNNNNNNNNNNNNNNNNNNNNNNNNNNNNNNNNNNNNNNNNNNNNNNNNNNNNNNNNNNNNNNNNNNNNNNNNNNNNNNNNNNNNNNNNNNNNNNNNNNNNNNNNNNNNNNNNNNNNNNNNNNNNNNNNNNNNNNNNNNNNNNNNNNNNNNNNNNNNNNNNNNNNNNNNNNNNNNNNNNNNNNNNNNNNNNNNNNNNNNNNNNNNNNNNNNNNNNNNNNNNNNNNNNNNNNNNNNNNNNNNNNNNNNNNNNNNNNNNNNNNNNNNNNNNNNNNNNNNNNNNNNNNNNNNNNNTTGAAGATTGG---TTTTCATTTTTTTCTTTAGTTAAGTTATAAGTTAATAGTAATTATTAGATTTTTCATTTTGATGAACCTCATTTTGAGAAATTCATGGAATAATGAATTAAGGAAGAAAGGAGAATCAGGTAAGGTTCTTTTGTGCAGAATAAGAAAGAGCGGAGCAATCTTTCCAAATTTCATTGGAAATGGAAAATACTCATACAAATGTGGGAGAAATTAGGAATGCATAGATTCCTGACCATCAAGTTGGTAAAAAAAAGTACTGAATTCTTGTCGATCAATACAATTAAATATGTATGATCAAAAAATTATCTAAACCTCTTTGTTTGCTTTGTTTAGACTGTTTTGCGGGATCTATGGAATTTATTACTTGTATTCCATTCCTAGCACTAGACAATAGGCATACAAAAACAAAGGAGAG------GACGGGAAAAATCAAAGGTCCGAAA---ACTTGTGGG---------------AAGGATTATAAGTCTTCCTAATTTTCTATTCGACACAAGAAAAAGGATTTTCTACCCTTTCTTGTGTCGTCTTGTATCGAAACAATAATGATTCTTCTCTTATTCGTCAAGAGATTACTATTTCTTCTTTTCCGGGTCTATCGGAACTCCTTTGTTTAGATTCATAAGAAGTAGTAGACAAACAAAAAGGGTTAGTGAGGGGAAATTCATTGAGTAAATGGAACTTCTTCCATGTATTCAATTCACTTCAACCTATTCACTTAATTTATCCTTACATTTATAATGATAATCAATCAATTCTTCAAAGAAAAAAAATT------TGGACTCTTTTAGTTAGCGGATTAGATTCCATTTTTATGCATATCCAACCCAAATCCTTATTTCTTATCTCATCACAATTTTGATTTTCCCCCCTTTTTTTTTTATAGAGTACTGTTCCATTAGTATAGAAGTGATTTCCAGGATGTCTCATCCGTTTAAATCCATATAAT------------ATATATTGGATTATCCAGAAAATAAATGGATTCCTTCTTTCTTGTTTTGTTGCTTCGTAACAATTATATTATGGAGGAACGATAAAGTCTATA---AATTAATCAATAGAAATGGATTCCATTCTATTGTTCAAAAACATCACAAGAAAC------------AAAGAAATAGAATGGTTTGAAAGATCAGGATCAGAGCAAAGGATCTGTTTTTCATTTCTATAAATAGAATTTTTTGATTATGTTGACTGGATAACTTTTCAATTTGTATGTTATAGAATAAATCAAAATCTAATTTCGCTCTAAGAGTAAGAACTCAGCGAGACCTTACCGCTTTAATAAAAGAAAAGGGGGATAAGGTACCGCTGAGTTCTTACTTTTTCATGTCTACAATCCGGTTCATCCGATNNNNNNNNNNNNNNNNNNNNNNNNNNNNNNNNNNNNNNNNNNNNNNNNNNNNNNNNNNNNNNNNNNNNNNNNNNNNNNNNNNNNNNNNNNNNNNNNNNNNNNNNNNNNNNNNNNNNNNNNNNNNNNNNNNNNNNNNNNNNNNNNNNNNNNNNNNNNNNNNNNNNNNNNNNNNNNNNNNNNNNNNNNNNNNNNNNNNNNNNNNNNNNNNNNNNNNNNNNNNNNNNNNNNNNNNNNNNNNNNNNNNNNNNNNNNNNNNNNNNNNNNNGTGTGACTTGTTATAATTGATCCTATTGACAATACAGAGAATGGTCTGTCATCCCTATCAAGATGTTCTATCCCGTCGGATATTAATTCTAATATCTGGAACACGGAATATATAGAATAGATCAAGAAAAGAAATATTTGAACTATGATTCATACCTACTATTCAGACCTCGTAACCGGACTCAAAAAA---TTTCAGATAGGTATTTCATAGATCAAATGATTTTTCTTTCTTTAGACTTATTCATTTTGTCTGAAGGACAACTCTTTCTCTAGATTTTGTTGAGTCATTACATCCACTCATTGAATAAGTGATGATCAAACGGTTTTTACTCAGAAAACCTTTGAGTTTAGCTTGGGGCTAAATCATCGTGGTTCTAGTATGAATCTGAGGTTTTAATTGATTCATAGGGTCTCAACAAGGGAATTCCTATCACTAT------CAATAGTAAAACAAGAGTCATCCGCATTACGCAAAAAAAAAAAAAAA---------------------AACAACAAATCAAATTAAATAATAAAAAAAAAAAATAGGAAAGAGAAGATTCAAGAGGCCTGTAACGATCAACATAAAGAAAGACGGACGAGCTGACTTGAGATTTTCTGGCATTATCATCACAAAGAAGAGATTCGGATTTTTTTTTACTTACTATCTTCGGTTCGGGACAAATCGAATCAAGCAACTAAGAAGTTTTGAGCTTTCTATTACATATCCGTTGAAATCAGTATTTGTGTGTTTCTGTTTGAGCCGTACGAGATGAAATTCTCATATACGGTTCTCAAGGGGGGG---------------TTGATTCAACTGCGAAATACCACGATGTAGGTATCGTATCTAGGGAATAATCGCTTCCAAAGTGAATTTTCCCTAGATACATTCATTTTTTTATGATCCATTCCACGAAAATACGGATCGTGTCGAAGATCAAAAATGCAGTTTTTTCTTTATAACTTTAC------TAAAAAGAATATGAAATAATTCTAATAGGTTTAAATA---TGTGACTTGAACTATTGATTGGGCCGTGCCGATATATAATTTTATCCGCCACGTTGGAATTCACAACCAAATGTGTCTCCGCATCCAACCACCACGTAAATCTCCCTATGTAGCATAGGATAGGCCGGTTCGCTTGAGGAGAATCTTTTCTATGATCATACCCGAATTATGTCATGCATGAACAGGCTCCGTAAGATCTCGTAGAATAGAATAAGTCATGTGGCACGACCCAATCTTCTATCTATTCCACTTACTTA-----TTTATAGTATAGTATGGAAATGCATTCATTTCCTCTGCATCGATCCCGATCTATGATACTATCGGAGTGAAATAAGGGATCTAAGGAAGAACGGGGGCTAGACTTTATTAGTAACAAGTAAATACTTTGTATGTAAGAAAATCGAGATGTTGTGGGGGATAAACGCCAATCAAATCAAAAGACATGAGACAGTCCAAAAAGCACTTGATTATGATCAAATTTGTAAGCCTACTTGGATATTGAGCATTTACCTGTAAGAACTTAATTGTTTGCAATGAATAGTTGCAACTCCGGAAATGGAATCTGGTAAATCTTTTCTTATATGGATTCATTAT------------------ATATATATT------TATATATATATATATGAA-TATGTATGAAATATAGAGTTTTTATCGATCTATTTCTGTTATTCCTTTTATTCTTGCTCGAGCCGGATGATGAAAACTTATGAATAACATTTTTTTCATTGACCTCCTCCTTGCGGGAGGTCAAATTCAAGTTGCAATTGAACTGTATTTTGTTAAGTTTTTTTATTGTGATTCGAAATAACATAAATGGAGATTTGTTTGAGGAGATAAAAAGAAAGGTAAGATCTATCCCTAAATATTAATCTGAATAATCCATGAATCTCAATGACCAAGAGTTAGCAATATGCCAAAGAATTCACAATTGACATGGGAAAGGCTCGTGGAATACCTTAAGTAAAAATCTTTTTTTTTTTTTTATGAACTTTGTTCATTCAATTCATGAATGAAACTGGAATTTTTCATATTAGGTCTTATCAATGATTCAAGAAATGAAAGAAAGGGATCAGAACTCTAACTCTTAAATGAAATGATCGGGCTATAAGAAAAAGTATCTTAGTAAGTATCTGAGCTAGTGTGGTAGAACGAACTAT------ATATAGTTCGTTCTACCACACTAGCCAGTAATGTATACTATTTATTAGTATATAAAGTTGTAGTGTATATTAATATAGG-----CTTTAGATCAAATTAGATCAAATTACAATATGTATGTACATCTAATATATGTACATATAGATAACACTCTAACTCTAATTTCTTTTATTATTTCTTTTATTTTGATTTCCCATCTCAAGAAGTCATTGGTTGAACAATTAACAGATAATCCGCGGAGTTCTATGGTAAGGTAACTTCTTCAGATTTGGAAAAGGAGTAAACCCTGCCCATTTTTCATGCTTAAACATTTAAACATGAGATGAGTCAAAAAAACATAAGAAAATTTCTAGGAGTCTAAAACAAACGTTAAATGTGTGATATGTGGATCGCTCAATGGAGGAAAGATCTCATTTTTTTTATG---TGTAGGACCCCTTTGGACAATTACTAGTCGCTTCCAGTAGAGTAGAAAAAAAA------------TATGTATTGTCATAATAGCGGAACGACTTTCTTTTAGAAAGGTACAAAGTAAAGAAAAAGAGAAATA---AAAAAA------AAAAAAT---GAAGTATTGGTTTTTCTCGTTGTAATATTCATAATTCTGATAAGAGCTGATTCACCAAAATAGAATTTTTAGGAAAAATGAGGCCGGAAAAAATCTCTTATCATGCGTAGATTTGAGTTTCGAAATACAATTATGGTAATCAT------------------------------TCATTGTTTGATCGAATGGTTATTATTCATTATTGTATTTTCTTATTCA------------------------------TTATTCATTACCGTCTGCCAGTACTATATTGGATTTGAA---TTTTTTTTTAAGGCTTCGCAAAACGATCAATAAAGAATTGATACGGTTCGATTGAGCAATTGATTAGTCAATTAGTAGATTAGTAATGCCCCC---AAGTCCTCCTCTTTCCGGACAACACATACAAAGAGACCCGCCAACAGTCAAGTTTTTAGTGAACCTCTGAAAGATAGATA------TTTTTTTTATGATTAGTTCCTTTCTTTCCTATCTCCCATCCGTCTATTTTATTTAGTTATTCACTAGAGCAATTATGATGAAGTCGATCCGGGGCAAGTGTTCGGATCTATTATGACATAACGATTAGGCGCCTAACGGACCTTTTTCGTGGAAAAGATTTTCCCAGCGTGACGAAAAAACGATTTTTTTGCAACCTAGTCTA------------GTGTATTTCTATCTGAATATAGAAGTGCCCATATGGATCTACTTTCATAGAACATAATATCTTATT-----ACTTTATTTTTATTATAAATCAAAAGATCTCATTC-------------------------------------------------------------------------------------------------------------------------------------------------------------------------------------------------------------------------------------------------------GGGTCTATAAATTCCAGTTTTGAACATAAAAAATTTTCGATCTGGTAAAGTAAAATCGGTAGTAAAAGAATCATCATATATTTATATTGTAGACACCAGACGAATCAATGGTTTATCAAAAAAATCTTAAGAATCAATCTATTTCTAAATTTGTTCATGAGAAAGGACCAAGAGACTTTTATTTTCGCTTAAACAACACAAGTATGATCATATGAGTCACATATGTGACTTCATATTGGCCAAAGGATCCTCAATATTTCAAATATTTCAATAGCAATATATTTCCATATTACT---ACATATTACTATAAAGAAAATCAAAAATGAAATAAATAATAAAATAATTTTATATGATAATTATCCGATGGGACAAAATTTTATCAATTTATTTCAACACTGGATCATAATACAGATATTTTTTTAG------TCTAATATGGTACGATATGTGACTTTTTCCGAATACAAATGAAA------------------GA------ACTATTATACATGTGGATACGTGATATCTGCATAAATGCACGTAGATGGGGGTATCTCTGGTT---AAAAATGATCTGCGAATATTTTTACTCAATGTATCTAACCAATTCCTCCTAATGGTTCATATCAGAATAGTGCTAGTTGATGAAAATTACTTCGGCATCAAGAAAAGTCAAA------AAAGGAAAGTCAATTTTTTTTGGTTTTTATCTCAATTCCAATCGAATGCAACCGGATCTAATTCTAATATAGCCTCCTTTGAATTTTTTATCGACTTAACTCTTCTATTTTCGCCCCGAACCGAAGAAGACGAAAAG---AACAA------AAAAAAAAAAAGAAAAAAATAAATATCAATAGAAGTTACTAACTCGAAATTCCATTTCTAAGGATTTCGTTGTAATTCTAAATTCTAATTAATATTAATAGAATATTATCT------------AGTAATAATATAAGTAATACAATTTTTTCTAACTATCAATTATTCCTATCCTAATTCCAGTATTTCTATTTCATTTAAG---TATCTTCTTTCTATGCTATGATTTCATGGAACTTTTACCTTAGACTGGATCCCCTTTCCATTCTTGTTCTCAAAAAAAGAATCTTAGATCCACCGGATTTTTGGTGAGGTTCAATACACCTTTTCTTTCTCTTTCCTTCCTAAAGAACTGAAAAAAGGGGGCGAAGTTTTAGTTACGTTACGTAGAATTGTATCTCAAATTTTCTTCATTTTTTCGCATATCAATAACTAGAGGGAAAATCCAAAAAGAAGGAG---TTCTTTTTCTATTTTAACCCAC--------TTCAATTTACAAGTTTTTTTTTTTGGTGCATTTAGATTTAGTCAGATAGATATATAGCAGTTGAGATTGGTTGACATTGGCATATAAGTCATGTTATACTGTTAAATAACAAGCCTTCTATTATCTATCTTATTTCTAATTA---TAG---TTATAGTTAGTACGTGTGCTTGGGAGTCCTTGAAAATGGAATAAACCAAGATTTGACTTCGATCGTGGTTTACAATTATAGCTTTCACGCCTATTCATTTTGGATCATTTACCATATAAAAATAAAAAACATATAAAAAAGGGAAAAATCAAAGAAAAGAAGGTGATTCAAGTCAAGATTTCTCGGGTCTCGGATACCCTATTCAAAT---------AAATAAAAAAAAAATAGAGGCGAAAGATACCAGAGCTATTTTGCTTGCTTGTTGAATAAATTTTTCTCTTTATTTGTTTGGCTTGGCCTGTTATTTTTCATAAAAGAGAATGGCTCGGCTAGGTGGGATAGCCGAGCCATAACAG----AAAAAAAAAAAAAAATACAATAGCGATAAATAAAAAA--CTGAGCTCCAAAAATTCTTGTACATTCAAAAAAAAAAAAGGAATCGATTCCGTGAAAGATGGGATCAGTAAAAGGAAAACCACTGATATTTCATCTTTGTGAGATCGTCAATTTTGTGCCAAAGGTGTATTTAGAGTATACCGAATCAGTATAGCTATCCTTCCTCCGGCACAGCAACGGAGTCTCGATCAGTATCGAAACGAAATAT------TACATAATTTCTTTCTTATTTTTTGTTCCTTGTCTATACGTAACTGTATGTTATTCAATAGATCAATGGAAAATTCCTCAAATTCTTTATAAGGTTTCCATTATTTACTTTGTAATAGAAAGTAAAGATCTTAGGAAAGTTTGAATCAATGGGTTCTACTAAATTACTGAAAATGAAAATAAAGCTAAGTATTATCTTCACACAAT---TCAATTATATGGGAAATATAAAAAAACC-----------------TTTTTTTTTGGTTCCCA----------------------------------------TTTTTTTTTGTTCGAATATTTTCATTTATTTCAAGTAATTGGTTGGTCGTACAAAAAATATACTATAATAGATATAGTAGATAGTATTTGATGAAAGAAAGAGAACATAGTTGGAACAATCAATATTCGTAATGCAACCATTGTTGCATTAGATCCAAAACAAAGGTTCTTTCTTGATCGAGC------TACAAGATGGGACTCTTTAGTATGGAAAAACCGAATATAGAATAGAACTAAAAAGGATAATGGAAGTTGTTCTTCTTCAAATCGAGTTGGACCCGAAATCTCAAATGAAAATCAAAGTTTTTCGATAGATCGTAGGACACTTTTTTTTCTTCTCATTTGAG---------------ATATTATGAGTAATTAACCAATCTATTACTGTACTGAACGGAATCGGATGGATTCAAATAAGTATAAAATTAAGTTTCAGTAAAGTAAAAGCTGGTATCAAGCCGTTTGCTCCAAAATGGACTAGATCTTATTGAAAAAGAAATGATCAAAATTGACGTTAGTTTTCTTTTATTCCAAAATAGTATTTAAAAATAATTTTCTTTTTGACTGAAATTACACAACACAGCTTGTTCTTATTACTTTATTCAACTCACAAATTGCACAATGAATTCATTTTTTTCTATCTATGTAATTCTTTTTTGTGTTATCTATAATGACCGATGAATCAAGAAATTTCAATTAGA------ACTAAACTAATTCTGTCAATTGATTTTTTCGTCGTATCTGAAAAAATTCAAACTTAGGTAAGTGTTTTATCAACATATGTAGCAAAAGAAAATATCTAATTTAGCTCTTTTCATAAGAACTATGAAAACTTAGTTTTTCAATAAAAAAAATGATTTGATTCGGATTTATAGAGCATTCTGGTAGTTCGACTGTGGAATTTCTTTGTTTCAGTATTTCCGGCCTCCGATCACTTCAGATTTTCGAATTTAAAAATTTTCGATCCTTTGATTTTTTCATCATAGATAAATGTGTGGAATATATAAAACAAA---GTAAAGAAAAACTCAAAATATTTTTTCCCCCACTTTCCTCCACATTTCATCAAGTGGTCATGCTATAGACAAAAACAGTCATGGATAATTATGAGGATGATATCCTTCCGAATGGGGTAAGAGAATTTATACTATTCTCTTTCTTTCTACACAATCTCCAAGA---TTTTTTTTTGAAAAGGGAAATAGATTGCCTATTTTTTCTCACATAGACTATTTTTACATAACACCCCCAAAATGAAGTCTTTTCTT---G------AAAAAAGTAGTTTTCACGAATTTATTCGTAATAAGAAATATTCTGATTCCTTCATTACCAAAAATTTTTTGCCATATCCATTATTAGCTATTGTGGGGTC---------------TTTAGAAAGTCCTTGTTTACTGGAAGGTCGGTCAGAACGAGGAAATAAGTTGATCAAAATTTCTCACTGCGGTTATTCAATTCAATATACAATAATTTTGATTTTTGAATCGAGGGTTCATAATATAAGACTTATCCGATCTTATCAATTTTCAGTTTTAGAA----TTTTTTTTTTCGGATAAATTAT------------------------ATCTAATCTTCTTTTTTTTTGTTTCGCAATAACTCGGGATCTAATCCCATAGAGATGATAAAATTGACTCCTGTAAATTCAATGGGATGAATTGCCATCCTGATGATACTGAATCAGATCAATATTATGAATAATAATATCTGATCTATCAAATAAATTCATCGTCGAG------AATTAAATAGTATAACATAGGAAGATCCTTTATCCATACTAAAT---------AAAAAAAATAGTATTTTTGATTGAATCTGAAATACCCATCATTGTATTTTCATCCTTTTTCCACTTTTTCTTTTCTATAACCTATCATTTTCCTTATACAACTCTTCAACTT---ATACATACAATTATGAGGTATCATATGGCCGGTATTCTCTAGGCCATACACAGATCCAAACCAGTATAAGTGAAACAGAAAAAAGAAAAGATAAAGATTAAGTATCAAAAATCAAATATTCCAATAAATGCAATTTACTAATAAAGTTACTAATAATTT---------------ACTAATAAAGTTACTAATAAAGTAAAGGGTC------GTTGCTTGGTGGGTCTTCTC---------TTTTATTTTATTAGTATCCTCTTTATTAGATTGGGATTGGAACATATACATCAAAAATGGAGTATGCAATTTGAATGAGAATGAAATTGACTGTTTCCAATTAG---------TATTCATAATTGAGGA--------TACATTTGTGCCTGTACTCCCCATAAAAAGACACTCTATTCCATTTCATTGATCAAGAACAATCGAAAAAGAAAGAAAGTGAGTATGATATCTCTTAAACTTTAAATACTAAATAGAATCTCAATTGAATATAGCAATACAGCATTACCAATTGTACCAATCTACATATGTCTCTCCCTTATCAATCAGTACTAGTGTAA---------------GAAATGGAAATTCCCATATTTGTCTGATGATAAATGCGGAACAAAAACAAAAGAAATAAAGATCCTCCCCGGCCCCGGGGATTCCATTTTGCTCCCCGCCTTCCCTTTCGCGAAAAATGAAGAAATGAATTTCTCAATTCATCGGATCCTAGTATCCTATTTAATCATTGGTTGAGATCTGTTGACTTTGTATACCATTCCGTTGTAGTTGTAAATAAACGACTTTATCGTAGATCCAATGCGATCTTGAAATTATTTCAATTTGGCATTTTCCCGAGCCAAAAATGCCATTCCTTCTC---GAAAAAAAAATTCGGTTCGGATTGTGAGACACATTAAGATTCAATCTAAGTTCAAAAACAAATTTCTATTGAATTTAGTTGTCATTAATTGGATATAATAAGAATCTTATCTTAATTGGAATCTTATTTTACTATC--TTACTTTACTA-TTACTA------TAGCTTTACTTTACTATAGT-AAGTAAGTAATAGTATTTATACCTGGCCCCAGCCCTGTGCAAATATGATCCAGACGCATATATGATATATCATATATGTCATATATGTGTGGACATATGCGTACTTATCAGTAACGAAGAAAAGTAGATAAGATAGATAAACAGAAAATATAAGAACTAAGCACGCATAATTCAGTAATTTCTGTTTGTTCTCCTAATTGATTGCAATTAAACTCGGCCCAATCCTTTTCTT---------ACAAAAAAAGGATTGAGCCGAATAAAGAATGAGCATCCTATAC---TATGTATTTGCATAGATCTTTTCTATGTAT------------------------------------------------------------------------------CTATGTATTGTTAG---------------ATCCATAGGATTAATTATGGATCCTTCCGATTGGTAGATCATTTTCTATCCCGCAGTTTCAGGCCATAGATCAAGCCAAGATAGGGGTTCCCTCTACTCACCCTGTACTGGATATTGTCTTTTTCGTTTCATGTTGCAATAG------------------AAACTTATTATTTGATTATACAATACGAGATTATACGATAATGAATTCTTCATTTATAGGAAGAAACAACTATTTATCTTTTCGATAAGAAAGAACTTTTTTGTACATTATTTGTACATGACATGAGAGAAACCTGTCTTTCTATTTCTAATTGAGGAAAAGATTTTATCATAATCATAATAATATATATATATTGAAGCGATACCCCGGATTCCCCCAAAGGAGAATCATTTCTTTCAATACTCACTCGTTGTTAGTTAACAATTCTAATGATTAGATCATATGCTGAATTCTGATAGGAAATAAAATTGGAAAATGATTATTCATTGAATGACTATTCATCCATTATATTTTCGTCAAATAAGGGGGGGCAAGAAG---TGTAGAACTAAACATAAACAAAAAGAAAGGGTATTGAGAATG---AAAAAAAAAAAAAAAAAAA---AA---CAGGTTTTTTAATTTCTGGACAAACACTATTTC---TTTTTTTCCTCATTCTTTGCATTGAAATAAAGATTCAAATAAAAATGAGCAATTATATCAAAAAAAGTTAATCCTTTTTTTATTCAACCTTATAGAATTAGAATTGTTCATTTTTGTTTGATTTAACAG------AAAAAAAACGCAAGCAGTTTCTCATTTTTTGTTCTATCGTTGGACAGAAGGGTGAGATAAATAAAGGTT-------TCGTTAGTTTTTTATTTAGAGTT-TCAAGTTGGGCTT-----AAAAAAAAAATACTGACCCCCACTATGCACTTAATAACTTTAGAAACATAA---ACTAATAACCAACTTATTACTTCGTATTGTCGAGATCCCAAGAAAGAGTCGCTATATGACTAGATCAATCATATAGTTGTAACAACTGAAATTTTTTCCATAAAAAAACAAATCTTATTATGGATTTCGAAGAAAAAAAGAAAGGGATGTGGATAAATGGAAAGATGATAGAAAGAGAGAACAAAAATATCAATGATAGATGATTCCAATATGTATGGTCTATGAATCACCTCATAAAAGGCA---------------------ATGTAATAAAGCATTAATATTGATATAAAGAATAATAAGGAGC---CTCGGGTTAATAGAAACTGAGAAAATTGACTCGGGAACAAATTTTATTTGGAGCTCCATTGCAGAGTTCAGACCTAACCATTAATGGAGAAGCTATAGGAACGATGAAACCTGTGACTACATAAGATTCCATGAAAAATGAATCCTAATGATTCATCGGGTGGGATGGCGGAACGAACCAAGAACAAATTAATTTACTCTGAGAGGTCGTAGATTGACCCTAAGAATAAAGCAGGAAAGAGCCAATATTCGCCCGCGAAACCT------------------------------TTATTTATTGGATTACAATATTGTCTTGATTCGATAAGAGTAAAAATAAGGATTCGTT---------------------AAAAAAAAAAAAGAAAAATTCTCTATATCTATAAATATAAAAAAATAGAAAAGCTTAGCCATATATACAGTTTCCTATGCTATGTAATAAATAAAATATCAATAAATATAAATCCCATTACTTAGTTTAGTGTATTAGTTAGTAAATACATGTGTATCCGTAATATTATCGAATCCTTCCGTTCGCGAGGAGCTGGGTGAGAAGAAATTCTCATGTCCGGTTCTGTAGTAGAGGTGGAATGAAGAAAAAACCCATCAACTGCGACTCGTTTAGATCATGAGTTCGAACAAATGAAACCATTTTTCCAGTACCAAAAAACGGATAAATAGAGTAGAAAAAAAGAAT------TTACTATCTAAAAATGAAGATCTATTATATACCTATCTATCATATACCTATATTTTTGTGTATGAAATTTATGGTTTCCATTGGTGCAAATCCAATCGCCTCAATTTGAGATGAGAAGTAATTCCCCATTGGTAGCGAATAGTTATCCATTAAGCGGGAGAA-AGAGTACTAT------AAGAAAAG------AAGCA------------------AAAAGGTTATGTTCCCATTCTTGAAAGAACGGATTAACAAGGTCAGCTACCTAGCCAACTTTCATAATTAAATGCCGTCACTGTATGGATAGCCCTTTTTGTAAAAGGAGCTAT-TACTGTATAATTGATTGGTAGAGCCAAAGAATGTGAACTATACAAGTTCACAATAACATTTGATTAAATGAAATAAGAGGCTCCGGTGTATAGAGAGGACCTCACCGTTTACGAAGTAACCATAGAAACGATGGAACCCAC---TTTTTTTTCT---------TTTATTTATTTCG-TATCGCTATAATTTCTTATTTCCAGGTATTTTACCTGGAAGGAATAAAAAATCGTGGTTGGGAAGGTCATAGTAGCAAAAGCCATTGGAATTTATATTTTATATATTGGAATAATTCGTTTTGTTATTAATCAACGGGGGGATAAAAGGATGACTGAAAGAAGAGAAATCAATTAGTTATTCATTAAAGTTTAATTTGATTCCCAATGGGAACGTTCAATAAGTCTATTGGAATTGGCTCTGTATCAATGGAATCTCATCATCCATACATAACGAATTGGTATGGTATATTCATACCATAACATATGAACAGTAAGAACTAGAATTCTTATCGATACTGGAACTCATAGGGAAGAAAATGGATTGCGGATTACTCCTTTTTTTACATTTTAAAGATTGGCATTCTATGTCCAATAGAATATCTCGATCTAAGTATGAAGGTAAGAATAAATACAATAATGATGAATATACAATAATGATGAATGGAAAAAAGAGAAAATCCTTTAGTTTTAGCTAGATAAGGGGCGGATGTAGCCAAGTGGATCAAGGCAGTGGATTGTGAATCCACCATGCGCGGGTTCAATTCCCGTCGTTCGCCCATCACATTATTTCAAATTCCAAAAATTCGATTTGAAATATTCCTATTTACGGCGACGAAGAATAAAACTATCACTATATTTTTTCCTTTTCCTACTTCTTCTTCCAAGCGCAGGATAACCCCAAGGGGTTGTGGGTTTTTTTCTACCAATTGGGGCTCTCCCTTCACC---------------------------GCCCCCATGGGGATGGTCTACAGGGTTCATAACTACTCCTCTTACTACAGGACGCTTACCTAGCCAACACTTCGATCCGGCTCTACCCAAACTTTTTTGGTTCACCCCAACATTACCCACTTGTCCGACTGTTGCTAAGCAGTTTTTGGATATCAAACGGACCTCCCCAGAAGGTAATCTTAATGTGGCCGATTTGCCCTCTTTTGCGATCAGCTTCGCTACAGCGCCTGCTGCTCTAGCGAATTGTCCACCCTTTCCAAGTGTGATTTCTATGTTATGTATGGCCGTGCCCAAGGGCATATCGGTTGAAGTAGATTCTTCTTTTTTCTCAATAAAAATCCCTTCCCAAACTGTACAAGCTTCTTCCAAAGCATACGG------------CTTTCTAGATGTATATGATGATATCTAGACAGATGGATCTTCTATGAATCGTATGATGAAATACCACATGAGTGGATATATAGGAATCCAAATCTGCCGAATCACTCATGTATGATCTTCTACATCCTAGGTCTCCCCGTTCCGTCATCTGGCTTATGTTCTTCATGTAGCATTCAGACCGAATGACTCTATGAAATTACGTCGATACTTCCACATATTACGGGTAACGTAGGA---------------GACATCTCTATTTTTCCCCCGGGGGATCTTTATAATTACCACTGCTTAGCTTTCAATTCGCCTCTGACCATCAAATTAAATGTGAATAACCCGTCCTCCTTTCTTTGAAACAAGGGGCGCTTCCGGTTCTGTGCGTGCTTCAAACAATTTTGTCTTCTCCATATTACCATATCTCTAGAGTCAATAATTTTCTATGAGGAACTACTGAACTCAATCACTTGCTGCCGTTACTCAACAGTTTTCTGTTGAGGTCTATCCCATAGAGGTACTCAAATTGGATCAGTGATTGATTTCTAGGTTTCGTCGTAAACCTAATTGGTTACTTCCAATTACGTA------------------------------------------------------------------------------------------------------------GATATCTAGACAGATGGATCTTCTATGAATCGTATGATGAAATACCACATGAGTGGATATATAGGAATCCAAATCTGCCGAATCACTCATGTATGATCTTCTACATCCTAGGTCTCCCCGTTCCGTCATCTGGCTTATGTTCTTCATGTAGCATTCAGACCGAATGACTCTATGAAATTACGTCGATACTTCCACATATTACGGGTAACGTAGGAGACATCTCTATTTTTCCCCCGGGGGATCTTTATAATTACCACTGCTTAGCTTTCAATTCGCCTCTGACCATCAAATTAAATGTGAATAACCCGTCCTCCTTTCTTTGAAACAAGGGGCGCTTCCGGTTCTGTGCGTGCTTCAAACAATTTTGTCTTCTCCATATTACCATATCTCTAGAGTCAATAATTTTCTATGAGGAACTACTGAACTCAATCACTTGCTGCCGTTACTCAACAGTTTTCTGTTGAGGTCTATCCCATAGAGGTACTCAAATTGGATCAGTGATTGATTTCTAGGTTTCGTCGTAAACCTAATTGGTTACTTCCAATTACGTAAATCAATAGTTCAAACCGCTAGAATCGAACGGGGCATGTGTATGATTTTTCAAAGGAGCAAGAAAAAGAAGAACTTAAC---TATATATATGTATATAATATACAATACAAA-AAAACCTATTTCGGTCGGATCTGAAACTGAAATAAATAAATAGCATTTTAGAGATAAGGAATAAACATTTTTGAAAACATTCCTTTTAGTGGGGCTACAGCTCGAAGTTAAAAAATACAAGAGACTTATTTTCTTCCAAGGAATAGATTACAAATTAAGGTAAGGAGTGAGAAATTAATCTTAAATTTCCTATTTTTGGAAAACATTCTATTATTGCTAGCAATAATAGAATGTATATTCTGTTTACTGAATCACATGAAATTTTAGCCAACTCCCTATATGTATTTCATACGTATGAACGGGGAAGAGTGAAGAATATTTTCGATTCGACGCGAGTGCAAATTTGCGACAGGTACAAATAGAAATAAATTGAGAAAATATTCCTGGAAAAAAATTCTGTCACTTCCATTTATGGAGTCTTGTATAGAATATCAAAATAGATCTAATTTCTACCTATTATTATGATATTACGATCCGATGGGATACCAAAAAAATAAATGGGTTCGAGATTCAATCTCCTCTCTATGAATGAGATAAAGACAGAATAATCAGAAGTAG---------TATAGAGTTTCCTTTTTTTTT---ACACACTCAATTTCATGTTCAAAAAAGAATTCGCGGATTCCTTTTCTTTTGGTGGGTAGTGAGTGGAATTTATAGAATACGATCGAATTGTGTAATATA---------AATATACTACAAAGTGGTATTCTATTTATATTTATTAAGTACATGTGGATACGGCTATCTATCCATATATCACACCTTTATTGTAATTTCGCTTGGGATAGGTTACACTCTATCAAAATGCATATTTTCTATTCAATATATTCAATGAAAAATTGAAGTATGATGATTCTCTATAGGGATATGTACATAAGAGAGAGATCGGCTTGGTATCTGAATACTAATTTCTGTTCTGGGGTTTACATATACACATATATGTTGTTATAATTGAAATTGAAAAGGATTGAGTATTGAAAATAATGAATACTCAATTAGCCATAAATCAATTTGATTTTCTTATGCCATTCAAAGAAACAAAATTTCATTGGAGATAAAAATCAAATTGACGAACCATATTCACTAATTCAAAATGCATTTTTCATGGTTCCAATTTGCCCGGAATTATTCAGTCTGTGACCGGAAATCTATTTT---TTCTATTT------TAGAAAATAGAAGGGAAATTTGTAAGCGATGTATATTTTGAGATACAATCAATCGAAGAGAATAATATAAACTAGATCCAATTCA----------AAAAAAGAAAAGATAAGTACAATGGGATTAAAGATAAAAAAGGAGAGAGTTCGTAATATAAAATAGATAAAAATATTATCTATTTTGGATCCAATTTGGTGATTTGATCGAAATTTTCATTTTACAGATTCGGACTAATAAACTGTCATCCCATTCAATCTGATTGGGATGCCCCCGATTCTGACATGTGTCTTGGAAGGAGTAACATGAAGCTCAGAATTATGGGTATATTCAATACTTCCAAATGAAAGGGGAATTGATCCATGGTCGATTCCATAACATATAAATAGGAATTGCTAGTTATACCTCGTGAAAAAAAAAAAAAAAAAAAGACTTTTTCGTGGCATTAGCCATTCTATTTCTTTTAGAGAGAGATTCTGTTCAAGCAAGCAAATATGGCATGGTTACAGAAGTTTATCTATCGCATATATGCTTCAAAGGGCATCATGACATAACCATCGAGGTGAGTAGGGACCTAAAAGATCGAATGGAACGAAACAATATATGGACAAGTAAATCCCTTATGAGTCCCAAAGTATTCCTTTAAGTTAAGGGAAGGGGGATTCATCATTGAAGGGAAGTAGACTACTCAATAAAAAATTTTATATTTCTATTTTGTCGT--------AAAGTAAAT-AAGTCA-----------TTCAGTAAAGTGAAAAAGTC---AAAATAAAAATGAATGAAAGGTTGGTCTTTACTGGGAACTTGAGTAAGGAGTAGTTCTTTGTAGGGTTTTCTTTTTATTGAACAAAGTCAAAAATAAAGAACTCCCTTCTTTATTTGGTGTAACTACTTGAGCCGGATGAGAGGAAACCCTCACGTCCGATTTTTCAGGGGGGAATCCAATCCTATAGGAACAGTACCTCCATATTCCGATGAGTAGGATTCGACAATGGACCTAAGTCAGTGATTCGAAAACTTCCTTTCCTGAATCTTGATTCACATAGAAATTCAGAAATGATGATAATACCAGTGAAATCGGATAGACCCGACTCCGACTTCCCACGAGTACAGGTATCGCCTAATCGAATATCTTAGCCTTCGAAAAAAAAAAGAACTTTCTAAAGGAAGGCCCATGTAAAAATCAAAGATCTGTTTTAACATGAAATGGATATCTCCGTATCTTTCTGTATATTTCTGATTCATATTTATGAGATGATAAAATCGTATCTATATAATAGAATAAAACGGGTTGGTTTAGATCGATCTTAACCTGATGATTGATGATTATAAATTATTTCCATTCAATATCAAATTGCAGAAAATTCGAATTATGGTTTAAATGGAATCATG------TTGACAGATAAGTCACCCTTACTGTCACTCTATAGAACCGTACATGAGATTTTCACCTCATACGGCTCCTCGTTCAATTCTTTCGAAGTAATTGGATCCTTTTCTTCGTTCGAGAATCTCTTCCCTTCTTCCACTCTGCCCCGAAGAGTAACTAAGACCAATTCATTCACGTTTTCATGTTCCAATTGAACACTTTCCATTTATGATCAAAGGAGAAGATTATTCTTTTTACCAAACATATGCGGATCAAATCACGATCTTCTAATCTAATAAGAACAAGAGATCTTTCTCGATCAATCCCTTTGCCCCTCATTCTTCGAGAATCAGAAAGATCCTTTTCGAGTTTGAATTTGTTCATTTGGAATCTGGGCTCTTCTATTTTCTACTTATTTTTTTTTTTTTTTTTGTTTTATTCTTTATTTCATTTCGACTTTCTTTCCCTCTCTTTTCTTTTTATTCCCTTCCATCATTCCTTAAGTCCCATAGGTTTGTTGATCCTGTAGAATCTGACCCATTTTTCTCATCGAGCGAAGGGTACGAAATAAATCAGATTGATTTTTCGATCAAAAGTACTATGTGAAATCTTCGGTTTTTTCCTCTTCCTCTATCCCTATCCCATAGGTACAGCATTTAAATCAATAGAGAACCTTTTCTTCTGTATGAATCGATATTATGACATTCCAATTCCTTCCCGATACCTCCCAAGGAAAATCCCGAATTGGATCCAAAATTGACGGGTTAGTGTGAGCTTATCCATGCGGTTATGCACTCTTCAAATAGGAATCCATTTTCTGAAAGATCCTGGCTTTCGTGCTTTGGTGAGTCGTCCGAGATCCTTTCGATGACCTATGTTGTGTTGAAGGGATATCTATATGATCCGATCGATTGCGTAAGGCCCGCGGTAGCGACGGAATCGGGGAAAGTATACAGAAAAGACAGTTCTTTTCTATTATA---TTAGTTAGTGATCCCGGCTCGGTGAGTCCCTTCTTCTGTGATCAACTGTTGGCACTAGTCCTACATTTTGTCTCTGTGGACCGAGGAGAAAGGTGGCTCAGCGGGAAGAGAGTTGTACCATGAGAGAAGCAAGGAGGTCAACTGCTTCAAATATACAACATGGATTCTGGCAATGCAATGGAGTTGGACCCTCATGTCGATCCGAATGAATCAGTCTTTCCCTTTCCACAGAGGTAAATCTTTGCCTGCTAGGCAAGAGGATGGCAAGTTACAAATTCTGTCTCGGTAGGACATGTATTTCTATTACTATGATATGAAATTCATAAATGAAAATGAAGTAGTTAATGGTGGGGGTAC------CATTATCCTTTTTCTTGTATGTGTTCCTAAGAAAAGGAATTTGTCCATTTCATTTTTCGAGGTCTCAAAAAAAAAGGGCGTGGAAACACATAGGAACTCTGGAATGGAAATTGAAAAGAAATGCAGCTCCAGTTCCTTCGGAAATGGTAAGATCTTTGGCGCAAGAAGAAGGGGGTGATCCATATCATCTTGACTTGTTCTGCTTCCCCTCTTTTTTTAACAATACCGAGTCGGGTTCTTCTCCTACCAGTATCGAATAGAACATGCTG---AAAAAAAAATCTTCTTCATGGAAAACCTGCTTGATTTAGATCGGAAAAATCGTACGGATTTTATGAAACCATGTGCTATGGCTCGAATCCGTAGTCAATCCAATTTCCGATAGGAGCAGTTGACAATTGAATCCCATTTTTCCCATTATTTTACTATCCATACCATAATAGTGCGAAAAGAAGGCCCGGCTCCAAGTTGTTCAGGAATAGTGGCGTTGAGTTTCTCGACCCTTTGCCTTAGAATGAGTTAGTTCTATTTCTCGATGGGGCCGGGATGTTCAGTTCCTATTATTATCAATGATACAGTTCGGATCCTAGATGTAAAAATATAAGAAGGTGGATCCCCCTCTTTATCGAAACAAATGTGATTGTTGCTGATACAGTACAAAAAAATAACTAAGTATATTTCCTATATATCGCATGGCCTATTCGATATATAAAAGCCGAAAGATATACGCCCGCGCTATATTACATTCTGGTACATAATACCGATTTAATTACGTATCAATTTCATGAATGCATAAATG---------TGTCATTCCTTTCTATCCAAATCAAATTTTCAATTTGATTTGGATTTGGATAAAATAAATTTAAATAAATTGACTAT------------------------------------------------------------------------TTATGTTATGTATATGAAAAATCCAAAATTTTTGTGTACTAGGAAATTTTTGTGTACTAGATTAAAATAATTGGTATAGTATAA---TAATAATAATTATTATTTTTCCTGATCGGTAAAATTTACGAAAAAAAAAAAAAGAAAAAAAATTTTGTTTTT---------------------------------------------------------------------------------------------------------------------------------------------------------------------------------------------------------------------------------------------------------------------------------------------------------------------------------------------------------------------------------------------------------------------------------------------------------------------------------------------------------------------------------------------------------------------------------------------AAGAAAGAATAAAAGCATCTTTTCGTACCCATCATGTACAATGAACAATTATGATTGGGGGAATCATGGATATTTAAAGAATCAAAGACCTTTTGACTTAACCAAAGAACCACTGTTACTGAAATAGAACAATACAATACATAATATATATTATACAATATTATACATAAGACTTGTTCATTTTATACAGACGGATTTTGTTTTACTTCAGATTCAAAAATCTTTCCATCAATTTCATAAAATCAAGTAA------------------ATAGAACATAAAGTTTTCCTAAGCCTAAGTAACTAACTTCAACATGAATTATGA---------ATAGTACAAGCATACTC----TAAACGGAAATGATCCACCCCAAATTCTTCTTTGAATTTTAAATTCAAAGAAATATCTTTATTTCTACCTGCACCCTCGATTACATTTGTGAGAAACAAAGGGAAAGATAAAATTCTTAGAATTCTTCCTAGAATTCAAAACAAAGAGGTGGATCACATTGTATCAAGATTAAACAGAAAATTGTTAAAGAGAAGAATCTTTCGTTTCTGATGAAGACGACGTGCGACTTGAAAGACATGATTCGCTGTGGATTCTTACATCCGCCATTTTCTATCGGAATGAAGATGCTCTTGAATCGACATAGTTTGTTCTGTTCCTGTTAGGAACCTAGCCTAATTTATATTGGTTTGGTAAATAGGAATAGTAC---ATTATGGAGCTCGAGCAAAAAGTATTGATTCATTTATCGGGGGGAAAAATCTAGGGTTAGTAACAATTAATAAGTTAGACCAACTTTGTAAGTATATTTTGAATATATAAATCGAAGGTTTCAAATTTGTTAGAATTTGAAATACGATAAAACATAAAACAAAGCCAAATTTGTTGGAATTGGTAAAACCTTTTCGATTCAAAAGAAAAGTGTATTATATTGGAATCAATCGTTCGTATTATTTTTCCATAAAAAGAAATAACAAAAAACAAAAGGTATGTTGCTGCCATTTTGAAAAAGAGTAAGGATCACCAAAGTAATGTCTAAACCCAATGATTTTACAAAGCAAAGAGAAAGGATTCTGGAACAAGTAAATACTATTAAAAATTGTTTCAATATTTTGATTATAATGAGGAAGAAAAATAGATTCTAGACGAGACAAACAAAATAGGTTAGAGACGGCTCAAGAAATGGTTAAGGATTTCCTTTCGAACT------TTTTAAGAATTACCCAACTTGAGTTATGAGTATAAATGATATT---------------TTTTTTTTTTTTCTGTAATATAATTTAAGAACAAAAAACGACTCAAATGATAGTCTACTTCATGATTTTATGGATCTATTTGTCATTATATACAGAATTAGAATCATTTTTTCTCGAGCCGTATGAGGATAAAACCTCCTATACGTTTCT----------AGGGGGGGT---------------------------TATACTCTTCCATTGATTCAAAACTCCAACCGGAACTCAAGCTCAGATTGATGTTTTGTTCGAAGAAACCTCAAATCCAGATCC------GGATTTGATTGTTGTGTTATAAGGAACAACAAATAGGGGAAGAAGAAATC------TTTTTTTTGAAAGATGTTGGTTCATTCCTACTACTTAATTTTATCTTAATTTTTATTCTACCTTCCCGGAGTCTATTCTCCGGGGAATTCTGTTTCAATCATTCCTATATATGACTTTAGAATCTCT---------------------------------------------------------------------------------CTTCATAC------TTAGATCGAGATATTCTATTGGACATAGAATGCCAATCTTTAAAATGTAAAAAAAGGAGTAATCCGCTTCCTAAGGAGAGCTTTATTCTTTTTACTTTCTAATTATTTTTTTGATTTGATCATAAATCAAAATTAAG---------AAATCAAAAAATGAATGGTTTGGACTGTATACCAATGGTCAATCCCGGTAGAAGGTTCCGTAGGAACAATTTTGTATTTGTGAAAAAAA----------------------AAGATAAAGACTCC---TTTTTTTTTTTTTTTGATTGAAATTTCATTTTACAGAAGAAATCGAAATTAAGACTGAACTAAAGGATAAACAAAGCAAAGCTAAATCTACTGAAGTATTACAAAGTAAAATGAAATGAATTGTGTCAATATCCGGATTTTTTGTATATATAGGAAATTAGGGCTCTTTTTTATCATTTATTCTGCGTAGATCTAATTGTTCTAATCCACTTTATTCTTCTTTTTATTCATAGTTACAAGTTACCACGGCATAATAGATTAGTGACCCAACCCCAACGTTTGGAGAAAGGTAAAGGAAAATTTATCAATCATGGAAAAATCGATAGAGAAACCATGAACAGGATCTATATAGATACGTAGATCCATACATCTCGATCGGAAAAGAATCAATAGAAAAAGAAAGAATCGGAATTGATCGGCATCTTTCTCGAAACAAACAAAAAGGAAAAGAAAGATGAAAGATAAATCATGGATCAACTAAACCCTCTCGAGGGCTTGCTTAAGAATAAGAAAGAGGAATCTTATGGAAATATCATGGAATAAGGTTTGATCCTATTCATGGGGATTCCGTAAATATCCCATTCAAAAAATAGAAAGTTCGAAACAATTGGGACTTTTTCGGAGATTGGATGCAGTTACTAATTCATGATCTGGCATGTACAGAATGAAAACTTCATTCTCGATTCTACGAGAATTTTTATGAAAGCGTTTCATTTGCTTCTCTTCCATGGAAGTTTCATTTTCCCAGAATGTATCCTAATTTTTGGCCTAATTCTTCTTCTGATGATCGATTCAACCTCTGATCAAAAAGATAGACCTTGGTTCTATTTCATCTCTTCAACAAGTTTAGTAATGAGCATAACGGCCCTATTGTTCCGATGGAAAGAAGAACCTATAATTAGCTTTTCGGGAAATTTCCAAACGAACAATTTCAACGAAATCTTTCAATTTCTTATTTTACTATGTTCAACTCTATGTATTCCTCTATCCGTAGAGTACATTGAATGTACAGAAATGGCTATAACAGAGTTTCTGTTATTCGTATTAACAGCTACTCTAGGAGGAATGTTTTTATGTGGTGCTAACGATTTAATAACTATCTTTGTAGCTCCAGAATGTTTCAGTTTATGTTCCTACCTATTATCTGGATATACCAAGAGAGAT---------------GTACGGTCTAATGAGGCTACTACGAAATATTTACTCATGGGTGGGGCAAGCTCTTCTATTCTGGTTCATGGTTTCTCTTGGCTATATGGTTTATCTGGGGGGGAGATCGAGCTTCAAGAAATAGTGAATGGTCTTATCAATACACAAATGTATAACTCCCCAGGAATTTCAATTGCGCTTATATCCATCACTGTAGGAATTGGGTTCAAGCTTTCCCCAGCCCCTTTTCATCAATGGACTCCTGACGTATACGAAGGAGTGCGGTTCGCTCGACAAATTCCTACCTCTATATCTATCTCTGAGATATTTGGATTTTTCAAAACTCCATAGACATGCAGAAGAGAAATGCTATCCCCACTCGGACCAAGACATC------ACCAAAAGTTTTTTGTGATCTTTTTGTTCAAATAACAATTAAGGTGAAGCAGGGTCAGGAACAACGAATCTCTTTATGATAAACAGATCCATTTTGCAAGTTCGTTATTACGGGTAGTTCCTACAAAGGATCGGACTAATGACGTATACAATACTTGAATTATCGATGTAGATGCTACATAGTTGGTTCTCATCCTTCAGAGACTACGAGTGTAATAGGGGCATC---------------------CGTTGACAAAAGGATCGCCCTAAGATGATCATCTCATGGCTATTGAGAACGAATCAAATCAGATGGTTCTATTTCTCAATCTTTCTGA------CTTGCTCCTACGGAACCAAGGTCGAAAGATTGAAAAAGTCAGTCATTCACAACCACTGATGAAGGATTCCTCGAAAAGTTAAGGATTAGTAATCCTTTTTAGAAATCGAATGGATTCGGTCTTATACATACGCGAGGAAGGTAATCAAAAAAGAAAGAAGATGAGTTCTTCTTTCTTTTATCACTTAGGAGCCGTGCGAGATGAAAGTCTCATGCACGGTTTTGAATGAGAGAAAGAAGTGAGGAATCCTCTTTTCGACTCTGACTCTCCCACTCCAGTCGTTGCTTTTCTTTCTGTTACTTCGAAAGTAGCTGCTTCAGCTTCAGCCACGCGAATTTTCGACATTCCTTTTTATTTCTCATCAAACGAATGGCATCTTCTTTTGGAAATCCTAGCTATTCT------------------------------TAGCATGATATTGGGGAATCTCATTGCTATTACTCAAACAAGCATGAAACGTATGCTTGCATATTCGTCCATCGGTCAAATCGGATATGTAATTATTGGAATAATTGTTGGAGACTCAAATGATGGATATGCAAGCATGATAACTTATATGCTGTTCTATATCTCCATGAATCTAGGAACTTTTGCTCGCATTGTATCCTTTGGTCTACGTACCGGAACTGATAACATTCGAGATTATGCAGGATTATACACGAAAGATCCTTTTTTGGCTCTCTCTTTAGCCCTATGTCTCTTATCCCTAGGAGGTCTTCCTCCACTCGCAGGTTTTTTCGGAAAACTCCATCTATTCTGGTGTGGATGGCAGGCAGGCCTATATTTCTTGGTTTCAATAGGACTCCTTTGTTTCCATCTACTTGTTTCCATCTACTATTATCTAAAAATAATAAAGTTATTAATGACTGGACGAAACCAAGAAATAACCCCTCACGTGCGAAATTATAGAAGATCTCCCTTAAGATCAAACAATTCCATTGAATGGAGTATGACTGTATGTGTGATAGCATCTACTATACCAGGAATATCAATGAACCCAATTCTTGCAATTGCTCAGGATACCCTCTTTTAGCTTCTAGGCCTATTTCTTAGTTCAAGATCCCTCTTACTAACTGGAATAAAAGAATTAGTAGATCTGTTCCGCCCAAAATGGGCTGGGGTTATGAACTTATAATCATGGAATCGACTCGATCATCAGATTATAAGTTCATTCCATACCGGACCAGACCGGAATAGGGTTATGTGCATTCTTATTATGAGAAGGTGTCATTCGAGCATATGTAAATAGATACTATGTTTCCATATGGATCCCTACGTCGTTACATTCTATTTAGGATTAGGAATAGGCGTAATCGGACCTGCTTTTGACATATCTATCGTTATTTGGGTACCATATTCACTTCTTTGGGCTTCTATTGAATCGAGAAATAGGTTTGATTGTACATCTTTTTGATATATAGGGTATCCTACGGATAATTCAAATCGAAGCAATTTCATGTCTGACTCGGGCCTATATGACATGACCGATCGATAGAAATACTCCAACACTCCATTCACCTTTGTCATATATTCCATATATCACACTAGATAGATATCATATTCATGGAATACGATTCACTTTCAAG---------------------------------------------------------AGTAGATTGTGTCTCACGCATATACTTTAAGTATTAATTAATTTAATAAAATTAGTAATTTACTATTAATATTAAGA--------------ATTGAATAATTATTGAATAATGAAAATTGAATAATTAAAGTAAAAT---AAAAAAAAAAAAAAAACATGTTGATTATATCAAAATTAGGAAGTCAAAATAATTTGAATTCGTGTGCGGGCCTCCCAGTGGGAGGCCCGCAATGCCAAAAGCGAGAGAAACCCCATCCCTCTCTTTCCTTTTTGCGCCCCATGTCGCCACACGGGAGGGGCATGGGGACGTAAAAAGTGGGATCCTATCAACTTGTTCCGACCTAGGATAATAAGCTCATGAGCTTGGTCTTACTTCACCGTCGAGAAACGAAAGAAGACTTCCATATCCAAGCTTAGCTCAGACGTAGCTCGCTTCTTTTTGGGTGTGAAGCAGTGTCAAACCAAAATACCCAACAAGCATAAGCTCTCCCTACTCGCCATTAATGTTAAGTCTCTGCCATCCTAAGGTGCTGCTAAATGGAAGGATCTTATCAACGTCCATGAATGAGAAATCATAGATCGAACTGCCGAATTGGAAAAATTGGGTGTTATCTATAGTATCAGCTAAGTTCACGGGCTGGAGATAAGCGGACTCGAACCGCTGACATCCGCCACAGGGTAAACCACTGCCTCTCAGGCCTCCCCGGCTGATTCTACCATAGAGGCCAACGATAGACAATAACTCCCCCCCGAACACAGCTTACAACTTTCATCGTACTGTGCTCTCCAAAGAGCAACTCTTCTCAAAATCTCAAAAGGTGCTGAGTTGGAATCCCATTCTAAGGATTCTTGTGGTTCCGGAGAATCAAGCTACAGGAGAATCAGGAACAGAGAGCTCTCCCCCTTTTTCCGCCCGACTCTTTGGTCTTAAGAATGCTGGTTTTAAGAACGAGTGATTGCCCTTCTCCGACCCTTACTGCCCAACCGGAGAGCGGACAGCTAATGCGTTCCACTTATTGAACAGGGTCTATGGTCGGTCCGTGACCCCTGGATGCCGAAGGCGTCCTTGGGGCGATCTCGTAGTTCCTACGGGGTGGAGACGATGGGGTCGGTCCATGGATTTTCCTTCCTTTTGCCACATTTCGCTCAAAGCAAAGGGTTGAAGGGAGATAGTGCATCAAGCTATTCGCAAG---------------------GGCCAACTTGATCCTCTTCCCCAGGGATCCCAGATGATGGAACCCTAGGAGAGCCGCCGACTCCAACTATCGTCCATGTACGATCCATACTAGATCTGACCAACTGCCCATCCTACCTCCTCTACGTTCTTGACAGCCCATCTTTTTGTCTCAGTAGAGTCTTTCAGTGGCATGTTTCGGTCCTCTTCCCCATTACTTAGAAAAAGTGAGCCACCGGTTCAGGTACAAGATACTATCATTACCGCCTGGACAATTAGACATCCAACCCGTAATCGCAACGACCCAATTGCAAGAGCGGAGCTCTACCAACTGAGCTATATCCCCCCGGGCCAAGTGGAGTATGCATGAAAGAGTCAGATGCTTCTTCTATTCTTTTCCCTGGCGCA------------------ATCAATTCGATCAGGCACTCGCCATCTATTTTCATTGTTCAACTGTTTGACAACATGAAAAAACCAAAAGCTCGGCCCTCCCTCTCTATCTATCCAAGGGAGGGGGGGCAGAGGCCTTTGGTGTCCCTTCCAGTCAAGAATTGGGGCCTCACAATCACTAGCCAATATGCTTTTCTCTCATGCCTTTCTTCGTTCACGGTTCCGACTTCCCCAGAGCCTCCGGTAGCACAGCCGAGACAGCGACGGGTTCTCTGCCCCTGCGGGGATGGAGCGACAGAAGTATTGAGAATCCAAGATAAGGTCACGGCGAGACGAGCCGTTTATCATTACGATAGGTGTCAAGTGGAAGTGCAGTGATGTATGCAGCTGAGGCATCCTAACAGACCGAGAGATTTGAACCTTGTTCCTATACGACCTGATCAATTCGATCAGGCACTCGCCATCTATTTTCATTGTTCAACTGTTTGACAACATGAAAAAACCAAAAGCTCGGCCCTCCCTCTCTATCTATCCAAGGGAGGGGGGGCAGAGGCCTTTGGTGTCCCTTCCAGTCAAGAATTGGGGCCTCACAATCACTAGCCAATATGCTTTTCTCTCATGCCTTTCTTCGTTCACGGTTCG---CCGTCTCCACTGGATTTGTTCCCGGGAGTACCCTCAAAAAGGAACTTCTCCTCAGCCATTTCATTTCGGGTTAAGAAGATGTGAAAGCGCGTTTCTCTCTATAAGAACAGTGCGCTCCGAGGTGTGAAGTGGGAGAGAAGAGATG------TTGGGGTTTTGAATAAGACGACCTTTGCATTTTTTATTTTTCTCTTTTTTCTATTGAAAAAGTAAAATAAGAGGTGTTAAGCTTTTTAT------------ATTACGGGTTGGATGTCTAATTGTCCAGGCGGTAATGATAGTATCTTGTACCTGAACCGGTGGCTCACTTTTTCTAAGTAATGGGGAAGAGGACCGAAACATGCCACTGAAAGACTCTACTGAGACAAAAAGATGGGCTGTCAAGAACGTAGAGGAGGTAGGATGGGCAGTTGGTCAGATCTAGTATGGATCGTACATGGACGATAGTTGGAGTCGGCGGCTCTCCTAGGGTTC---CATCATCTGGGATCCCTGGGGAAGAGGATCAAGTTGGCCCTTGCGAATAGCTTGATGCACTATCTCCCTTCAACCCTTTGCTTTGAGCGAAATGTGGCAAAAGGAAGGAAAATCCATGGACCGACCCCATCGTCTCCACCCCGTAGGAACTACGAGATCGCCCCAAGGACGCCTTCGGCATCCAGGGGTCACGGACCGACCATAGACCCTGTTCAATAAGTGGAACGCATTAGCTGTCCGCTCTCCGGTTGGGCAGTAAGGGTCGGAGAAGGGCAATCACTCGTTCTTAAAACCAGCATTCTTAAGACCAAAGAGTCGGGCGGAAAAAGGGGGAGAGCTCTCTGTTCCTGATTCTCCTGTAGCTTGATTCTCCGGAACCACAAGAATCCTTAGAATGGGATTCCAACTCAGCACCTTTTGAGATTTTGAGAAGAGTTGCTCTTTGGAGAGCACAGTACGATGAAAGTTGTAAGCTGTGTTCGGGGGGGAGTTATTGTCTATCGTTGGCCTCTATGGTAGAATCAGCCGGGGAGGCCTGAGAGGCAGTGGTTTACCCTGTGGCGGATGTCAGCGGTTCGAGTCCGCTTATCTCCAGCCCGTGAACTTAGCTGATACTATAGATAACACCCAATTTTTCCAATTCGGCAGTTCGATCTATGATTTCTCATTCATGGACGTTGATAAGATCCTTCCATTTAGCAGCACCTTAGGATGGCAGAGACTTAACATTAATGGCGAATCAACAAACAAAAGATTTTGGATTTCTCATCCTGCCGATCCAATTCGACGAAT------TCTGCA------AAAGGTAGTGTATCGCGACTCCATCTGGTATTAAATTAGATCAGATACGATGATGGGAAATCCATTGTGGAAAGGCCCAAAAAAACTTTGTATCCAGACTCAGGAGAGGCTATGATATGAGTACTCAGACATGGAATCAGAATGCAGAATGCTTGGTCTACTCTT----------ATGGAGTAAAGGTCAAAGTTGAAAAAAAAAAAAAAAGAATGTATGTAGTAAAAGAATGTATGTAGTAATAGTGGTGATGGGTTGTCCCAATTCTTTCACAGAAAGAAAGACAGTAAGCGTAGATCAAATAGGAAATAGAGGTATCTGATAGATAGTTATCTATCTTGATGGTATATTTTTCTATTTCCAAAGAAGGACGTATGTATCATCGTATTCGTACTTAATGCTTCTTGATTCTACCAGAAATCCTAAAATATATAAACGTAAACTTATTACGAGTGTATTCATTGAATTGGTTCATCAATAGTCTTAAGTCAGAATCCTATTTTGACTCTGCACTATTGATTCCACTATGATTATTAATCAATAATAGAATAATTCCTTCATCGAAATAGGGGACATAATTCAAGGAGGCGTATAGCATACATATTCTTAGGGTTTCATAAGAACATTATACTCGTCATCTTGTAACATAACAGATAGGCGAATGATATATTGATATCATATCCACGCAAACACGGGCTTTAGTGAGAGTGATTCGAA------------------------------------TTATCAGTAACTAGTAATTATCTATTTTTCACAATAAAATAAATAAAATAATAAATCTTTCAATCAATG--AAAAAAAAAGTTGATTCTTTCTCTTTATTTCTACGGACCAGGTATTTA------TTTTATGTAGGGCAAATCGGTTATACCATACTCGACTCTATTCATGGAATGGTGAATTATCCGCCCGACCCTCATCATACCATGATGATAGTATCATCAG-TTTTTTGGAATTGTCAATATAATCTAATGGTATGGCTAGATCTGAAGAGTCTTTCTATGTTATCATTC----------TATAGAATTTTCATATTTTTTTTT---------------------GAAAAAAAAAAAAAACACAAAAAAATAAGAAAAATTTGACCCACTCTCTAGGTAAAGAAAATTTCTTGTTCCATTATGAGTCTACTGCATATATACATATATGCAGTAGAC------------------------------------GTGAATAATGGATCAGAAAACTCTTCATATCTTTTACAAATTAATATTAATTGAGATTTAGACGGATCGGGATACATATTTGTTAATGGTCTATAGCGCGATACATATTTATTCATCTAGATGTATGTATGGTAAAGAAAAAAATGAAATTATGTTCCCTTTTCTTTTTTTTTTTTTTTTTTTTTTTTTTTCTGGTTTTTTCATACC--------------------ATAATGTTAAGTCTTCATATATA----TCAAAAAAAAAAAAAAAAAAA---AACGAAGTTGTCTAAAAAGCTTACAAGTTTCTAGGACTTGAAGGATAGGAAAAGACAGGATGCATTTCATACACAGTACAAGGAAAATCCGCTATTTTTTGCATTTCGTATTTTCTTTTTTATTCTATTTCTTCACTCTTTCTTATGTATGCTATTTGTATGCTATTTTCAAAGGTACGTCTAAGTGATGTGCGCGGTACAAAGTTCATGGTGTAGAACTTTTTTGAGTCATCCATGTTTCTGCTCAAACGAAAAGGATATTCTATTTTCCAAATTTGGGAATATCAATGAAGTTTTTTTTAACTTATCCTTAATACCAATTAGATTCCAGTTATTCTCTTTCATCTCGAACAAAACGAAAAATATTCCTTGACTTGCATAAAATCTGGAGTCGTGCCGTATGGGTAAACATTAGTTTTTTATCTGTGATTCGTTCGATTAATAACTTAAATAGTTAAGGGGTCTTTCGGTTTTTTCATATTCCGATCAAAAAAACTTTATTTCTTCAAAGGGTTTCATCCTTTTTCCCAAATAGCATATTTGAGGAAGAATATACATTCTCACGATTTGTATCCAAGGATTAATTCAAAATGGAATAAAAAATGGGATTATAGAGTCGCGAAGCATAA--------TTTTTTTGAATTGGATCAAGTCTTCCA------TAAGTATGAGTAAAGGATCTATGGATTAAGATACAAAACAAAAGTTTATTTCCAATCGTAACTAGATCTTCCATTTTTTTTTGTTGTAATGATTGAAGCCAAATAGCTAG-------AAAAAAATGGTTTTGGTTTACTAGAACCGTCGGCATATTGTTTTAGCTCGGTGGAAATCAAATTCTTTTCCTCAAGATCCCTCGAGTAGAAATAGGGAACGAAGTAACTAGATTAGATGGATTTGGTATAATCCCACTCCTCTAGAGGGATCATCTAGAAAGCGAGTCGCTTTGGATGGATTTCACAAGAAAAGCTGACATAGATGTTATGGATATAATTTATTTCTCTGGGAAGATATTAATCTTCCATAAAGGAGCCGAATGAAACCAAAATTTCATGTTCGGTTTTGAATTAGAGACGTTAAAAATGATCAATCAACGTCGACTATAACCCCTAGCCTTCCAAGCTAACGATGCGGGTTCGATTCCCGCTACCCGCTC---CATTCTATATTCCTTATTCTACATGGATCATTCATTAGGATTAGGATATGTATTCTTTTTTTTTTTTTTTTTTTTTTACCTAAAATATTTTCCATGTAATCTCCTTTTACCCAACAAGAAAAA------GGGAGAATGCGAAAGAAGAAAATAGGAATGAAAGAAATTTTTTTTGACACCTAAAAATAGATTTTTAGGTGTCAATCTGTTACCTAGTAATTAATGACTATTTTTTTTTTTTTTTTTTTTGGATGGGGGGTAAAGAAAGGGGAGGATAGAACTAC------------TATAGTAACTACTATAGTATCATAATCAACTATACCGAACCAAATTTTTTATCATAGTACATTACTTCATCATGCCAATGGGAACGTTCAATAAGTCTATTGGAATTGGCTCTGTATCAATGGAATCTCATCATCCATACATAACGAATTGGTATGGTATATTCATA---------------------------------CCATAACATATGAACAGTAAGAACTAGAATTCTTATCGATACTGGAACTCATAGGGAAGAAAATGGATTTATGGATGGAATCAAATATGCAGTATTTACAGAAAAAAGTATTCGGTTATTGGGGAACAATCAATATACTTCTAATGTCGAATCAGGATCAACTAGGACAGAAATAAAGCATTGGGTCGAACTCTTCTTTGGTGTCAAGGTAATAGCTATG------------------AATAGTCATCGACTCCCGGGAAAGAGTAGAAGAATGGGACCTATTATGGGACATACAATGCATTACAGACGTATGATCATTACGCTTCAACCGGGTTATTCTATTCCACCTCTTATAGAGAAAAGAACTTAAAGCAAAATACTTAATATGCGTCGTTGTGCCTGGGCTGTGAGGGCTCTCAGCCACATGGATAGTTCAATGTGCTCATCAGCGCCTGACCCGGAGATGTGGATCATCCAAGGCACATTAGCATGGCGTACTCCTCCTGTTCGAATCGGAGTTTGAAACCAAACTTCTCCTCAGGAGGATAGATGGGGCGATTCAGGTGAGATCCAATGTAGATCTAACTTTCTATTCACTCGTGGGATCCGGGCGGTCCGGGGGGGACCATCACGGCTCCTCTCTTCTCGAGAATCCATACATCCCTTATCAGTGTATGGACAGCTATCTCTCGAGCACAGGTTTAGGTTCGGCCTCAATGGGAAAATGGAGCACCTAACAACGCATCTTCACAGACCAAGAACTACGAGATCGCCCCTTTCATTCTGGGGTGACGGAGGGATCGTATCATTCGAGCCTTTTTTTTTTCATGCTTTTCCCGGAGGTCTGGAGAAAGCAGCAATCAATAGGATTTCCCTAATCCTCCCTTCCCGAAAGGAAGAACGTGAAATTCTTTTTCCTTTCCGCAGGGACCAGGAGATTGGATCTAGCCATAAGAAGA---------ATGCTTGGTATAAATAACTCACTTCTTGGTCTTCGACCCCCTCAGTCACTACGAGTGCCCCCCGATCAGTGCAATGGGATGTGTCTATTTATCTATCTCTTGACTCGAAATGGGAGCAGGTTTGAAAAAGGATCTTAGAGTGTCTAGGGTTGGGCCAGGAGGGTCTCTTAACGCCTTCTTTTTTCTTCCCATCGGAATTATTTCACAAAGACTTGCCATGGTAAGGGAGAAGGGGGAACAAGCACACTTGAAGAGCGCAGTACAACGGAGAGTTGTATGCTGCGTTCGGGAAGGATGAATCGCTCCCGAAAAAGAATCTATTGATTCTCTCCCAATTGGTTGGATCGTAGGTGCGATGGTTTACTTCACGGGCGAGGTCTCTGGTTCAAGTCCAGGATGGCCCAGCTGCGCCAGGGAAAAGAATAGAAGAAGCATCTGACTCTTTCATGCATACTCCACTTGGCCACCCAATGTGAGTTTTTCTATTTTGTTTGACTTGCTCCCCCGCAGCGATCGAACGAGAGTGGATAAGAGGCTTGTGGGATTGACGTGATAGGGTAGGGATGGCTATATTGCTGGGAGCGAACTCCAGGCTAATATGAAGCGCATGGATCCAAGTTATGCTTGGAATGAAAGAAATTCCGAATCCGCTTTGTCTACGAACAAGGAAGCTATAAGTAATGCAACTATGAATCTCATGGAGAGTTCGATCCTGGCTCAGGATGAACGCTAGCGGCATGCTTAACACATGCAAGTCGGACGGGAAGTGGTGTTTCCAGTGGCGGACGGGTGAGTAACGCGTAAGAACCTGCCCTTGGGAGGGGAACAACAACTGGAAACGGTTGCTAATACCCCGTAGGCTGAGGAGCAAAAGGAGGAATCCGCCCGAGGAGGGGCTCGCGTCTGATTAGCTAGTTGGTGAGGCAATAGCTTACCAAGGCGATGATCAGTAGCTGGTCCGAGAGGATGATCAGCCACACTGGGACTGAGACACGGCCCAGACTCCTACGGGAGGCAGCAGTGGGGAATTTTCC---GCAATGGGCGAAAGCCTGACGGAGCAATGCCGCGTGGAGGTAGAAGGCCCACGGGTCGTGAACTTCTTTTCTCGGAGAAGAAGCAATGACGGTATCTGAGGAATAAGCATCGGCTAACTCTGTGCCAGCAGCCGCGGTAAGACAGAGGATGCAAGCGTTATCCGGAATGATTGGGCGTAAAGCGTCTGTAGGTGGCTTTTCAAGTCCGCCGTCAAATCCCAGGGCTCAACCCTGGACAGGCGGTGGAAACTACCAAGCTGGAGTACGGTAGGGGCAGAGGGAATTTCCGGTGGAGCGGTGAAATGCGTAGAGATCGGGAAGAACACCAACGGCGAAAGCACTCTGCTGGGCCGACACTGACACTGAGAGACGAAAGCTAGGGGAGCAAATGGGATTAGATACCCCAGTAGTCCTAGCCGTAAACGATGGATACTAGGCGCTGTGCGTATCGACCCGTGCAGTGCTGTAGCTAACGCGTTAAGTATCCCGCCTGGGGAGTACGTTCGCAAGAATGAAACTCAAAGGAATTGACGGGGGCCCGCACAAGCGGTGGAGCATGTGGTTTAATTCGATGCAAAGCGAAGAACCTTACCAGGGCTTGACATGCCGTGAATCCTCTTGAAAGAGAGGGGTGCCTTCGGGAACGCGGACACAGGTGGTGCATGGCTGTCGTCAGCTCGTGCCGTAAGGTGTTGGGTTAAGTCCCGCAACGAGCGCAACCCTCGTGTTTAGTTGCCACCATTGAGTTTGGAACCCTGAACAGACTGCCGGTGATAAGCCGGAGGAAGGTGAGGATGACGTCAAGTCATCATGCCCCTTATGCCCTGGGCGACACACGTGCTACAATGGCCGGGACAAAGGGTCGCGATCCCGCGAGGGTGAGCTAACTCCAAAAACCCGTCCTCAGTTCGGATTGCAGGCTGCAACTCGCCTGCATGAAGCCGGAATCGCTAGTAATCGCCGGTCAGCCATACGGCGGTGAATTCGTTCCCGGGCCTTGTACACACCGCCCGTCACACTATGGGAGCTGGCCATGCCCGAAGTCGTTACCTTAACCGCAAGGAGGGGGATGCCGAAGGCGGGGCTAGTGACTGGAGTGAAGTCGTAACAAGGTAGCCGTACTGGAAGGTGCGGCTGGATCACCTCCTTTTTAGGGAGA------GCTTATGCTTGTTGGGTATTTTGGTTTGACACTGCTTCACACCCAAAAAGAAGCGAGCTACGTCTGAGCTAAGCTTGGATATGGAAGTCTTCTTTCGTTTCTCGACGGTGAAGTAAGACCAAGCTCATGAGCTTATTATCCTAGGTCGGAACAAGTTGATAGGATCCCACTTTTTACGTCCCCATGCCCCTCCCGTGTGGCGACATGGGGCGCAAAAAGGAAAGAGAGGGATGGGGTTTCTCTCGCTTTTGGCATTGCGGGCCTCCCACTGGGAGGCCCGCACGA------------TTTTTTTTTGGTGCAATAGAGGAAAAAGACCCCTCCCCAAACCGTGCTTGCATTTTTCATTGCACACGACTTTCCCTATGTATACATATAAAAAACTTACATATCGAGAAAAAAGTCTAAGAATTTTGACTACTCAGTAGATTCAACCACTACACTACTACTACACTACTACATGTACATGGGCATTTCAGAATGAAATTCATGAATTTCTTTGTTTTTTCTCTTCATTCTTGATTATTTATAGATCATTTCTATTCTAGTTAGAGGGTATCATGATCTTGAAAGTGAATCGTATTCCATGAATATGATATCTATCTAGTGTGATATATGGAATATATGACAAAGGTGAATGGAGTGTTGGAGTATTTCTATCGATCGGTCATGTCATATAGGCCCGAGTCAGACATGAAATTGCTTCGATTTGAATTATCCGTAGGATACCCTATATATCAAAAAGATGTACAATCAAACCTATTTCTCGATTCAATAGAAGCCCAAAGAAGTGAATAT------GGTACCCAAATAACGATAGATATGTCAAAAGCAGGTCCGATTACGCCTATTCCTAATCCTAAATAGAATGTAACGACGTAGGGATCCATATGGAAACATAGTATCTATTTACATATGCTCGAATGACACCTTCTCATAATAAGAATGCACATAACCCTATTCCGGTCTGGTCCGGTATGGAATGAACTTATAATCTGATGATCGAGTCGATTCCATGATTATAAGTTCATAACCCCAGCCCATTTTGGGCGGAACAGATCTACTAATTCTTTTATTCCAGTT------------------------------------AATATTGAGAATGCTCATTGAATGAGCAATTCAATAACAGATTTCGGATCTAATCAATATTGATATACCGAGTATCTTATCTGTTGATATGAAGTATTCCGGCGATCCCCACGATCCGAGTCCGAGCTGTTGGAATTGGAATAGGTTCGGCAGCAGAGCAGATCACGAAATCTTGGCGATCTTCTCTATCTAATGAATGAGGAGTCCGTTTGGAAATCGTCCGCCCCGCGCCCACCCCCCGAGTATATGATTCAACAGGAATCACACAGGGGTAGATTGATAGAAACTTCTAGTAAAATACCCACCAGTACCCGTAACCCAGCGGATAAAGTACATTACATAGTCCGTTTTAGGGATTGGCGACTT---ACCCATTCA---------------------GTGACTTTGGCACTGGACGTTCCCCAAATGGGTACTATCGGGTCGGGTGAATTAGAGAATAGACAGACGCCCGTTGGCATTCCAGCCTTCCTTCTCCTTTCAGGGCCTATCCGAAAGAGAATCCAGTGCCTCTTGGTCGTGAATATCTGAATAGGACGAACCGCCTCCATGGATATCTTTGCTTCGGAACAAAACAATGAGAGTTAGGCTCAGTCAACCGGAATATGTATTATCCATATGGGAGATCTTCCAATTGAGAAGATCCATCGCCCTGAGACGAAGAGAAAGGTCTATCTATTTTCTTTAGTTATTCAGTTAAACCAATGATTCGTTATTGGAGCAGATAGCAACAACCATTTCATTGGACATGCGTATTTTTTATTTTCCAACGGATTTACGCGGTTTCATTAATGGAAATTGTTTCATGTAGTGAGTAATAGGCTCTGGTTGTTCGCCGTTCAAGAATTCTTGTTTAGGCAGTTCATATCATCCATAGTGTTTTGATCTAAGATTTCAATTCTTCCATGCTTCAGCAGTAGC---------------------------ATATTGTTCCATGGAGCTAAGGTCCAAAATATGGAATAAACAAGTGTTTCCACGACTCTACCACCCGACCAATTCTGTTCCACTTAATCCTTTTTCATGGCCACATATCTTTACGGCTAAGGAATGGGAAATCTTCTTTCTCCTGTTACATGAATCAAATGTTTCATTTCATCCGGGAAAAGCCACCTCTTTCTCAACAATGTCTTTGTCATTTGATCCAATAGCGTTCCATTAGATAGGAAGAGATTTGATAAATACTGATAACTCTCGGATGGAGTATTAGAACGGAAAGATCCATTAGATAATGAACTATTGGTTCTAAGCCATCTCTGGCGATGAATCAACAATTCGAAGTGCTTTTCTTGCGTATTCTTGATGAACCAGCGTTTATATAGAGATGCAGGAAGATTTGTTTGGGAAATAATAAGCCCCTTTGGCATCTCTTCATCTGCAAAGAATTCTCGACGTGAAAACACAGAGACAAAGGGCTGATCTTTGAATAGGAAAAAGAATGGATCCGCAGGGTCCCAAATGAATTGGCTTATTCGAAAAAAGACTTGTTCTTTGGAAGATCTATCCCGTGTCTGGTACTGCATGGTTCCACTCTGCAAGAAATCCGAATCATTCTCTTGAAGCTCATCCCCTTTATGATAAAGGATCCGCTTGCCCCGAAATGACCCGGCCCAATAGGGAAATCCCAATTCAGTGGGCCTTTCGATACAATCAAATAGATTGCCGCAAGGGCGCCATATTCTAGGAGCCCAAACTATGTGATTGAATAAATCCTCCTCTATCTGTTGCGGGTCGAGGGCCCCTTCTTCAAACTCCGATTCGTATTTTTCATAGAAAAATCTCTGATCAACGATAGAAAAAGATCCATTTTGTATCATATCTAACGGATTCCTTGGTTCGGGCCGAAGAAATAATGTCGCTCGATTATTATCAAACTGACTGCAATCTTTTTCTGTCCGTGAGGATCCCGCCAGAGCACCTTCTACTTCTAATAGGCCATGAACTAGATCAGAATCATTCTCAACGAATCC---------------------------ATAAGAAGTGATCCCATTTTTTTCACCGGATCCGGGTGAAGACCAAAGATCTTGAGCGACCGATCCGGCAGAACAACTCAAAAGATAAAGAAGTCTCGTTAATTTCTTCATGCTCGTTCCAAGTTCGAAGTACCATTTGTACAAATAAGAAGCTCCTTCCTTACATGATTTCTTCTTCATATAGATACATATAGGATCTATGGGGCAATTACTTAGAAGTACATTTTGTGCAACAGCCCTTCCTATCTGATAGAAAAGGATCCCATGATCCTGAACCGATCTTACCTGGGATCGCAAATCCCAAGTTTGTCTATGAAGAGCTGATCTAATTGTATTAGTTTCTATAATTGATTTCTTCTGTGTAATACTAATTGATAGGGCCTCATTGATAAGTGCTACAAGATCTCGTGCATTGGAACCCATGGTTATGGACCCGAATCCGTTAGTATGGAACATTTTCTTTTCCAAGCGAAATCCCCTAGTATATGAAAGAATGAAAAAGTGCTTTCGTTGTTGTGGAATAAGAAGCCTTCGTATCTTAATGCATGTATTTAATTTATTCGGAGCTATTAGAG---------------------------CGGGATCCACTTTTTTGGGAAGATGAGTCGAAGCAATAACAAGAATATTTCGAGTGGAACATCTTTCACAATCCCTGGAGAGATAGTTCTCTAATAGACCGAGGGATAAGTAATTCGACTCATTCACATACAGATCATGAATGTTTGGAATCCATATTATGCAAGGAGACATTGCTTTTGCTAATTCGAATTGAAGTTGAAGGGTGATATCAAATCGGTCTATTTTCGGCGTCATATACATAGTTAGCACATTCGTCATAGTTAGCAGCTCCGTATCAAGGTCATCATCAATATTGTCACTATCATCAATACGGATATCGTCACTATCATCAATATCGATATCATCAATAAGATAACCTTTACGCTTGTCATCCAGGAACTTGTCCGAAAATACCGTAATGAAAGGAACATAGGAGTTTGTCACTAGGTATTTGACCAAACAGGATCGTCCAGTTCCTATAGAACCTATCACTAAAATACCCCTAGAAGGGGATAGGGCTAAGCGGAGCGAAAAAGATTTTCCATGAGATGGGAAATGAAAACTATTAGCCCCACACGAGGTTTGTGAATAAGTGATTGTCTGATAATGAGCAAGGAATATCCGTCTTTCTGCTAAACAGGATCTATTGAACTCATAATGCATTAGATACTTTTTCTGAATGTCAACTAAGTATCGTAAGTAAATTGATCCCGGTTGTTCAATCATTTGATAACCAGAGTCATTCTTTGATAAAGGATCACTATGAGTCAGACTCAATAGAATTTGATCAATCCTTTTTTCTGTCATTAAGGTGGAGAACTGAACCAAGAATTCTCTTTCTTCATCATCAATCGAATCACTGTTCGCGACCCAGGATTCTATTTTATCATCAATCCAATCACCGTTCACGTTTTTTCTTTTTCTTATCAATGAATAGATCTCTTTACTTGTACGACTTAGATGTCTCGTATTTCTCGAAAAAGTGATTCGATTGATGGGATTTGGTATGATACTTATGAGATCGATGAGATTGATAGTCAAATATTTCTTCTTAGAACCTATTGATTTGACCCCATAAGCGGGACCACCACCCAATAGCATGTTGCCACCAGAAGTGGAACCCCGTATTTCTCCCAGAGAATCTCCTAATTGTTCCAGAGCAACTAGAAAGAGATTCTTTAACCAGAAAGAATTCAGTTCAGATGTAGGATACCTATCCAGAAGTTTTCGCAACTCAATCATGTATGATGGAATCATCAAAGATTTGATCTTTTCTAACTCTGTCTGTAACTCACTAGAGGCTCGGGAAACAAAGAGAAGATGGATACGAACGAGATATCCAGCAACAAGAAGAAGGAAAAGGATTGAATAGAGGAACTCCCGAGCATTTCTTGATCTCAGATGTGCCCATATCAATGGAACGGGTGACTCATTATTTCGATGAATCATTTCTTCTGTCCTCAGAAGATTCTGTAAACACTTATTCGAAATCTCACTTATCAGAGTCCATTGTGGAAGAATCTTCTGAGGAATTGGCCATGATATATCTGATCCATACATAAGATCATGAAAAATGGATACAAATTTTTGACTGCTACTTAGTATCGG------------------------------------------------------CAATGGGTCTGAAAAAGTATCTAAAAGGGTGAAATTTAGATATTTGCACCCTGTCGAAGTAAGGAACCATGGCATATATGTTTGGAACAGATTCCATTTTGAGAGATTTGAAAAAGCACTATCTCGTTGAAAGGTTCTATACATCTGCCCTTTCTCAACGTATTTCTTTAGACAAAGACTCCGTTTTTTCCTCTTTCCGGATGGTAAATATTTCTCAGAACATGGAGTGTGAATCAAACCCATGTTTGAATTGAAACTGAGATACTGATGCAAGTTCTTCCCTTCTGAATCAGATAGATTCATATCTGAAAGAGGCTGACAATAAGTTCTTTCAAAATTGACTATTTGTTCCTCTCTTAGAGGTGTTGCAGAAATGTCTGCGATCGAGTAAATAGCTCTACGAACGAATGGATCGGATCGAATTGGAAAATGGAAAGATTTGTACAAGTTATACGTTTCATCATCACTTTGTAGAAAATCGTTAGGTATGAATATGTCAGATACCTGTGACTCGATTGGTGAAATAGTCTCTCTCTCCAAAAAAATATGTTTTTTTTTACCGACGCACAAAGAAAATATTTTGTTGCGAATGAACAAGATATTGAGGAATTGTCCATATGTAAGATCA---TCATTATTGATACGGGTCTTTTCCACAGAAAAAGGGAATCTTTCGTTACAATAGAACCAGAAGTGATGTGGATCATTCAAGAATCGAAGTCGATTTGCTTTATAAAAAGAAGATATCAATGAACTTCTATGAAATGGTTTCACGGGATTCAGCCAATTGTCTCGATCGTGGGATATCATTGAGAAATAGGAATCCGTGTTATCAAAGGATTTCCTGCGATTAT-------------TTCTAGTATGGAAT---GAGTCAATCATCCACTTTGGTATCTTTTTGAACAAAAATGGTAATATTGTTCCTCCATCGATCAAGAATTTCGGTCTTTGGGAAGTATCATGATCATCCAATAAGAAGGGTTTCAATTTATTCAAATGAACGATTTGAACACCTATTGATTCTAACAACTGATTGCAGGGTTGATCATTCGGACCTTTCAATTCATAGATGTGGATCTCGGACCTATGAATGGGGATATTCCCGATACTCACAAAGAAAAAGGGAAGTGACTTGGAC------------------------------------------------AAAAAGGGAAGTGACTTGGACAAAAAGAGAAGTGACTTGGACAAAAAGAAACGAAGTGACTTAGACAAATCTTGTTTGTCGATAGCCTCGGACCAATCAATCGAATATTGATTAATACGTAATCGATCGAACACTACTTGAAATTGAAAACGGTTCTTCTGTTCAGAAACGAAATGTTCCAAATGTTCCTGGAAATTTTTGCTCCCATTGGACCATTTGTATCTATATGCATCAGGATCCCGATTCATGGATCTCTCGGTTCGAGAAATAAGAGGATCAAACCATTTCTTCTGACTCTTTTTCAAATTCGATAAATGTTGGTTGATCGTATATTTCATTATAGTTATATGATTCAGAGTATCATTTCCTATTTGATCCCTTTGAATTCCATATTCGAAGTTGCGATCGGATCTATTCATTAAAAAGAATCGATTCGATACATTTCTTATGTACCCATAGGTGCTATATTGGATTTGAATCAGATTTCGGATCAATCTATATTGATTGACTGCCTCCATGATGTTGTTGCTAGCAAATACCGCTGTTTTTAGTTTTGGATCTTCCAAATCATTCCCGCAGTAGATCCGGACCGATTTTTTTTTGATCCTTCGATAAAAAGATTCATTCTCCTCATAAAAAAGAGGAGGTAGAACCAATAAAGATTTCTTTTTCGATTCATCTCTGGAGTGGAATACCTCATTCAAGAATTTTTTTTGATCCAACCCGTAGGAATCAATAGAAAAGGCAAATCCCCTATGATACACCAGATCCGGCTCGGTTATTGATAGAGTGAATAGATCTGCCATTTCTTGAAATCTCTCTTCTGATTCAAAATCGTGGTGTAACGTGTATCCCCCTTTGTTTCGGTCATGGAATAGAGGAAATAAATCCAAAAATGGATTCTTGTTCAAGAATGAAATCTTATTGGAACTGTCCATATCTGGTTCATCCTTCGGAACCATATCACATCCTGGATCTGATGAAATAGGATGAATTGAGACGGTATTTTGTAAATACGTAATTATCTTGAATATATCAACCATTTCTTTATTTTCCGATCGCCTGGAAGGGACAAAAGAAACATCTTGTTTTTTCTTCAAAAATTTCTGATCTCTAGTAGACCTCTCAGTAGGATTCGAACCCGGATGAA---------------GTTCTGACCATCTGTCAGAGAAAAAAGAACGAATTGATCTTATAGGATTCCCAAGAAATTCTTCGATTTCTTTCGGAAGCAGATGATTATTCATCTG------CTTCTCACGTTTCGTGAATAGCCGGGACATTGAGGAAGATCCAAAAAGGCATTTCGGGAATCGATCTGATTCTATCTCTGTTCGTTCCGTTTGAAGAAAGGAAGGATCCCAAAGAATCGATCTTTCTTTTAGTTGCTGAATCTCTGTTTGATCGATCAATGTGTGATATTCTGAATCCTCATTTCTAATGGAATCGAAATGATCTCTGGATTGATCAGAAGATCCTTTCGATTGGCTAGAATCCGTTACTTGAACGAA------GATAGATCTTGTGGAATCATATTGAATATTTGACAATACATTCCGTACCCTGCTAAAAAACCGATCCTTGTTTACCAACCACACATTGTCTAACCAAATCAAATTCTCTCTCGATACGTTCCTCAAAAAATCCGATTCGTGCTGATTCT---------------------------TCCCCCAACTAACGAAGAGATCTTGGCAGAATTGCCATATATGAAATTGAGCACAATTTTGCAAAGAAATACCCCACTTGTTTCTCGAGAAGAGATGGGAAACATGCTCAGTATCGTTTGATTGAATAGTTGCCTCAGCTCCTTGTTGTTTGAAGAAACCCTCCCCTTCAATTGGTCTTTTTTTACGAAAAGCAGACATGAGATAACAAATCAAGTCTTTCCCTAAGATTTCGAATAGCTGTCCCGAATTCAAGTTGATTATGTTTCGCTTCTTCCTCGGAGAAAGACGATCAAACAATTCCCAATCATGGTCCTTGCGGATCGGATCATCCGTATAGGATAAAAAAAGAAACTCCAGATATTTGCTATCTTTCTCTTTGAATGAGATCTCAATTCCAGCTACGGTTTCATTAGCTATCTTACAACTAGAATCCCTCTTTTTTCCGATCCGGTTCCTCCACCACCGCGAACCCCGGTTCGATTCAGGCATGATACACTTTTTATTTATTGGGAGAACCCAAGTACTCTCTTGCGGATCCACGAAACAACTCTCAGAAATCTTTTTCTCTTTTGGAAGATACAGGAGCGAAACAATCAACCTATTGATATTGGAAGACCAAAAAGATTCTTCCAATGTCTCATTTCTGGGTCCAATGGAATTCATAGGTATAGGAAGAAGCCCCATCAAATAGAGATTTTTTCTTTCGACCATCTTTCGATTGTTAATACGAGATATAAGGACCGCTACTACAAGCAGTACTACACCTTTGATCGTGAAATATCGATTGCTTGTTGAACCCTGTGAATCACGTGAAAGTAGGATACTCCAAATTCGGGGGTCAAAGAGTTTCATAAAACGTTCTTGGTGGAAAAAAATGTGAGTGAAAGATCCCACTGAATCGAATTTGATCCATGAATCTAAGAAATAGTGAGAATTCTTGATCTCTCTCAATATCTCTCTCAATTCGAAGATCCAGGATTTGAATGGATGTCGTTTCATTGATTCCTCCTAAAGATTTTCATTGATTCCTCCTAAAGATTTCATTTCAATTGGAATTTGGTTATTCACGATGTACGATGAGCCCTGTTGGATTGAGCCTTAGTATGGAAACCTGCTAAGTGGTAACTTCCAAATTCAGAGAAACCCTGGAACTAAAAATGGGCAATCCTGAGCCAAATCTTTTTTTTTTTTTTGAAAAACGGATTAATCGGACAAGAATAAAAAAAGATAGGTGCAGAGACTCAATGGAAGCTGTTCTAACGAATGGAGTTGATTACGTTGCATTGGTAGCAGAAATCCTTCTTTCGAAATTAAAGAAAGGATGACCTGTATATCTAATACATACGTATACATACTGACATAGCAAACGATTAATCACGAACCGAAT------ACATTATATATATGTATATGCAAAATTCAGAGTTATTGTGGATCTATTCCAATCGAGGTTGAAGGAAGAATCGAATATTCAGTGATCCTATCACTCATTCCAGAGTTTGATAGGCC---TTTTTTTTTTGAAAAACGGATTAATCGGACGAGAATAAAGAGAGAGTCCCATTCTACATGTCAATACCGACAACAATGAAATTTATAGTAAGAGGAAAATCCGTCGACTTTAGAAATCGTGAGGGTTCAAGTCCCTCTATCCCCAATAAAAAGCCCATTTTACTTCTTAACTATACTATTTATCCTC-TTTTTTTTTTTTTCATAAGT------AGTTCAAAGAAAATTCAATATCTTTCTCATTG----------------ATTCTACCCTTTCCCAAACAAATGGGTCCGAATAGAAATCTTTTTGTCGTATCCCAATTTGGTTTGAATAGATACGATATCTGTGCATATGAATATATATGGGCAAGGAATTTCCATTG------TGGAAT------CATTCACAGCCCATATCATTATTTTTC-----CATTTACAAATACAAAG-AAAGTCTTCTTTTTGAAGATCTAAGAAATTCATGGACTAGGTCAATTTTTTGAATACTTTAATTTACAATTGAAATCATTTTTTTTTTTTT------------GAATATTGAATTTCTTTATTTTTTAATCTATTTAATTTACCAAGCACTCTACTAGGATGATGCGCGGGAAATAACTTATTAGATACCATTGACTCTGGTATCTAATAAGTTTTTCTACCCATCTTC---TTTTTGTTGTATAATCAGATTAGACTTGATTGTGTTCAATTGGGGGAATCAAAATGTGGTGTATAATAAAGAACTTCGAAAGAACTTCTTTTGATTATTTTGATGAATTTTTAAAAAGCTTAACACCTCTTATTTTACTTTTTCAATAGAAAAAAGAGAAAAATAAAAAATGCAAAGGTCGTCTTATTCAAAACCCCA------ACATCTCTTCTCTCCCACTTCACACCTCGGAGCGCACTGTTCTTATAGAGAGAAACGCGCTTTCACATCTTCTTAACCCGAAATGAAATGGCTGAGGAGAAGTTCCTTTTTGAGGGTACTCCCGGGAACAAATCCAGTGGAGACGGGGCGGGGCCTGTAGCTCAGAGGATTAGAGCACGTGGCTACGAACCACGGTGTCGGGGGTTCGAATCCCTCCTCGCCCACAACCGGCCCAAAAGGGAAGGACCTTTCCCT------CTGGGGTAAGAAAATCATGATCGGGATAGCGGACGCAAAGCTATTGAACTTGGGTATGGTCTTTTGTCGAAATGGA------ATGGCCTTCTTATTTATTGTGAAGAAATGAAAAATTACATATAGTAACCCCGGCCGGAATCAGCATATTTGTGTTTTACTCCCCGTAACTCTTCCTCAGCCAGGCTTGGGCAGAATAGCAGAGCAAGTACAAGTATTAGTAGCATAGCAAAAACGCGTTCCTCGTCATTAATATGTTTGCTCGCATTAATTGGGGACTATCGGGAGAATCGATGACTGCATCTTTGATGCACTGCTAGTACATCATCTGAGAATTCTTAATTGGCTAGTTGTAAATAGCC------CTGGGGCTATTTACAAGGGATTAACCCGGATCTACGCCGAGGTATTGACGGTGATTCTCAAATATCGTAGAACAGAATGTGATACGATGAGATAAAATGCAATAGAAACAAAGACAGGGAACGGGTTACCTACCCCTAACGGTCAAAGTGAGCCCTTTAATTCAATTCTTGATTCTTTAATTAAGAATCAATCCAAAAAATCCTCCTTCTTTATTGTAATACATA-TATAGTAAGATGCCGTAGTTCAAGATCATTTGTA--TTTTTTTTGTACATTAGGTCTCAGATGTATATAATTCTTTTATTATATAAAACCAAAAAGAAGAAATGACAATAAAATTGTATATAGATAGAGAAGAAAATAATGATGTGGAAAACAAGACATGAATTTTATACAATGACACTATACAACAACAATTTTTAATTAGATTTCTATTCGACACTAATAAAACTAATATAATACTTAGTATTGATCATTCGTCAATCCTAACCTAAGTACGTATGAAATACGTTGTTGCTAGGATTTAACACATGTAAATATAGAATCAAAAAAATTATTGATCATTACATAAAATTCAATTAAGATATTGTATGAAACTATAATTCCTTGTATTCTCATTTGAGAATGAAAGGAAAGATTTTTTGA------------------------------------------------TTTTGGTTGAGTTCCG-AAGAAAAAGAAGAATTGTTTGACCCGCCTTTTCATTTTTCCCTCATAAAGGAACTCAACCAAAATCAAAAAATCTAATCTACAAGAATAAAATGTTTG----------AAAGGGAAGGACCTTTC-----CCTCTGGGGGTAAGAAAATCATGATCGGGATAGCGGACGCAAAGCTATTGAACTTGGGTATGGTCTTTTGTCGAAATGGAATGGCCTTCTTATTTATTGTGAAGAAATGAAAAATTACATATAGTAACCCCGGCCGGAATCAGCATATTTGTGTTTTACTCCCCGTAACTCTTCCTCAGCCAGGCTTGGGCAGAATAGCAGAGCAAGTACAAGTATTAGTAGCATAG-------------CAAAAACGCGTTCCTCGTCATTAATATGTTTGCTCGCATTAATTGGGGACTATCGGGAGAATCGATGACTGCATCTTTGATGCACTGCTAGTACATCATCTGAGAATTCTTAATTGGCTAGTTGTAAATAGCC------CTGGGGCTATTTACAAGGGATTAACCCGGATCTACGCCGAGGTATTGACGGTGATTCTCAAATATCGTAGAACAGAATGTGATACGATGAGATAAAATGCAATAGAAACAAAGACAGGGAACGGGTTACCTACCCCTAACGGTCAAAGTGAGCCCTTTAATTCAATTCTTGATTCTTTAATTAAGAATCAATCCAAAATTCAAAATTTCAAAAATTTTCTGTGATGTGACAGGTAAAGTAAAAAAGATTGAAAAAAAAAACCTCATTTTCTTTCTTTATTATCTTT-ATTATAAGGATAAAATAACGATAATAATATATATTAATATTCAATATAGATAATAATATATAAAATATCCACGAATTTGATCAGTAATTCAATT---------ATTCGAAACAGATATCTTATCTCCAATATAATAGATATAGAAAGAATACCTTACTTCGTTTGATTTTGTAAGAAGGGTTCATTCCCCCGGCCTGGTTAAGTACTGGCCGGGCCATTACATTCCTTCTTTTTTTTTT--------------------------------------------------------------------------------------AAGTACTGGCCGGGCCA-------------------------------------------------------------------------------------------------------------------------------------------------------------------------------------------TTACATTCCTT--CTTTTTTTTTCAAGTACCCTCCCT-------CAAAAAAAACCACAAGCGAGACA-AAGTATCAACGCTAGAATTTTGATGATTCCGATGCTATCTTGATTGTCTCTAATTCCTTTGTTCGACAAAGGGTCCATTCATATATAATAATGGATATATCCTAACGAACATAACAAAGAAAGAGGCTCA---GACAATTATGTTCCTCTTTTCGACAAAGTAAATAGATCTAAGAGCCTTGATCCGCATTTTTCTCATTTACATATCACAAAT-----CAATCCGTAGTAGGATCGATTTCTTTTTTGCTCTTTCCACGATATTTGTATTTTACGTACCATACCACAGTAATTAGGAATATGGATTCTCTATCAAATAAGACTGTTGGAATAATGATATCCATTGTTATTTGATTTATTGTGGTCGGTAACACTGGTAAAGTAAAAGTACCAGAAGAAAGTAATCTCTATTTTATTCCTACGAATAGAACATGACCATATGAGATGATACACTAACTATCTGTAGAAACATCCCGGATCGAATCTATGTTTCGATGTATCTACC---TGTATACT------TATATATATAGATAGATATATGCATGATTGATATAGTATATCCGTTTGTGAAGTAATTACTAAACCCCACTTCCTTCGATTCCATGTCCGAATAAAAAAGAAAATTCAAGTGGTAATAAGTTCTAAAGAATCAATTGATTCATGGTCAAAGTCAAATCCCTCTACGATGCATTTTATTCTAATTTTGACTAAGCGGGGGATCAAATGGTATAGTTCATTTGTTGGTAGCTTGGAGGATTACAATTTCATGAAACTAAAGTCTTAGTCTTCGTTTTTCAGCGGAAAATAAAGATATTGTTATTGTTGATATTAAAAAGAAAAAGGCAACCACCGTTATAATGCCTAATTAAACTTATTGGGGGATTCTACCCTGTAGTGACATAGTAATCCTCTTCATATCTTATTATTTTATTCC---ATTTTTTT---TCCCACGGGACAAAAAATAAATATTTTAGATATCC-AATTCCTAT---TTATTAATCGCCAAACCAAAGTATTCCTATTTCCCGTTGTTCCTACCAAACCCATCATAAAATTAGAAATACAAAAGTAAGTGGACCTAACCCATTGAATCATGACTATATTGGCTATTCTGATATTTAAATTCGATA---TATATTAAATTGTATTGCGGAAGCGGTCTTTTTTGATTTCATTTCCTTGGAGCACACAAGACACAAATTTGTCGA------------------------------------TATTTCTTATTTTATCTTCTTGTTCATGGATATTCCATAGGAATAAATCGCTATTCTTTTCCGATACATATCAAAAAAGTATATTATATTTCGAAAATCTATTTTTCAATATCTTTCCTTGATTTCAGAACCCAATATTGTTTTGTTGCTCCGTTCCAGCAATGCAATAGAGAACAAATGCGAGAAAGGGGCTTTCATTTCCAGTCTACCATTATTTAATATTTAATTTAGGGGCATGGAAAAAGGAATTTTCTTT---TTTTTTTT------------TTTTTTTGTTTGACCCGTTAAAAGAGAAAATTTCTTTGGAATATGAGTCAGAGGACAATTCAGAGTTCAAATGGTTATATAGTAATGTAATA------ATAAGGACTAGTCGAATCCAATTGATGGATTTACTTAGGTTGGTTTATGGACCAAT---------------CGAAAAGAAAAAAGAAGAATTTGTATCTTCGAAACCCATTTGTATTGTAAGGGGCATTGAACGAAGAATCATCCGCATGCCCTGAAAATGAAATGAAGTGTTCGGAAATGGTTGAAGTAGTTGAATAGGAGGATCCACATAACAGAAATATAAATAATGTATAGGAATTCAAGAAAGTACCGGATCTTAGGTATAAACAATCTAATTAATTATAGAATA---------TATAACATATTATATAACTATAAATATGACTAAATAGAATTCTATTCTAATAATGGAAATATCTGATTAATTAGATTAGAATTTTCATTTTATTATTATACATAATCATATAGATAATAGAAAT---------------------------------T---ATATATCA---------TATAGATAATAGAAATTATATTTATAAAATCTATTTATAAATAGAAATTTTGATTAATGATAATTTAAGTAATCAGATTTTTGAGAATATCAAATTTGATATTATGATTTGATTCAAAAAAAATGGAATTATTTCTCAGAATATTTATAACAAATTTTGTTAATTATATTCTTTTTATAGGGGATCGGTCCTAAGAAAAGTATAAGATAAGGATAAAGATACAATCAAAATTCTAATGCGACATTCCTCTGATTTCCTTGGAAAAAGAGGGAAATAGGGCG---AAAAAAAAAGAAGAAAGAATATCGACCTTTTCAGTATTCCAAATCGCGATGGAAAACCTAAAAAAAAAG---------------GGGGGCCACATATATATGTGGGATATATCTATCTAT---------ATTGAATTGCAGATACATCAATGATAGAATCATCTTTGATTGAAACAAATATGGTTTAT---------------------ACAATAGAGATAGAGATAAAATGAGAGAGGATATCCGAAAAAGAAAATAGGAACATACACTTTTTCAATATAGGAATCATTATATAAAAAATTCACCAGTTCCAAGATAAATGAAAGAGGTGGGTAAAATTACAACTAGATCCTTGTCTAA----CCCGGCCCCATCGAGAAATAGAACTAACTCATTCTAAGGCAAAGGGTCGAGAAACTCAACGCCACTATTCCTGAACAACTTGGAGCCGGGCCTTCTTTTCGCACTATTATGGTATGGATAGTAAAATAATGGGAAAAATGGGATTCAATTGTCAACTGCTCCTATCGGAAATTGGATTGACTACGGATTCGAGCCATAGCACATGGTTTCATAAAATCCGTACGATTTTTCCGATCTAAATCAAGCAGGTTTTCCATGAAGAAGA---TTTTTTTTTCAGCATGTTCTATTCGATACTGGTAGGAGAAGAACCCGACTCGGTATTGTTAAAAAAAGAGGGGAAGCAGAACAAGTCAAGATGATATGGATCACCCCCTTCTTCTTGCGCCAAAGATCTTACCATTTCCGAAGGAACTGGAGCTGCATTTCTTTTCAATTTCCATTCCAGAGTTCCTATGTGTTTCCACGCCCTTTTTTTTTGAGACCTCGAAAAATGAAATGGACAAATTCCTTTTCTTAGGAACACATACAAGAAAAAGGATAATGGTACCCCCACCATTAACTACTTCATTTTCATTTATGAATTTCATATCATAGTAATAGAAATACATGTCCTACCGAGACAGAATTTGTAACTTGCCATCCTCTTGCCTAGCAGGCAAAGATTTACCTCTGTGGAAAGGGAAAGACTGATTCATTCGGATCGACATGAGGGTCCAACTCCATTGCATTGCCAGAATCCATGTTGTATATTTGAAGCAGTTGACCTCCTTGCTTCTCTCATGGTACAACTCTCTTCCCGCTGAGCCACCTTTCTCCTCGGTCCACAGAGACAAAATGTAGGACTAGTGCCAACAGTTGATCACAGAAGAAGGGACTCACCGAGCCGGGATCACTAACTAA---TATAATAGAAAAGAACTGTCTTTTCTGTATACTTTCCCCGATTCCGTCGCTACCGCGGGCCTTACGCAATCGATCGGATCATATAGATATCCCTTCAACACAACATAGGTCATCGAAAGGATCTCGGACGACTCACCAAAGCACGAAAGCCAGGATCTTTCAGAAAATGGATTCCTATTTGAAGAGTGCATAACCGCATGGATAAGCTCACACTAACCCGTCAATTTTGGATCCAATTCGGGATTTTCCTTGGGAGGTATCGGGAAGGAATTGGAATGTCATAATATCGATTCATACAGAAGAAAAGGTTCTCTATTGATTTAAATGCTGTACCTATGGGATAGGGATAGAGGAAGAGGAAAAAACCGAAGATTTCACATAGTACTTTTGATCGAAAAATCAATCTGATTTATTTCGTACCCTTCGCTCGATGAGAAAAATGGGTCAGATTCTACAGGATCAACAAACCTATGGGACTTAAGGAATGATGGAAGGGAATAAAAAGAAAAGAGAGGG------------------------------------------------------------------------------AAAGAAAGTCGAAATGAAATAAAGAATAAAACAAAAAAAAAAAAAAAAATAAGTAGAAAA------TAGAAGAGCCCAGATTCCAAATGAACAAATTCAAACTCGAAAAGGATCTTTCTGATTCTCGAAGAATGAGGGGCAAAGGGATTGATCGAGAAAGATCTCTTGTTCTTATTAGATTAGAAGATCGTGATTTGATCCGCATATGTTTGGTAAAAAGAATAATCTTCTCCTTTGATCATAAATGGAAAGTGTTCAATTGGAACATGAAAACGTGAATGAATTGGTCTTAGTTACTCTTCGGGGCAGAGTGGAAGAAGGGAAGAGATTCTCGAACGAAGAAAAGGATCCAATTACTTCGAAAGAATTGAACGAGGAGCCGTATGAGGTGAAAATCTCATGTACGGTTCTGTAGAGTGACAGTAAGGGTGACTTATCTGTCAACTTTTCCACTATCACCCCCAAAAAACCAAACTCTGCGTTACGTAAAGTTGCCAGAGTACGATTAACCTCTGGATTTGAAATCACTGCTTATATACCTGGTATTGGCCACAATTTACAAGAACATTCTGTAGTATTAGTAAGAGGAGGAAGGGTTAAAGATTTACCAGGTGTGAGATATCACATTGTTCGAGGAACTCTAGATGCTGTCGGAGTAAAGGATCGTCAACAAGGGCGTTCTAAATATGGGGTCAAAAAGCCAAAATAAGTGATTCGTTTTTAGCCCTTATAAAAAGAAAACTGATTTTTGAACCTCTTTCACAC---------TTACTTATAGCTTCCTTGTTCGTAGACAAAGCGGATTCGGAATTTCTTTCATTCCAAGCATAACTTGGATCCATGCGCTTCATATTAGCCTGGAGTTCGCTCCCAGCAATATAGCCATCCCTACCCTATCACGTCAATCCCACAAGCCTCTTATCCACTCTCGTTCGATCGCTGCGGGGGAGCAAGTCAAACAAAATAGAAAAACTCACATTGGGTTTTATCATCACAAAAAAGGACCCATCGCTTCGATGATTATAGATGGAATATGATTTCTAAGCAATACCAATCCACTAACAGTAAACAGATCAGAGAACTCTCATGTGGGATCCTATCTTGACAACAAATTATCTATATGTTAAGATGTTTAAGACAAGGGCTATAGCTCAGTTAGGTAGAGCACCTCGTTTACACGTGCGCCAATGCTTTTCAAGGAAGCCCATTATGCAATCAACATAATTGATCTTATTGAGAAATCGATGTCTTACTCCATAGATTCGAGGGAACAATAGCCTGACAAATATTTGATTCGGTTCAGTTCGATTCGAGTGCGAATTCAGGTGCCAAGTCAAATTGAACCTGCCATTGATTTGCTA---------ATTGATAAGGTAAATACCCAGTCCAGTCACATTCAATGCTAGGTATAATGAGTATAAGGGACTCAAAAGAAGCTCTTTTCGTCCTATGAACTTTAAGGTGTATGAAGTCTCATATTTCACTCTTGTAGCGGAGCGATAGAGACTCCATTTAACTTAGGTTGATCTAGGCCGGAGGCATACCTAAGTCAAGGTAACCCTTCTTTGAAACACTTTGGTATTGCTTCTAGTTCAGAAGAAAAATGATGAATCAGAGCACATGGAGCCATC---TTATTATCTTCTTCCTGTAAAGAAAAAATATGGTGTACTAACTGATCTTTCCATCAATCAGTTGATGAAAGAGCCCAATGCAACAAAATGCATGTTGGGTCTTTGAAACAGTTCGAATCATTTCGATAATAGTCAGTTTGATCTGTTTTTCTTATGGCACGAGATACTTTTGTAAATGTAAAGAAAAGTTTTTTTTATACCTCCAATATGTCTTGCATACACTAGTATGTAAAAATGAAAGATTATGTTCGATTTGAATCGATCTTACTCAATTAATCCCTCGTGACTGCCCATAGGAGAAGTAGTATGAAGAACTAGGCTATTGGGCGAAGAAAGATTGGGTATTCCCCTCTACCATATATATACAAATAGAATAGTCTATTTATACAAAATGGTAAAGAGGACCCCTCTATGATCATAGATCATAGAGATCTATACAAACAAGAAACGATATTTTTATAACGGGAGATTCGACCTCATAGAGTTCAACTCCCGTTCTCAACCCATGAGTCCGAAGCTTCCTTCGTAACTCCCGGAACTTCTTCGTAGTGGCTCCGTTCCATGTCTCATTTCATAGGGAACCTCAAAGTGGCTCTATTTC---------------------ATTATATTCCATCTATATCCCAATTCCATTCATTTAATATCCCTTTGGTGTCATTGACATAAGAGATGTCATTCAATCGAAGAAGATGGTATCGTTGACATAAGAGATGTCATTTATAGTCTATCTCTTTCTATCTTTCTATATATGGAAAGTTAAGAAATCATCATATAATAATCGATAAATTGAAATAGAAAAGAAAAAGGGGAGGTTTGTATATTGAGAATGCTCATTGAATGAGCAATTCAATAACAGATTTCGGATCTAATCAATATTGATATACCGAGTATCTTATCTGTTGATATGAAGTATTCCGGCGATCCCCACGATCCGAGTCCGAGCTGTTGGAATTGGAATAGGTTCGGCAGCAGAGCAGATCACGAAATCTTGGCGATCTTCTCTATCTAATGAATGAGGAGTCCGTTTGGAAATCGTCCGCCCCGCGCCCACCCCCCGAGTATATGATTCAACAGGAATCACACAGGGGTAGATTGATAGAAACTTCTAGTAAAATACCCACCAGTACCCGTAACCCAGCGGATAAAGTACATTACATAGTCCGTTTTAGGGATTGGCGACTTA---------CCC---ATTCAGTGACTTTGGCACTGGACGTTCCCCAAATGGGTACTATCGGGTCGGGTGAATTAGAGAATAGACAGACGCCCGTTGGCATTCCAGCCTTCCTTCTCCTTTCAGGGCCTATCCGAAAGAGAATCCAGTGCCTCTTGGTCGTGAATATCTGAATAGGACGAACCGCCTCCATGGATATCTTTGCTTCGGAACAAAACAATGAGAGTTAGGCTCAGTCAACCGGAATATGTATTATCCATATGGGAGATCTTCCAATTGAGAAGATCCATCGCCCTGAGACGAAGAGAAAGGTCTATCTATTTTCTTTAGTTATTCAGTTAAACCAATGATTCGTTATTGGAGCAGATAGCAACAACCATTTCATTGGACATGCGTATTTTTTATTTTCCAACGGATTTACGCGGTTTCATTAATGGAAATTGTTTCATGTAGTGAGTAATAGGCTCTG---GTTGTTCGCCGTTCAAGAATTCTTGTTTAGGCAGTTCATATCATCCATAGTGTTTTGATCTAAGATTTCAATTCTTCCATGCTTCAGCAGTAGCATATTGTTCCATGGAGCTAAGGTCCAAAATATGGAATAAACAAGTGTTTCCACGACTCTACCACCCGACCAATTCTGTTCCACTTAATCCTTTTTCATGGCCACATATC------ATTATCAATCCATTCTATAATTCTTCTCATTAGGGAAAATGATCCCACAAACAAAGGAATTGTACAGTACAAAATAACATAAAAACAGAAACATT-----ATAAAAAGATGTGTACCTTCCGCTCAAATTGTACCCTTTACTATTTTATCTAAGTTGAATAACCAAGGACTTACTTTATTTTACTATGGATTCTTATAACCCGAG------TCTGATTCTGATAACTCGAGAAATTTGGATTTGGTTATGATCCAAAGAGGAAAAGAAAGGGATGG------CATTATACAATTGAAATGAAATAGAAAAATCCATGATT------------------------------------------------------------------------------------------------------------------------------------------------------------------------------GTTACGGTCGTTCATTTTATTCAAAAAATCTCCGTTCCAGAACCGTACATGAGATTTTCATCTCATACGGCTCCTCCCTTCTCTTCTGTGCATAGTACTAAAGGGAATAAGCCAAAGAATCCAAATTTCCCTATTCTCATTATGAACTGACAGGAGCTGGTATTTTTACAAGAAATCTCTAGCCAGCCTTCCCGCAAGAGGTTTTTTCTTAACACCAATCGTATTAGTGTAGTGCTAAATAGA------AATTCCAACGATTTCTTTGTCCTCAACGCCTACTATTTCCAGGAATTAGTCACTTCAACGATCTTTGATGGTTATACGGGTATCCAAAGTACGAACGAGATGGATGTTCGTTGTCCCAACCATTCTTGTTAGTCCCGATACTGATAAGGAAAAGGGGAATTTATAACAAAGTTTTCGTGTTGTTGATTCCTAGTGTAGTGCTTCTTCCCCTATGTCTCCTATTGGTACTTGTGGAGTAGGATTGACCCACAATACAGAACTTTTAGGTGTAACCTTTCGTTCAATACTAAAATAAAATGGATAATTATA---------------ATTAAAGTATCTGAGGCTGGATCAATCGAGGATACACGACAGAAGGAATTGTTTTATTTCCAAACTTTACCTTCACTAAGCGTATCTTTATTTCCATAATTTGGTTCTTTCTATTCCGAATCACGTCTTTTTCTCGTAAGACTGAAGTGAGGACT-AAAAAAAACAAGAAAAAATAAT--------ACGTGTGACTATCTCCACTATAGAAAG------AAGAAAAAAAAGATCAAATTGGCTAGTCAATACTAGAAAAAAATAGGCTTTCTACATATGCATCGTCCAAAGCAACGATTTTTATCAGCTGTAGTAAGGAAAGAAACTTCATGATAAC---AAAAAAAAATAGGAAGAAATAGGTACGGCCTACATACTATATTCTATGGATAAAGGATCGAATTGATAAAGAAAGCACCGTAAAGATCAATTAGCGAGCTTTTGGGTCAATACAGTTAAGAACTGCTTACTTATGTCTG---------------TCATAATATGGGATATCATAATATGGGATATAAAGTTAGGAATCAACTTATGTAATAGAGTCGATTCACTAAAGTATTGAGCAGCGGTGTAGCATCAGATCCCAAAGATAGTAAGTTCTTTTTTCTTATGGTTATGGAAGAAAGTCTTTTTCAAAGATTCTATATCAATTTCATATATGAAACCGAGAT---------------AGTTACCTTTCAGAAAATTATAACGATATAGGGGATATTCATGCTTTATTCTTCTGAAGGTGGGAGAAAAGATAAAACTAATTCTAATTATTGATAAAAATTAGAATTTGAAACTTATGTAATTAACTTCTTCTGGTTAACCCAAGAAAAAAATGGGATAGATTTCTCATAAATCTAATTCAGTTGACATAGGGTATTAAGATGGGACCATAACACAAAAAGAATCGATTGCTGAGCCGTATGAGGTAGGAAACTCTCAAGTACGGTTCTAAGGGAAGGAATTGACCTACCTATTCCAATGAACCGAAAAATGAATGTTTTCTACGCATAATGGAGGGAACTTGCTAATTTCCTTTGAAATACAACTGAAGTTTCTTCAGAATGCTCATTCAAGTAAAAAATATGTTAGATTCCATTTCCTCCTTCCGTTAGCGCAGCGGCCCGCATCGCATAGAATAAAACAAAAAGAAAGTAGGAAAACGTATATGGAACAACTATAATAAACTATAATAAGAA----GATATTTTTTTTTTCTATACCAAAACTCTTTTGTATGCGTATGGGATCCAACTCAACTCTTTTATACTTTATATACTAGATATAT-----------------CTAGTAAAAAGTCTAAAAAGTCTAATATGAATTCATCAAATATCCGAATCGAATATGTATTTCGTAATACAGAATTCATTTTTTTAGGCTCGAGATTTTGGATTGATACCGTATTTCTGCATTTTGATTATACGGTGCCGTGCAACATTTCGAAAATAATTAATGGAATTGATACTGGAGGG---TTTTGAAATCCGAATAATATTCGTTACTTCAAGTAGGTTTTTCGAATATTTATCGAAAAGAACAAATAAAGATGAAATTCGTTCGAATTTGGTCAATTGA------------------GATATCCGTAAATCCTATTTACTTAGAAAATCCTATTTACTT-ACTTACTAAATATATATATCTATA---TTTTCATCCGAAAAGGGACCCTTATTCTATTTCTATATTCCTTCTAGACCTAAGGACTAAATTCTTACAAAAATGGGAATAGATGCATAGCATAGGTTCGATATTTTATTGTAGAGCTCGTGCTTTAGAGAAATATCACATCAGATAGAGTTGACAAATGAAGCAGTTCATTAACAATTCACAGATAAA
>Aloe_arborescens_A8
[truncated: 6,582,453 more chars]
